# Supplementary material for: IL5RA as an immunogenic cell death-related predictor in progression and therapeutic response of multiple myeloma
Source: Sci Rep. 2023 May 26;13:8528. doi: 10.1038/s41598-023-35378-z (PMC10220083; doi:10.1038/s41598-023-35378-z)
Supplement: Supplementary file 1 — Supplementary Table 1. [file 41598_2023_35378_MOESM1_ESM.xlsx]

## Sheet: GSE125361_series_matrix
!Series_title	Gene expression signatures in multiple myeloma
!Series_geo_accession	GSE125361
!Series_status	Public on Jan 24 2020
!Series_submission_date	Jan 18 2019
!Series_last_update_date	Jun 03 2021
!Series_pubmed_id	31970084
!Series_pubmed_id	34040057
!Series_summary	In the present study, the gene expression profiling was carried out to identify the gene targets affected by miRNAs deregulated in multiple myeloma. A gene expression signature was generated for 45 patients of multiple myeloma as compared to controls (Pooled from 10 Hodgkin's disease samples).
!Series_overall_design	Gene expression profiling was carried out in 45 myeloma samples and 3聽controls (Pooled from 10 Hodgkin's disease samples).
!Series_type	Expression profiling by array
!Series_contributor	Ritu,,Gupta
!Series_contributor	Nitin,,Mathur
!Series_contributor	Lata,,Rani
!Series_contributor	Amit,,Katiyar
!Series_contributor	Punit,,Kaur
!Series_contributor	Lalit,,Kumar
!Series_contributor	Atul,,Sharma
!Series_sample_id	GSM3569443 GSM3569444 GSM3569445 GSM3569446 GSM3569447 GSM3569448 GSM3569449 GSM3569450 GSM3569451 GSM3569452 GSM3569453 GSM3569454 GSM3569455 GSM3569456 GSM3569457 GSM3569458 GSM3569459 GSM3569460 GSM3569461 GSM3569462 GSM3569463 GSM3569464 GSM3569465 GSM3569466 GSM3569467 GSM3569468 GSM3569469 GSM3569470 GSM3569471 GSM3569472 GSM3569473 GSM3569474 GSM3569475 GSM3569476 GSM3569477 GSM3569478 GSM…
!Series_contact_name	Ritu,,Gupta
!Series_contact_department	Laboratory Oncology
!Series_contact_institute	All India Institute of Medical Sciences, New Delhi
!Series_contact_address	Dr. B.R.A.IRCH, Ansari Nagar
!Series_contact_city	New Delhi
!Series_contact_state	Delhi
!Series_contact_zip/postal_code	110029
!Series_contact_country	India
!Series_supplementary_file	ftp://ftp.ncbi.nlm.nih.gov/geo/series/GSE125nnn/GSE125361/suppl/GSE125361_RAW.tar
!Series_supplementary_file	ftp://ftp.ncbi.nlm.nih.gov/geo/series/GSE125nnn/GSE125361/suppl/GSE125361_processed_mRNA_ctr_vs_MM.txt.gz
!Series_platform_id	GPL20844
!Series_platform_taxid	9606
!Series_sample_taxid	9606
!Series_relation	SubSeries of: GSE125364
!Series_relation	BioProject: https://www.ncbi.nlm.nih.gov/bioproject/PRJNA521958
!Sample_title	Multiple Myeloma_Replicate1 (mRNA)	Multiple Myeloma_Replicate2 (mRNA)	Multiple Myeloma_Replicate3 (mRNA)	Multiple Myeloma_Replicate4 (mRNA)	Multiple Myeloma_Replicate5 (mRNA)	Multiple Myeloma_Replicate6 (mRNA)	Multiple Myeloma_Replicate7 (mRNA)	Multiple Myeloma_Replicate8 (mRNA)	Multiple Myeloma_Replicate9 (mRNA)	Multiple Myeloma_Replicate10 (mRNA)	Multiple Myeloma_Replicate11 (mRNA)	Multiple Myeloma_Replicate12 (mRNA)	Multiple Myeloma_Replicate13 (mRNA)	Multiple Myeloma_Replicate14 (mRNA)	Multiple Myeloma_Replicate15 (mRNA)	Control_Replicate1 (mRNA)	Multiple Myeloma_Replicate16 (mRNA)	Multiple Myeloma_Replicate17 (mRNA)	Multiple Myeloma_Replicate18 (mRNA)	Multiple Myeloma_Replicate19 (mRNA)	Multiple Myeloma_Replicate20 (mRNA)	Multiple Myeloma_Replicate21 (mRNA)	Multiple Myeloma_Replicate22 (mRNA)	Multiple Myeloma_Replicate23 (mRNA)	Multiple Myeloma_Replicate24 (mRNA)	Multiple Myeloma_Replicate25 (mRNA)	Multiple Myeloma_Replicate26 (mRNA)	Multiple Myeloma_Replicate27 (mRNA)	Multiple Myeloma_Replicate28 (mRNA)	Multiple Myeloma_Replicate29 (mRNA)	Multiple Myeloma_Replicate30 (mRNA)	Multiple Myeloma_Replicate31 (mRNA)	Multiple Myeloma_Replicate32 (mRNA)	Multiple Myeloma_Replicate33 (mRNA)	Multiple Myeloma_Replicate34 (mRNA)	Multiple Myeloma_Replicate35 (mRNA)	Multiple Myeloma_Replicate36 (mRNA)	Multiple Myeloma_Replicate37 (mRNA)	Multiple Myeloma_Replicate38 (mRNA)	Control_Replicate2 (mRNA)	Multiple Myeloma_Replicate39 (mRNA)	Multiple Myeloma_Replicate40 (mRNA)	Multiple Myeloma_Replicate41 (mRNA)	Multiple Myeloma_Replicate42 (mRNA)	Multiple Myeloma_Replicate43 (mRNA)	Multiple Myeloma_Replicate44 (mRNA)	Multiple Myeloma_Replicate45 (mRNA)	Control_Replicate3 (mRNA)
!Sample_geo_accession	GSM3569443	GSM3569444	GSM3569445	GSM3569446	GSM3569447	GSM3569448	GSM3569449	GSM3569450	GSM3569451	GSM3569452	GSM3569453	GSM3569454	GSM3569455	GSM3569456	GSM3569457	GSM3569458	GSM3569459	GSM3569460	GSM3569461	GSM3569462	GSM3569463	GSM3569464	GSM3569465	GSM3569466	GSM3569467	GSM3569468	GSM3569469	GSM3569470	GSM3569471	GSM3569472	GSM3569473	GSM3569474	GSM3569475	GSM3569476	GSM3569477	GSM3569478	GSM3569479	GSM3569480	GSM3569481	GSM3569482	GSM3569483	GSM3569484	GSM3569485	GSM3569486	GSM3569487	GSM3569488	GSM3569489	GSM3569490
!Sample_status	Public on Jan 24 2020	Public on Jan 24 2020	Public on Jan 24 2020	Public on Jan 24 2020	Public on Jan 24 2020	Public on Jan 24 2020	Public on Jan 24 2020	Public on Jan 24 2020	Public on Jan 24 2020	Public on Jan 24 2020	Public on Jan 24 2020	Public on Jan 24 2020	Public on Jan 24 2020	Public on Jan 24 2020	Public on Jan 24 2020	Public on Jan 24 2020	Public on Jan 24 2020	Public on Jan 24 2020	Public on Jan 24 2020	Public on Jan 24 2020	Public on Jan 24 2020	Public on Jan 24 2020	Public on Jan 24 2020	Public on Jan 24 2020	Public on Jan 24 2020	Public on Jan 24 2020	Public on Jan 24 2020	Public on Jan 24 2020	Public on Jan 24 2020	Public on Jan 24 2020	Public on Jan 24 2020	Public on Jan 24 2020	Public on Jan 24 2020	Public on Jan 24 2020	Public on Jan 24 2020	Public on Jan 24 2020	Public on Jan 24 2020	Public on Jan 24 2020	Public on Jan 24 2020	Public on Jan 24 2020	Public on Jan 24 2020	Public on Jan 24 2020	Public on Jan 24 2020	Public on Jan 24 2020	Public on Jan 24 2020	Public on Jan 24 2020	Public on Jan 24 2020	Public on Jan 24 2020
!Sample_submission_date	Jan 18 2019	Jan 18 2019	Jan 18 2019	Jan 18 2019	Jan 18 2019	Jan 18 2019	Jan 18 2019	Jan 18 2019	Jan 18 2019	Jan 18 2019	Jan 18 2019	Jan 18 2019	Jan 18 2019	Jan 18 2019	Jan 18 2019	Jan 18 2019	Jan 18 2019	Jan 18 2019	Jan 18 2019	Jan 18 2019	Jan 18 2019	Jan 18 2019	Jan 18 2019	Jan 18 2019	Jan 18 2019	Jan 18 2019	Jan 18 2019	Jan 18 2019	Jan 18 2019	Jan 18 2019	Jan 18 2019	Jan 18 2019	Jan 18 2019	Jan 18 2019	Jan 18 2019	Jan 18 2019	Jan 18 2019	Jan 18 2019	Jan 18 2019	Jan 18 2019	Jan 18 2019	Jan 18 2019	Jan 18 2019	Jan 18 2019	Jan 18 2019	Jan 18 2019	Jan 18 2019	Jan 18 2019
!Sample_last_update_date	Jan 24 2020	Jan 24 2020	Jan 24 2020	Jan 24 2020	Jan 24 2020	Jan 24 2020	Jan 24 2020	Jan 24 2020	Jan 24 2020	Jan 24 2020	Jan 24 2020	Jan 24 2020	Jan 24 2020	Jan 24 2020	Jan 24 2020	Jan 24 2020	Jan 24 2020	Jan 24 2020	Jan 24 2020	Jan 24 2020	Jan 24 2020	Jan 24 2020	Jan 24 2020	Jan 24 2020	Jan 24 2020	Jan 24 2020	Jan 24 2020	Jan 24 2020	Jan 24 2020	Jan 24 2020	Jan 24 2020	Jan 24 2020	Jan 24 2020	Jan 24 2020	Jan 24 2020	Jan 24 2020	Jan 24 2020	Jan 24 2020	Jan 24 2020	Jan 24 2020	Jan 24 2020	Jan 24 2020	Jan 24 2020	Jan 24 2020	Jan 24 2020	Jan 24 2020	Jan 24 2020	Jan 24 2020
!Sample_type	RNA	RNA	RNA	RNA	RNA	RNA	RNA	RNA	RNA	RNA	RNA	RNA	RNA	RNA	RNA	RNA	RNA	RNA	RNA	RNA	RNA	RNA	RNA	RNA	RNA	RNA	RNA	RNA	RNA	RNA	RNA	RNA	RNA	RNA	RNA	RNA	RNA	RNA	RNA	RNA	RNA	RNA	RNA	RNA	RNA	RNA	RNA	RNA
!Sample_channel_count	1	1	1	1	1	1	1	1	1	1	1	1	1	1	1	1	1	1	1	1	1	1	1	1	1	1	1	1	1	1	1	1	1	1	1	1	1	1	1	1	1	1	1	1	1	1	1	1
!Sample_source_name_ch1	Bone marrow	Bone marrow	Bone marrow	Bone marrow	Bone marrow	Bone marrow	Bone marrow	Bone marrow	Bone marrow	Bone marrow	Bone marrow	Bone marrow	Bone marrow	Bone marrow	Bone marrow	Bone marrow	Bone marrow	Bone marrow	Bone marrow	Bone marrow	Bone marrow	Bone marrow	Bone marrow	Bone marrow	Bone marrow	Bone marrow	Bone marrow	Bone marrow	Bone marrow	Bone marrow	Bone marrow	Bone marrow	Bone marrow	Bone marrow	Bone marrow	Bone marrow	Bone marrow	Bone marrow	Bone marrow	Bone marrow	Bone marrow	Bone marrow	Bone marrow	Bone marrow	Bone marrow	Bone marrow	Bone marrow	Bone marrow
!Sample_organism_ch1	Homo sapiens	Homo sapiens	Homo sapiens	Homo sapiens	Homo sapiens	Homo sapiens	Homo sapiens	Homo sapiens	Homo sapiens	Homo sapiens	Homo sapiens	Homo sapiens	Homo sapiens	Homo sapiens	Homo sapiens	Homo sapiens	Homo sapiens	Homo sapiens	Homo sapiens	Homo sapiens	Homo sapiens	Homo sapiens	Homo sapiens	Homo sapiens	Homo sapiens	Homo sapiens	Homo sapiens	Homo sapiens	Homo sapiens	Homo sapiens	Homo sapiens	Homo sapiens	Homo sapiens	Homo sapiens	Homo sapiens	Homo sapiens	Homo sapiens	Homo sapiens	Homo sapiens	Homo sapiens	Homo sapiens	Homo sapiens	Homo sapiens	Homo sapiens	Homo sapiens	Homo sapiens	Homo sapiens	Homo sapiens
!Sample_characteristics_ch1	disease state: Multiple Myeloma	disease state: Multiple Myeloma	disease state: Multiple Myeloma	disease state: Multiple Myeloma	disease state: Multiple Myeloma	disease state: Multiple Myeloma	disease state: Multiple Myeloma	disease state: Multiple Myeloma	disease state: Multiple Myeloma	disease state: Multiple Myeloma	disease state: Multiple Myeloma	disease state: Multiple Myeloma	disease state: Multiple Myeloma	disease state: Multiple Myeloma	disease state: Multiple Myeloma	disease state: Control	disease state: Multiple Myeloma	disease state: Multiple Myeloma	disease state: Multiple Myeloma	disease state: Multiple Myeloma	disease state: Multiple Myeloma	disease state: Multiple Myeloma	disease state: Multiple Myeloma	disease state: Multiple Myeloma	disease state: Multiple Myeloma	disease state: Multiple Myeloma	disease state: Multiple Myeloma	disease state: Multiple Myeloma	disease state: Multiple Myeloma	disease state: Multiple Myeloma	disease state: Multiple Myeloma	disease state: Multiple Myeloma	disease state: Multiple Myeloma	disease state: Multiple Myeloma	disease state: Multiple Myeloma	disease state: Multiple Myeloma	disease state: Multiple Myeloma	disease state: Multiple Myeloma	disease state: Multiple Myeloma	disease state: Control	disease state: Multiple Myeloma	disease state: Multiple Myeloma	disease state: Multiple Myeloma	disease state: Multiple Myeloma	disease state: Multiple Myeloma	disease state: Multiple Myeloma	disease state: Multiple Myeloma	disease state: Control
!Sample_characteristics_ch1	cell type: Plasma Cells	cell type: Plasma Cells	cell type: Plasma Cells	cell type: Plasma Cells	cell type: Plasma Cells	cell type: Plasma Cells	cell type: Plasma Cells	cell type: Plasma Cells	cell type: Plasma Cells	cell type: Plasma Cells	cell type: Plasma Cells	cell type: Plasma Cells	cell type: Plasma Cells	cell type: Plasma Cells	cell type: Plasma Cells	cell type: Mononuclear cells	cell type: Plasma Cells	cell type: Plasma Cells	cell type: Plasma Cells	cell type: Plasma Cells	cell type: Plasma Cells	cell type: Plasma Cells	cell type: Plasma Cells	cell type: Plasma Cells	cell type: Plasma Cells	cell type: Plasma Cells	cell type: Plasma Cells	cell type: Plasma Cells	cell type: Plasma Cells	cell type: Plasma Cells	cell type: Plasma Cells	cell type: Plasma Cells	cell type: Plasma Cells	cell type: Plasma Cells	cell type: Plasma Cells	cell type: Plasma Cells	cell type: Plasma Cells	cell type: Plasma Cells	cell type: Plasma Cells	cell type: Mononuclear cells	cell type: Plasma Cells	cell type: Plasma Cells	cell type: Plasma Cells	cell type: Plasma Cells	cell type: Plasma Cells	cell type: Plasma Cells	cell type: Plasma Cells	cell type: Mononuclear cells
!Sample_characteristics_ch1	gender: Male	gender: Male	gender: Male	gender: Female	gender: Female	gender: Female	gender: Male	gender: Male	gender: Female	gender: Female	gender: Male	gender: Male	gender: Female	gender: Male	gender: Male		gender: Male	gender: Male	gender: Male	gender: Female	gender: Female	gender: Female	gender: Male	gender: Female	gender: Male	gender: Male	gender: Male	gender: Male	gender: Female	gender: Male	gender: Male	gender: Female	gender: Female	gender: Male	gender: Male	gender: Female	gender: Male	gender: Female	gender: Male		gender: Male	gender: Male	gender: Female	gender: Male	gender: Female	gender: Male	gender: Male
!Sample_characteristics_ch1	age: 76	age: 58	age: 48	age: 63	age: 42	age: 82	age: 49	age: 65	age: 68	age: 52	age: 54	age: 54	age: 54	age: 47	age: 61		age: 65	age: 56	age: 45	age: 69	age: 58	age: 60	age: 67	age: 54	age: 79	age: 52	age: 30	age: 45	age: 55	age: 42	age: 52	age: 61	age: 45	age: 55	age: 60	age: 44	age: 71	age: 66	age: 50		age: 47	age: 59	age: 63	age: 46	age: 70	age: 52	age: 58
!Sample_treatment_protocol_ch1	NA	NA	NA	NA	NA	NA	NA	NA	NA	NA	NA	NA	NA	NA	NA	NA	NA	NA	NA	NA	NA	NA	NA	NA	NA	NA	NA	NA	NA	NA	NA	NA	NA	NA	NA	NA	NA	NA	NA	NA	NA	NA	NA	NA	NA	NA	NA	NA
!Sample_growth_protocol_ch1	NA	NA	NA	NA	NA	NA	NA	NA	NA	NA	NA	NA	NA	NA	NA	NA	NA	NA	NA	NA	NA	NA	NA	NA	NA	NA	NA	NA	NA	NA	NA	NA	NA	NA	NA	NA	NA	NA	NA	NA	NA	NA	NA	NA	NA	NA	NA	NA
!Sample_molecule_ch1	total RNA	total RNA	total RNA	total RNA	total RNA	total RNA	total RNA	total RNA	total RNA	total RNA	total RNA	total RNA	total RNA	total RNA	total RNA	total RNA	total RNA	total RNA	total RNA	total RNA	total RNA	total RNA	total RNA	total RNA	total RNA	total RNA	total RNA	total RNA	total RNA	total RNA	total RNA	total RNA	total RNA	total RNA	total RNA	total RNA	total RNA	total RNA	total RNA	total RNA	total RNA	total RNA	total RNA	total RNA	total RNA	total RNA	total RNA	total RNA
!Sample_extract_protocol_ch1	Plasma cells were obtained from the bone marrow aspirates by magnetic bead separation using the human CD138 RosetteSep kit (Stem Cell Technologies, Vancouver, British Columbia, Canada.The cells were stored in TRIZOL at 鈭?0掳C until analysis. Total RNA was isolated from CD138+ sorted cells of myeloma patients using the miRVana RNA isolation kit according to manufactures鈥?instructions (Ambion, USA).	Plasma cells were obtained from the bone marrow aspirates by magnetic bead separation using the human CD138 RosetteSep kit (Stem Cell Technologies, Vancouver, British Columbia, Canada.The cells were stored in TRIZOL at 鈭?0掳C until analysis. Total RNA was isolated from CD138+ sorted cells of myeloma patients using the miRVana RNA isolation kit according to manufactures鈥?instructions (Ambion, USA).	Plasma cells were obtained from the bone marrow aspirates by magnetic bead separation using the human CD138 RosetteSep kit (Stem Cell Technologies, Vancouver, British Columbia, Canada.The cells were stored in TRIZOL at 鈭?0掳C until analysis. Total RNA was isolated from CD138+ sorted cells of myeloma patients using the miRVana RNA isolation kit according to manufactures鈥?instructions (Ambion, USA).	Plasma cells were obtained from the bone marrow aspirates by magnetic bead separation using the human CD138 RosetteSep kit (Stem Cell Technologies, Vancouver, British Columbia, Canada.The cells were stored in TRIZOL at 鈭?0掳C until analysis. Total RNA was isolated from CD138+ sorted cells of myeloma patients using the miRVana RNA isolation kit according to manufactures鈥?instructions (Ambion, USA).	Plasma cells were obtained from the bone marrow aspirates by magnetic bead separation using the human CD138 RosetteSep kit (Stem Cell Technologies, Vancouver, British Columbia, Canada.The cells were stored in TRIZOL at 鈭?0掳C until analysis. Total RNA was isolated from CD138+ sorted cells of myeloma patients using the miRVana RNA isolation kit according to manufactures鈥?instructions (Ambion, USA).	Plasma cells were obtained from the bone marrow aspirates by magnetic bead separation using the human CD138 RosetteSep kit (Stem Cell Technologies, Vancouver, British Columbia, Canada.The cells were stored in TRIZOL at 鈭?0掳C until analysis. Total RNA was isolated from CD138+ sorted cells of myeloma patients using the miRVana RNA isolation kit according to manufactures鈥?instructions (Ambion, USA).	Plasma cells were obtained from the bone marrow aspirates by magnetic bead separation using the human CD138 RosetteSep kit (Stem Cell Technologies, Vancouver, British Columbia, Canada.The cells were stored in TRIZOL at 鈭?0掳C until analysis. Total RNA was isolated from CD138+ sorted cells of myeloma patients using the miRVana RNA isolation kit according to manufactures鈥?instructions (Ambion, USA).	Plasma cells were obtained from the bone marrow aspirates by magnetic bead separation using the human CD138 RosetteSep kit (Stem Cell Technologies, Vancouver, British Columbia, Canada.The cells were stored in TRIZOL at 鈭?0掳C until analysis. Total RNA was isolated from CD138+ sorted cells of myeloma patients using the miRVana RNA isolation kit according to manufactures鈥?instructions (Ambion, USA).	Plasma cells were obtained from the bone marrow aspirates by magnetic bead separation using the human CD138 RosetteSep kit (Stem Cell Technologies, Vancouver, British Columbia, Canada.The cells were stored in TRIZOL at 鈭?0掳C until analysis. Total RNA was isolated from CD138+ sorted cells of myeloma patients using the miRVana RNA isolation kit according to manufactures鈥?instructions (Ambion, USA).	Plasma cells were obtained from the bone marrow aspirates by magnetic bead separation using the human CD138 RosetteSep kit (Stem Cell Technologies, Vancouver, British Columbia, Canada.The cells were stored in TRIZOL at 鈭?0掳C until analysis. Total RNA was isolated from CD138+ sorted cells of myeloma patients using the miRVana RNA isolation kit according to manufactures鈥?instructions (Ambion, USA).	Plasma cells were obtained from the bone marrow aspirates by magnetic bead separation using the human CD138 RosetteSep kit (Stem Cell Technologies, Vancouver, British Columbia, Canada.The cells were stored in TRIZOL at 鈭?0掳C until analysis. Total RNA was isolated from CD138+ sorted cells of myeloma patients using the miRVana RNA isolation kit according to manufactures鈥?instructions (Ambion, USA).	Plasma cells were obtained from the bone marrow aspirates by magnetic bead separation using the human CD138 RosetteSep kit (Stem Cell Technologies, Vancouver, British Columbia, Canada.The cells were stored in TRIZOL at 鈭?0掳C until analysis. Total RNA was isolated from CD138+ sorted cells of myeloma patients using the miRVana RNA isolation kit according to manufactures鈥?instructions (Ambion, USA).	Plasma cells were obtained from the bone marrow aspirates by magnetic bead separation using the human CD138 RosetteSep kit (Stem Cell Technologies, Vancouver, British Columbia, Canada.The cells were stored in TRIZOL at 鈭?0掳C until analysis. Total RNA was isolated from CD138+ sorted cells of myeloma patients using the miRVana RNA isolation kit according to manufactures鈥?instructions (Ambion, USA).	Plasma cells were obtained from the bone marrow aspirates by magnetic bead separation using the human CD138 RosetteSep kit (Stem Cell Technologies, Vancouver, British Columbia, Canada.The cells were stored in TRIZOL at 鈭?0掳C until analysis. Total RNA was isolated from CD138+ sorted cells of myeloma patients using the miRVana RNA isolation kit according to manufactures鈥?instructions (Ambion, USA).	Plasma cells were obtained from the bone marrow aspirates by magnetic bead separation using the human CD138 RosetteSep kit (Stem Cell Technologies, Vancouver, British Columbia, Canada.The cells were stored in TRIZOL at 鈭?0掳C until analysis. Total RNA was isolated from CD138+ sorted cells of myeloma patients using the miRVana RNA isolation kit according to manufactures鈥?instructions (Ambion, USA).	Plasma cells were obtained from the bone marrow aspirates by magnetic bead separation using the human CD138 RosetteSep kit (Stem Cell Technologies, Vancouver, British Columbia, Canada.The cells were stored in TRIZOL at 鈭?0掳C until analysis. Total RNA was isolated from CD138+ sorted cells of myeloma patients using the miRVana RNA isolation kit according to manufactures鈥?instructions (Ambion, USA).	Plasma cells were obtained from the bone marrow aspirates by magnetic bead separation using the human CD138 RosetteSep kit (Stem Cell Technologies, Vancouver, British Columbia, Canada.The cells were stored in TRIZOL at 鈭?0掳C until analysis. Total RNA was isolated from CD138+ sorted cells of myeloma patients using the miRVana RNA isolation kit according to manufactures鈥?instructions (Ambion, USA).	Plasma cells were obtained from the bone marrow aspirates by magnetic bead separation using the human CD138 RosetteSep kit (Stem Cell Technologies, Vancouver, British Columbia, Canada.The cells were stored in TRIZOL at 鈭?0掳C until analysis. Total RNA was isolated from CD138+ sorted cells of myeloma patients using the miRVana RNA isolation kit according to manufactures鈥?instructions (Ambion, USA).	Plasma cells were obtained from the bone marrow aspirates by magnetic bead separation using the human CD138 RosetteSep kit (Stem Cell Technologies, Vancouver, British Columbia, Canada.The cells were stored in TRIZOL at 鈭?0掳C until analysis. Total RNA was isolated from CD138+ sorted cells of myeloma patients using the miRVana RNA isolation kit according to manufactures鈥?instructions (Ambion, USA).	Plasma cells were obtained from the bone marrow aspirates by magnetic bead separation using the human CD138 RosetteSep kit (Stem Cell Technologies, Vancouver, British Columbia, Canada.The cells were stored in TRIZOL at 鈭?0掳C until analysis. Total RNA was isolated from CD138+ sorted cells of myeloma patients using the miRVana RNA isolation kit according to manufactures鈥?instructions (Ambion, USA).	Plasma cells were obtained from the bone marrow aspirates by magnetic bead separation using the human CD138 RosetteSep kit (Stem Cell Technologies, Vancouver, British Columbia, Canada.The cells were stored in TRIZOL at 鈭?0掳C until analysis. Total RNA was isolated from CD138+ sorted cells of myeloma patients using the miRVana RNA isolation kit according to manufactures鈥?instructions (Ambion, USA).	Plasma cells were obtained from the bone marrow aspirates by magnetic bead separation using the human CD138 RosetteSep kit (Stem Cell Technologies, Vancouver, British Columbia, Canada.The cells were stored in TRIZOL at 鈭?0掳C until analysis. Total RNA was isolated from CD138+ sorted cells of myeloma patients using the miRVana RNA isolation kit according to manufactures鈥?instructions (Ambion, USA).	Plasma cells were obtained from the bone marrow aspirates by magnetic bead separation using the human CD138 RosetteSep kit (Stem Cell Technologies, Vancouver, British Columbia, Canada.The cells were stored in TRIZOL at 鈭?0掳C until analysis. Total RNA was isolated from CD138+ sorted cells of myeloma patients using the miRVana RNA isolation kit according to manufactures鈥?instructions (Ambion, USA).	Plasma cells were obtained from the bone marrow aspirates by magnetic bead separation using the human CD138 RosetteSep kit (Stem Cell Technologies, Vancouver, British Columbia, Canada.The cells were stored in TRIZOL at 鈭?0掳C until analysis. Total RNA was isolated from CD138+ sorted cells of myeloma patients using the miRVana RNA isolation kit according to manufactures鈥?instructions (Ambion, USA).	Plasma cells were obtained from the bone marrow aspirates by magnetic bead separation using the human CD138 RosetteSep kit (Stem Cell Technologies, Vancouver, British Columbia, Canada.The cells were stored in TRIZOL at 鈭?0掳C until analysis. Total RNA was isolated from CD138+ sorted cells of myeloma patients using the miRVana RNA isolation kit according to manufactures鈥?instructions (Ambion, USA).	Plasma cells were obtained from the bone marrow aspirates by magnetic bead separation using the human CD138 RosetteSep kit (Stem Cell Technologies, Vancouver, British Columbia, Canada.The cells were stored in TRIZOL at 鈭?0掳C until analysis. Total RNA was isolated from CD138+ sorted cells of myeloma patients using the miRVana RNA isolation kit according to manufactures鈥?instructions (Ambion, USA).	Plasma cells were obtained from the bone marrow aspirates by magnetic bead separation using the human CD138 RosetteSep kit (Stem Cell Technologies, Vancouver, British Columbia, Canada.The cells were stored in TRIZOL at 鈭?0掳C until analysis. Total RNA was isolated from CD138+ sorted cells of myeloma patients using the miRVana RNA isolation kit according to manufactures鈥?instructions (Ambion, USA).	Plasma cells were obtained from the bone marrow aspirates by magnetic bead separation using the human CD138 RosetteSep kit (Stem Cell Technologies, Vancouver, British Columbia, Canada.The cells were stored in TRIZOL at 鈭?0掳C until analysis. Total RNA was isolated from CD138+ sorted cells of myeloma patients using the miRVana RNA isolation kit according to manufactures鈥?instructions (Ambion, USA).	Plasma cells were obtained from the bone marrow aspirates by magnetic bead separation using the human CD138 RosetteSep kit (Stem Cell Technologies, Vancouver, British Columbia, Canada.The cells were stored in TRIZOL at 鈭?0掳C until analysis. Total RNA was isolated from CD138+ sorted cells of myeloma patients using the miRVana RNA isolation kit according to manufactures鈥?instructions (Ambion, USA).	Plasma cells were obtained from the bone marrow aspirates by magnetic bead separation using the human CD138 RosetteSep kit (Stem Cell Technologies, Vancouver, British Columbia, Canada.The cells were stored in TRIZOL at 鈭?0掳C until analysis. Total RNA was isolated from CD138+ sorted cells of myeloma patients using the miRVana RNA isolation kit according to manufactures鈥?instructions (Ambion, USA).	Plasma cells were obtained from the bone marrow aspirates by magnetic bead separation using the human CD138 RosetteSep kit (Stem Cell Technologies, Vancouver, British Columbia, Canada.The cells were stored in TRIZOL at 鈭?0掳C until analysis. Total RNA was isolated from CD138+ sorted cells of myeloma patients using the miRVana RNA isolation kit according to manufactures鈥?instructions (Ambion, USA).	Plasma cells were obtained from the bone marrow aspirates by magnetic bead separation using the human CD138 RosetteSep kit (Stem Cell Technologies, Vancouver, British Columbia, Canada.The cells were stored in TRIZOL at 鈭?0掳C until analysis. Total RNA was isolated from CD138+ sorted cells of myeloma patients using the miRVana RNA isolation kit according to manufactures鈥?instructions (Ambion, USA).	Plasma cells were obtained from the bone marrow aspirates by magnetic bead separation using the human CD138 RosetteSep kit (Stem Cell Technologies, Vancouver, British Columbia, Canada.The cells were stored in TRIZOL at 鈭?0掳C until analysis. Total RNA was isolated from CD138+ sorted cells of myeloma patients using the miRVana RNA isolation kit according to manufactures鈥?instructions (Ambion, USA).	Plasma cells were obtained from the bone marrow aspirates by magnetic bead separation using the human CD138 RosetteSep kit (Stem Cell Technologies, Vancouver, British Columbia, Canada.The cells were stored in TRIZOL at 鈭?0掳C until analysis. Total RNA was isolated from CD138+ sorted cells of myeloma patients using the miRVana RNA isolation kit according to manufactures鈥?instructions (Ambion, USA).	Plasma cells were obtained from the bone marrow aspirates by magnetic bead separation using the human CD138 RosetteSep kit (Stem Cell Technologies, Vancouver, British Columbia, Canada.The cells were stored in TRIZOL at 鈭?0掳C until analysis. Total RNA was isolated from CD138+ sorted cells of myeloma patients using the miRVana RNA isolation kit according to manufactures鈥?instructions (Ambion, USA).	Plasma cells were obtained from the bone marrow aspirates by magnetic bead separation using the human CD138 RosetteSep kit (Stem Cell Technologies, Vancouver, British Columbia, Canada.The cells were stored in TRIZOL at 鈭?0掳C until analysis. Total RNA was isolated from CD138+ sorted cells of myeloma patients using the miRVana RNA isolation kit according to manufactures鈥?instructions (Ambion, USA).	Plasma cells were obtained from the bone marrow aspirates by magnetic bead separation using the human CD138 RosetteSep kit (Stem Cell Technologies, Vancouver, British Columbia, Canada.The cells were stored in TRIZOL at 鈭?0掳C until analysis. Total RNA was isolated from CD138+ sorted cells of myeloma patients using the miRVana RNA isolation kit according to manufactures鈥?instructions (Ambion, USA).	Plasma cells were obtained from the bone marrow aspirates by magnetic bead separation using the human CD138 RosetteSep kit (Stem Cell Technologies, Vancouver, British Columbia, Canada.The cells were stored in TRIZOL at 鈭?0掳C until analysis. Total RNA was isolated from CD138+ sorted cells of myeloma patients using the miRVana RNA isolation kit according to manufactures鈥?instructions (Ambion, USA).	Plasma cells were obtained from the bone marrow aspirates by magnetic bead separation using the human CD138 RosetteSep kit (Stem Cell Technologies, Vancouver, British Columbia, Canada.The cells were stored in TRIZOL at 鈭?0掳C until analysis. Total RNA was isolated from CD138+ sorted cells of myeloma patients using the miRVana RNA isolation kit according to manufactures鈥?instructions (Ambion, USA).	Plasma cells were obtained from the bone marrow aspirates by magnetic bead separation using the human CD138 RosetteSep kit (Stem Cell Technologies, Vancouver, British Columbia, Canada.The cells were stored in TRIZOL at 鈭?0掳C until analysis. Total RNA was isolated from CD138+ sorted cells of myeloma patients using the miRVana RNA isolation kit according to manufactures鈥?instructions (Ambion, USA).	Plasma cells were obtained from the bone marrow aspirates by magnetic bead separation using the human CD138 RosetteSep kit (Stem Cell Technologies, Vancouver, British Columbia, Canada.The cells were stored in TRIZOL at 鈭?0掳C until analysis. Total RNA was isolated from CD138+ sorted cells of myeloma patients using the miRVana RNA isolation kit according to manufactures鈥?instructions (Ambion, USA).	Plasma cells were obtained from the bone marrow aspirates by magnetic bead separation using the human CD138 RosetteSep kit (Stem Cell Technologies, Vancouver, British Columbia, Canada.The cells were stored in TRIZOL at 鈭?0掳C until analysis. Total RNA was isolated from CD138+ sorted cells of myeloma patients using the miRVana RNA isolation kit according to manufactures鈥?instructions (Ambion, USA).	Plasma cells were obtained from the bone marrow aspirates by magnetic bead separation using the human CD138 RosetteSep kit (Stem Cell Technologies, Vancouver, British Columbia, Canada.The cells were stored in TRIZOL at 鈭?0掳C until analysis. Total RNA was isolated from CD138+ sorted cells of myeloma patients using the miRVana RNA isolation kit according to manufactures鈥?instructions (Ambion, USA).	Plasma cells were obtained from the bone marrow aspirates by magnetic bead separation using the human CD138 RosetteSep kit (Stem Cell Technologies, Vancouver, British Columbia, Canada.The cells were stored in TRIZOL at 鈭?0掳C until analysis. Total RNA was isolated from CD138+ sorted cells of myeloma patients using the miRVana RNA isolation kit according to manufactures鈥?instructions (Ambion, USA).	Plasma cells were obtained from the bone marrow aspirates by magnetic bead separation using the human CD138 RosetteSep kit (Stem Cell Technologies, Vancouver, British Columbia, Canada.The cells were stored in TRIZOL at 鈭?0掳C until analysis. Total RNA was isolated from CD138+ sorted cells of myeloma patients using the miRVana RNA isolation kit according to manufactures鈥?instructions (Ambion, USA).	Plasma cells were obtained from the bone marrow aspirates by magnetic bead separation using the human CD138 RosetteSep kit (Stem Cell Technologies, Vancouver, British Columbia, Canada.The cells were stored in TRIZOL at 鈭?0掳C until analysis. Total RNA was isolated from CD138+ sorted cells of myeloma patients using the miRVana RNA isolation kit according to manufactures鈥?instructions (Ambion, USA).	Plasma cells were obtained from the bone marrow aspirates by magnetic bead separation using the human CD138 RosetteSep kit (Stem Cell Technologies, Vancouver, British Columbia, Canada.The cells were stored in TRIZOL at 鈭?0掳C until analysis. Total RNA was isolated from CD138+ sorted cells of myeloma patients using the miRVana RNA isolation kit according to manufactures鈥?instructions (Ambion, USA).	Plasma cells were obtained from the bone marrow aspirates by magnetic bead separation using the human CD138 RosetteSep kit (Stem Cell Technologies, Vancouver, British Columbia, Canada.The cells were stored in TRIZOL at 鈭?0掳C until analysis. Total RNA was isolated from CD138+ sorted cells of myeloma patients using the miRVana RNA isolation kit according to manufactures鈥?instructions (Ambion, USA).
!Sample_label_ch1	Cy3	Cy3	Cy3	Cy3	Cy3	Cy3	Cy3	Cy3	Cy3	Cy3	Cy3	Cy3	Cy3	Cy3	Cy3	Cy3	Cy3	Cy3	Cy3	Cy3	Cy3	Cy3	Cy3	Cy3	Cy3	Cy3	Cy3	Cy3	Cy3	Cy3	Cy3	Cy3	Cy3	Cy3	Cy3	Cy3	Cy3	Cy3	Cy3	Cy3	Cy3	Cy3	Cy3	Cy3	Cy3	Cy3	Cy3	Cy3
!Sample_label_protocol_ch1	cDNA was transcribed to cRNA by the low input quick amp labelling kit (Agilent Technologies, CA, USA) using T7 RNA polymerase and NTP mix and labelled with Cyanine3 using Cy3-CTP.聽 The labeled cRNA was purified according to manufacturer鈥檚 protocol using RNAeasy extraction kit (Qiagen, Hilden Germany).	cDNA was transcribed to cRNA by the low input quick amp labelling kit (Agilent Technologies, CA, USA) using T7 RNA polymerase and NTP mix and labelled with Cyanine3 using Cy3-CTP.聽 The labeled cRNA was purified according to manufacturer鈥檚 protocol using RNAeasy extraction kit (Qiagen, Hilden Germany).	cDNA was transcribed to cRNA by the low input quick amp labelling kit (Agilent Technologies, CA, USA) using T7 RNA polymerase and NTP mix and labelled with Cyanine3 using Cy3-CTP.聽 The labeled cRNA was purified according to manufacturer鈥檚 protocol using RNAeasy extraction kit (Qiagen, Hilden Germany).	cDNA was transcribed to cRNA by the low input quick amp labelling kit (Agilent Technologies, CA, USA) using T7 RNA polymerase and NTP mix and labelled with Cyanine3 using Cy3-CTP.聽 The labeled cRNA was purified according to manufacturer鈥檚 protocol using RNAeasy extraction kit (Qiagen, Hilden Germany).	cDNA was transcribed to cRNA by the low input quick amp labelling kit (Agilent Technologies, CA, USA) using T7 RNA polymerase and NTP mix and labelled with Cyanine3 using Cy3-CTP.聽 The labeled cRNA was purified according to manufacturer鈥檚 protocol using RNAeasy extraction kit (Qiagen, Hilden Germany).	cDNA was transcribed to cRNA by the low input quick amp labelling kit (Agilent Technologies, CA, USA) using T7 RNA polymerase and NTP mix and labelled with Cyanine3 using Cy3-CTP.聽 The labeled cRNA was purified according to manufacturer鈥檚 protocol using RNAeasy extraction kit (Qiagen, Hilden Germany).	cDNA was transcribed to cRNA by the low input quick amp labelling kit (Agilent Technologies, CA, USA) using T7 RNA polymerase and NTP mix and labelled with Cyanine3 using Cy3-CTP.聽 The labeled cRNA was purified according to manufacturer鈥檚 protocol using RNAeasy extraction kit (Qiagen, Hilden Germany).	cDNA was transcribed to cRNA by the low input quick amp labelling kit (Agilent Technologies, CA, USA) using T7 RNA polymerase and NTP mix and labelled with Cyanine3 using Cy3-CTP.聽 The labeled cRNA was purified according to manufacturer鈥檚 protocol using RNAeasy extraction kit (Qiagen, Hilden Germany).	cDNA was transcribed to cRNA by the low input quick amp labelling kit (Agilent Technologies, CA, USA) using T7 RNA polymerase and NTP mix and labelled with Cyanine3 using Cy3-CTP.聽 The labeled cRNA was purified according to manufacturer鈥檚 protocol using RNAeasy extraction kit (Qiagen, Hilden Germany).	cDNA was transcribed to cRNA by the low input quick amp labelling kit (Agilent Technologies, CA, USA) using T7 RNA polymerase and NTP mix and labelled with Cyanine3 using Cy3-CTP.聽 The labeled cRNA was purified according to manufacturer鈥檚 protocol using RNAeasy extraction kit (Qiagen, Hilden Germany).	cDNA was transcribed to cRNA by the low input quick amp labelling kit (Agilent Technologies, CA, USA) using T7 RNA polymerase and NTP mix and labelled with Cyanine3 using Cy3-CTP.聽 The labeled cRNA was purified according to manufacturer鈥檚 protocol using RNAeasy extraction kit (Qiagen, Hilden Germany).	cDNA was transcribed to cRNA by the low input quick amp labelling kit (Agilent Technologies, CA, USA) using T7 RNA polymerase and NTP mix and labelled with Cyanine3 using Cy3-CTP.聽 The labeled cRNA was purified according to manufacturer鈥檚 protocol using RNAeasy extraction kit (Qiagen, Hilden Germany).	cDNA was transcribed to cRNA by the low input quick amp labelling kit (Agilent Technologies, CA, USA) using T7 RNA polymerase and NTP mix and labelled with Cyanine3 using Cy3-CTP.聽 The labeled cRNA was purified according to manufacturer鈥檚 protocol using RNAeasy extraction kit (Qiagen, Hilden Germany).	cDNA was transcribed to cRNA by the low input quick amp labelling kit (Agilent Technologies, CA, USA) using T7 RNA polymerase and NTP mix and labelled with Cyanine3 using Cy3-CTP.聽 The labeled cRNA was purified according to manufacturer鈥檚 protocol using RNAeasy extraction kit (Qiagen, Hilden Germany).	cDNA was transcribed to cRNA by the low input quick amp labelling kit (Agilent Technologies, CA, USA) using T7 RNA polymerase and NTP mix and labelled with Cyanine3 using Cy3-CTP.聽 The labeled cRNA was purified according to manufacturer鈥檚 protocol using RNAeasy extraction kit (Qiagen, Hilden Germany).	cDNA was transcribed to cRNA by the low input quick amp labelling kit (Agilent Technologies, CA, USA) using T7 RNA polymerase and NTP mix and labelled with Cyanine3 using Cy3-CTP.聽 The labeled cRNA was purified according to manufacturer鈥檚 protocol using RNAeasy extraction kit (Qiagen, Hilden Germany).	cDNA was transcribed to cRNA by the low input quick amp labelling kit (Agilent Technologies, CA, USA) using T7 RNA polymerase and NTP mix and labelled with Cyanine3 using Cy3-CTP.聽 The labeled cRNA was purified according to manufacturer鈥檚 protocol using RNAeasy extraction kit (Qiagen, Hilden Germany).	cDNA was transcribed to cRNA by the low input quick amp labelling kit (Agilent Technologies, CA, USA) using T7 RNA polymerase and NTP mix and labelled with Cyanine3 using Cy3-CTP.聽 The labeled cRNA was purified according to manufacturer鈥檚 protocol using RNAeasy extraction kit (Qiagen, Hilden Germany).	cDNA was transcribed to cRNA by the low input quick amp labelling kit (Agilent Technologies, CA, USA) using T7 RNA polymerase and NTP mix and labelled with Cyanine3 using Cy3-CTP.聽 The labeled cRNA was purified according to manufacturer鈥檚 protocol using RNAeasy extraction kit (Qiagen, Hilden Germany).	cDNA was transcribed to cRNA by the low input quick amp labelling kit (Agilent Technologies, CA, USA) using T7 RNA polymerase and NTP mix and labelled with Cyanine3 using Cy3-CTP.聽 The labeled cRNA was purified according to manufacturer鈥檚 protocol using RNAeasy extraction kit (Qiagen, Hilden Germany).	cDNA was transcribed to cRNA by the low input quick amp labelling kit (Agilent Technologies, CA, USA) using T7 RNA polymerase and NTP mix and labelled with Cyanine3 using Cy3-CTP.聽 The labeled cRNA was purified according to manufacturer鈥檚 protocol using RNAeasy extraction kit (Qiagen, Hilden Germany).	cDNA was transcribed to cRNA by the low input quick amp labelling kit (Agilent Technologies, CA, USA) using T7 RNA polymerase and NTP mix and labelled with Cyanine3 using Cy3-CTP.聽 The labeled cRNA was purified according to manufacturer鈥檚 protocol using RNAeasy extraction kit (Qiagen, Hilden Germany).	cDNA was transcribed to cRNA by the low input quick amp labelling kit (Agilent Technologies, CA, USA) using T7 RNA polymerase and NTP mix and labelled with Cyanine3 using Cy3-CTP.聽 The labeled cRNA was purified according to manufacturer鈥檚 protocol using RNAeasy extraction kit (Qiagen, Hilden Germany).	cDNA was transcribed to cRNA by the low input quick amp labelling kit (Agilent Technologies, CA, USA) using T7 RNA polymerase and NTP mix and labelled with Cyanine3 using Cy3-CTP.聽 The labeled cRNA was purified according to manufacturer鈥檚 protocol using RNAeasy extraction kit (Qiagen, Hilden Germany).	cDNA was transcribed to cRNA by the low input quick amp labelling kit (Agilent Technologies, CA, USA) using T7 RNA polymerase and NTP mix and labelled with Cyanine3 using Cy3-CTP.聽 The labeled cRNA was purified according to manufacturer鈥檚 protocol using RNAeasy extraction kit (Qiagen, Hilden Germany).	cDNA was transcribed to cRNA by the low input quick amp labelling kit (Agilent Technologies, CA, USA) using T7 RNA polymerase and NTP mix and labelled with Cyanine3 using Cy3-CTP.聽 The labeled cRNA was purified according to manufacturer鈥檚 protocol using RNAeasy extraction kit (Qiagen, Hilden Germany).	cDNA was transcribed to cRNA by the low input quick amp labelling kit (Agilent Technologies, CA, USA) using T7 RNA polymerase and NTP mix and labelled with Cyanine3 using Cy3-CTP.聽 The labeled cRNA was purified according to manufacturer鈥檚 protocol using RNAeasy extraction kit (Qiagen, Hilden Germany).	cDNA was transcribed to cRNA by the low input quick amp labelling kit (Agilent Technologies, CA, USA) using T7 RNA polymerase and NTP mix and labelled with Cyanine3 using Cy3-CTP.聽 The labeled cRNA was purified according to manufacturer鈥檚 protocol using RNAeasy extraction kit (Qiagen, Hilden Germany).	cDNA was transcribed to cRNA by the low input quick amp labelling kit (Agilent Technologies, CA, USA) using T7 RNA polymerase and NTP mix and labelled with Cyanine3 using Cy3-CTP.聽 The labeled cRNA was purified according to manufacturer鈥檚 protocol using RNAeasy extraction kit (Qiagen, Hilden Germany).	cDNA was transcribed to cRNA by the low input quick amp labelling kit (Agilent Technologies, CA, USA) using T7 RNA polymerase and NTP mix and labelled with Cyanine3 using Cy3-CTP.聽 The labeled cRNA was purified according to manufacturer鈥檚 protocol using RNAeasy extraction kit (Qiagen, Hilden Germany).	cDNA was transcribed to cRNA by the low input quick amp labelling kit (Agilent Technologies, CA, USA) using T7 RNA polymerase and NTP mix and labelled with Cyanine3 using Cy3-CTP.聽 The labeled cRNA was purified according to manufacturer鈥檚 protocol using RNAeasy extraction kit (Qiagen, Hilden Germany).	cDNA was transcribed to cRNA by the low input quick amp labelling kit (Agilent Technologies, CA, USA) using T7 RNA polymerase and NTP mix and labelled with Cyanine3 using Cy3-CTP.聽 The labeled cRNA was purified according to manufacturer鈥檚 protocol using RNAeasy extraction kit (Qiagen, Hilden Germany).	cDNA was transcribed to cRNA by the low input quick amp labelling kit (Agilent Technologies, CA, USA) using T7 RNA polymerase and NTP mix and labelled with Cyanine3 using Cy3-CTP.聽 The labeled cRNA was purified according to manufacturer鈥檚 protocol using RNAeasy extraction kit (Qiagen, Hilden Germany).	cDNA was transcribed to cRNA by the low input quick amp labelling kit (Agilent Technologies, CA, USA) using T7 RNA polymerase and NTP mix and labelled with Cyanine3 using Cy3-CTP.聽 The labeled cRNA was purified according to manufacturer鈥檚 protocol using RNAeasy extraction kit (Qiagen, Hilden Germany).	cDNA was transcribed to cRNA by the low input quick amp labelling kit (Agilent Technologies, CA, USA) using T7 RNA polymerase and NTP mix and labelled with Cyanine3 using Cy3-CTP.聽 The labeled cRNA was purified according to manufacturer鈥檚 protocol using RNAeasy extraction kit (Qiagen, Hilden Germany).	cDNA was transcribed to cRNA by the low input quick amp labelling kit (Agilent Technologies, CA, USA) using T7 RNA polymerase and NTP mix and labelled with Cyanine3 using Cy3-CTP.聽 The labeled cRNA was purified according to manufacturer鈥檚 protocol using RNAeasy extraction kit (Qiagen, Hilden Germany).	cDNA was transcribed to cRNA by the low input quick amp labelling kit (Agilent Technologies, CA, USA) using T7 RNA polymerase and NTP mix and labelled with Cyanine3 using Cy3-CTP.聽 The labeled cRNA was purified according to manufacturer鈥檚 protocol using RNAeasy extraction kit (Qiagen, Hilden Germany).	cDNA was transcribed to cRNA by the low input quick amp labelling kit (Agilent Technologies, CA, USA) using T7 RNA polymerase and NTP mix and labelled with Cyanine3 using Cy3-CTP.聽 The labeled cRNA was purified according to manufacturer鈥檚 protocol using RNAeasy extraction kit (Qiagen, Hilden Germany).	cDNA was transcribed to cRNA by the low input quick amp labelling kit (Agilent Technologies, CA, USA) using T7 RNA polymerase and NTP mix and labelled with Cyanine3 using Cy3-CTP.聽 The labeled cRNA was purified according to manufacturer鈥檚 protocol using RNAeasy extraction kit (Qiagen, Hilden Germany).	cDNA was transcribed to cRNA by the low input quick amp labelling kit (Agilent Technologies, CA, USA) using T7 RNA polymerase and NTP mix and labelled with Cyanine3 using Cy3-CTP.聽 The labeled cRNA was purified according to manufacturer鈥檚 protocol using RNAeasy extraction kit (Qiagen, Hilden Germany).	cDNA was transcribed to cRNA by the low input quick amp labelling kit (Agilent Technologies, CA, USA) using T7 RNA polymerase and NTP mix and labelled with Cyanine3 using Cy3-CTP.聽 The labeled cRNA was purified according to manufacturer鈥檚 protocol using RNAeasy extraction kit (Qiagen, Hilden Germany).	cDNA was transcribed to cRNA by the low input quick amp labelling kit (Agilent Technologies, CA, USA) using T7 RNA polymerase and NTP mix and labelled with Cyanine3 using Cy3-CTP.聽 The labeled cRNA was purified according to manufacturer鈥檚 protocol using RNAeasy extraction kit (Qiagen, Hilden Germany).	cDNA was transcribed to cRNA by the low input quick amp labelling kit (Agilent Technologies, CA, USA) using T7 RNA polymerase and NTP mix and labelled with Cyanine3 using Cy3-CTP.聽 The labeled cRNA was purified according to manufacturer鈥檚 protocol using RNAeasy extraction kit (Qiagen, Hilden Germany).	cDNA was transcribed to cRNA by the low input quick amp labelling kit (Agilent Technologies, CA, USA) using T7 RNA polymerase and NTP mix and labelled with Cyanine3 using Cy3-CTP.聽 The labeled cRNA was purified according to manufacturer鈥檚 protocol using RNAeasy extraction kit (Qiagen, Hilden Germany).	cDNA was transcribed to cRNA by the low input quick amp labelling kit (Agilent Technologies, CA, USA) using T7 RNA polymerase and NTP mix and labelled with Cyanine3 using Cy3-CTP.聽 The labeled cRNA was purified according to manufacturer鈥檚 protocol using RNAeasy extraction kit (Qiagen, Hilden Germany).	cDNA was transcribed to cRNA by the low input quick amp labelling kit (Agilent Technologies, CA, USA) using T7 RNA polymerase and NTP mix and labelled with Cyanine3 using Cy3-CTP.聽 The labeled cRNA was purified according to manufacturer鈥檚 protocol using RNAeasy extraction kit (Qiagen, Hilden Germany).	cDNA was transcribed to cRNA by the low input quick amp labelling kit (Agilent Technologies, CA, USA) using T7 RNA polymerase and NTP mix and labelled with Cyanine3 using Cy3-CTP.聽 The labeled cRNA was purified according to manufacturer鈥檚 protocol using RNAeasy extraction kit (Qiagen, Hilden Germany).	cDNA was transcribed to cRNA by the low input quick amp labelling kit (Agilent Technologies, CA, USA) using T7 RNA polymerase and NTP mix and labelled with Cyanine3 using Cy3-CTP.聽 The labeled cRNA was purified according to manufacturer鈥檚 protocol using RNAeasy extraction kit (Qiagen, Hilden Germany).
!Sample_taxid_ch1	9606	9606	9606	9606	9606	9606	9606	9606	9606	9606	9606	9606	9606	9606	9606	9606	9606	9606	9606	9606	9606	9606	9606	9606	9606	9606	9606	9606	9606	9606	9606	9606	9606	9606	9606	9606	9606	9606	9606	9606	9606	9606	9606	9606	9606	9606	9606	9606
!Sample_hyb_protocol	Samples with specific activity鈮?6pmolCy3/聽碌g cRNA were considered for hybridization.聽600ng of Cy-3 labeled cRNA mixed with blocking agent, fragmentation buffer and hybridization buffer was applied to a microarray slide, (Agilent technologies, CA, USA), and incubated for 17 hours at 65掳C in a hybridization oven.	Samples with specific activity鈮?6pmolCy3/聽碌g cRNA were considered for hybridization.聽600ng of Cy-3 labeled cRNA mixed with blocking agent, fragmentation buffer and hybridization buffer was applied to a microarray slide, (Agilent technologies, CA, USA), and incubated for 17 hours at 65掳C in a hybridization oven.	Samples with specific activity鈮?6pmolCy3/聽碌g cRNA were considered for hybridization.聽600ng of Cy-3 labeled cRNA mixed with blocking agent, fragmentation buffer and hybridization buffer was applied to a microarray slide, (Agilent technologies, CA, USA), and incubated for 17 hours at 65掳C in a hybridization oven.	Samples with specific activity鈮?6pmolCy3/聽碌g cRNA were considered for hybridization.聽600ng of Cy-3 labeled cRNA mixed with blocking agent, fragmentation buffer and hybridization buffer was applied to a microarray slide, (Agilent technologies, CA, USA), and incubated for 17 hours at 65掳C in a hybridization oven.	Samples with specific activity鈮?6pmolCy3/聽碌g cRNA were considered for hybridization.聽600ng of Cy-3 labeled cRNA mixed with blocking agent, fragmentation buffer and hybridization buffer was applied to a microarray slide, (Agilent technologies, CA, USA), and incubated for 17 hours at 65掳C in a hybridization oven.	Samples with specific activity鈮?6pmolCy3/聽碌g cRNA were considered for hybridization.聽600ng of Cy-3 labeled cRNA mixed with blocking agent, fragmentation buffer and hybridization buffer was applied to a microarray slide, (Agilent technologies, CA, USA), and incubated for 17 hours at 65掳C in a hybridization oven.	Samples with specific activity鈮?6pmolCy3/聽碌g cRNA were considered for hybridization.聽600ng of Cy-3 labeled cRNA mixed with blocking agent, fragmentation buffer and hybridization buffer was applied to a microarray slide, (Agilent technologies, CA, USA), and incubated for 17 hours at 65掳C in a hybridization oven.	Samples with specific activity鈮?6pmolCy3/聽碌g cRNA were considered for hybridization.聽600ng of Cy-3 labeled cRNA mixed with blocking agent, fragmentation buffer and hybridization buffer was applied to a microarray slide, (Agilent technologies, CA, USA), and incubated for 17 hours at 65掳C in a hybridization oven.	Samples with specific activity鈮?6pmolCy3/聽碌g cRNA were considered for hybridization.聽600ng of Cy-3 labeled cRNA mixed with blocking agent, fragmentation buffer and hybridization buffer was applied to a microarray slide, (Agilent technologies, CA, USA), and incubated for 17 hours at 65掳C in a hybridization oven.	Samples with specific activity鈮?6pmolCy3/聽碌g cRNA were considered for hybridization.聽600ng of Cy-3 labeled cRNA mixed with blocking agent, fragmentation buffer and hybridization buffer was applied to a microarray slide, (Agilent technologies, CA, USA), and incubated for 17 hours at 65掳C in a hybridization oven.	Samples with specific activity鈮?6pmolCy3/聽碌g cRNA were considered for hybridization.聽600ng of Cy-3 labeled cRNA mixed with blocking agent, fragmentation buffer and hybridization buffer was applied to a microarray slide, (Agilent technologies, CA, USA), and incubated for 17 hours at 65掳C in a hybridization oven.	Samples with specific activity鈮?6pmolCy3/聽碌g cRNA were considered for hybridization.聽600ng of Cy-3 labeled cRNA mixed with blocking agent, fragmentation buffer and hybridization buffer was applied to a microarray slide, (Agilent technologies, CA, USA), and incubated for 17 hours at 65掳C in a hybridization oven.	Samples with specific activity鈮?6pmolCy3/聽碌g cRNA were considered for hybridization.聽600ng of Cy-3 labeled cRNA mixed with blocking agent, fragmentation buffer and hybridization buffer was applied to a microarray slide, (Agilent technologies, CA, USA), and incubated for 17 hours at 65掳C in a hybridization oven.	Samples with specific activity鈮?6pmolCy3/聽碌g cRNA were considered for hybridization.聽600ng of Cy-3 labeled cRNA mixed with blocking agent, fragmentation buffer and hybridization buffer was applied to a microarray slide, (Agilent technologies, CA, USA), and incubated for 17 hours at 65掳C in a hybridization oven.	Samples with specific activity鈮?6pmolCy3/聽碌g cRNA were considered for hybridization.聽600ng of Cy-3 labeled cRNA mixed with blocking agent, fragmentation buffer and hybridization buffer was applied to a microarray slide, (Agilent technologies, CA, USA), and incubated for 17 hours at 65掳C in a hybridization oven.	Samples with specific activity鈮?6pmolCy3/聽碌g cRNA were considered for hybridization.聽600ng of Cy-3 labeled cRNA mixed with blocking agent, fragmentation buffer and hybridization buffer was applied to a microarray slide, (Agilent technologies, CA, USA), and incubated for 17 hours at 65掳C in a hybridization oven.	Samples with specific activity鈮?6pmolCy3/聽碌g cRNA were considered for hybridization.聽600ng of Cy-3 labeled cRNA mixed with blocking agent, fragmentation buffer and hybridization buffer was applied to a microarray slide, (Agilent technologies, CA, USA), and incubated for 17 hours at 65掳C in a hybridization oven.	Samples with specific activity鈮?6pmolCy3/聽碌g cRNA were considered for hybridization.聽600ng of Cy-3 labeled cRNA mixed with blocking agent, fragmentation buffer and hybridization buffer was applied to a microarray slide, (Agilent technologies, CA, USA), and incubated for 17 hours at 65掳C in a hybridization oven.	Samples with specific activity鈮?6pmolCy3/聽碌g cRNA were considered for hybridization.聽600ng of Cy-3 labeled cRNA mixed with blocking agent, fragmentation buffer and hybridization buffer was applied to a microarray slide, (Agilent technologies, CA, USA), and incubated for 17 hours at 65掳C in a hybridization oven.	Samples with specific activity鈮?6pmolCy3/聽碌g cRNA were considered for hybridization.聽600ng of Cy-3 labeled cRNA mixed with blocking agent, fragmentation buffer and hybridization buffer was applied to a microarray slide, (Agilent technologies, CA, USA), and incubated for 17 hours at 65掳C in a hybridization oven.	Samples with specific activity鈮?6pmolCy3/聽碌g cRNA were considered for hybridization.聽600ng of Cy-3 labeled cRNA mixed with blocking agent, fragmentation buffer and hybridization buffer was applied to a microarray slide, (Agilent technologies, CA, USA), and incubated for 17 hours at 65掳C in a hybridization oven.	Samples with specific activity鈮?6pmolCy3/聽碌g cRNA were considered for hybridization.聽600ng of Cy-3 labeled cRNA mixed with blocking agent, fragmentation buffer and hybridization buffer was applied to a microarray slide, (Agilent technologies, CA, USA), and incubated for 17 hours at 65掳C in a hybridization oven.	Samples with specific activity鈮?6pmolCy3/聽碌g cRNA were considered for hybridization.聽600ng of Cy-3 labeled cRNA mixed with blocking agent, fragmentation buffer and hybridization buffer was applied to a microarray slide, (Agilent technologies, CA, USA), and incubated for 17 hours at 65掳C in a hybridization oven.	Samples with specific activity鈮?6pmolCy3/聽碌g cRNA were considered for hybridization.聽600ng of Cy-3 labeled cRNA mixed with blocking agent, fragmentation buffer and hybridization buffer was applied to a microarray slide, (Agilent technologies, CA, USA), and incubated for 17 hours at 65掳C in a hybridization oven.	Samples with specific activity鈮?6pmolCy3/聽碌g cRNA were considered for hybridization.聽600ng of Cy-3 labeled cRNA mixed with blocking agent, fragmentation buffer and hybridization buffer was applied to a microarray slide, (Agilent technologies, CA, USA), and incubated for 17 hours at 65掳C in a hybridization oven.	Samples with specific activity鈮?6pmolCy3/聽碌g cRNA were considered for hybridization.聽600ng of Cy-3 labeled cRNA mixed with blocking agent, fragmentation buffer and hybridization buffer was applied to a microarray slide, (Agilent technologies, CA, USA), and incubated for 17 hours at 65掳C in a hybridization oven.	Samples with specific activity鈮?6pmolCy3/聽碌g cRNA were considered for hybridization.聽600ng of Cy-3 labeled cRNA mixed with blocking agent, fragmentation buffer and hybridization buffer was applied to a microarray slide, (Agilent technologies, CA, USA), and incubated for 17 hours at 65掳C in a hybridization oven.	Samples with specific activity鈮?6pmolCy3/聽碌g cRNA were considered for hybridization.聽600ng of Cy-3 labeled cRNA mixed with blocking agent, fragmentation buffer and hybridization buffer was applied to a microarray slide, (Agilent technologies, CA, USA), and incubated for 17 hours at 65掳C in a hybridization oven.	Samples with specific activity鈮?6pmolCy3/聽碌g cRNA were considered for hybridization.聽600ng of Cy-3 labeled cRNA mixed with blocking agent, fragmentation buffer and hybridization buffer was applied to a microarray slide, (Agilent technologies, CA, USA), and incubated for 17 hours at 65掳C in a hybridization oven.	Samples with specific activity鈮?6pmolCy3/聽碌g cRNA were considered for hybridization.聽600ng of Cy-3 labeled cRNA mixed with blocking agent, fragmentation buffer and hybridization buffer was applied to a microarray slide, (Agilent technologies, CA, USA), and incubated for 17 hours at 65掳C in a hybridization oven.	Samples with specific activity鈮?6pmolCy3/聽碌g cRNA were considered for hybridization.聽600ng of Cy-3 labeled cRNA mixed with blocking agent, fragmentation buffer and hybridization buffer was applied to a microarray slide, (Agilent technologies, CA, USA), and incubated for 17 hours at 65掳C in a hybridization oven.	Samples with specific activity鈮?6pmolCy3/聽碌g cRNA were considered for hybridization.聽600ng of Cy-3 labeled cRNA mixed with blocking agent, fragmentation buffer and hybridization buffer was applied to a microarray slide, (Agilent technologies, CA, USA), and incubated for 17 hours at 65掳C in a hybridization oven.	Samples with specific activity鈮?6pmolCy3/聽碌g cRNA were considered for hybridization.聽600ng of Cy-3 labeled cRNA mixed with blocking agent, fragmentation buffer and hybridization buffer was applied to a microarray slide, (Agilent technologies, CA, USA), and incubated for 17 hours at 65掳C in a hybridization oven.	Samples with specific activity鈮?6pmolCy3/聽碌g cRNA were considered for hybridization.聽600ng of Cy-3 labeled cRNA mixed with blocking agent, fragmentation buffer and hybridization buffer was applied to a microarray slide, (Agilent technologies, CA, USA), and incubated for 17 hours at 65掳C in a hybridization oven.	Samples with specific activity鈮?6pmolCy3/聽碌g cRNA were considered for hybridization.聽600ng of Cy-3 labeled cRNA mixed with blocking agent, fragmentation buffer and hybridization buffer was applied to a microarray slide, (Agilent technologies, CA, USA), and incubated for 17 hours at 65掳C in a hybridization oven.	Samples with specific activity鈮?6pmolCy3/聽碌g cRNA were considered for hybridization.聽600ng of Cy-3 labeled cRNA mixed with blocking agent, fragmentation buffer and hybridization buffer was applied to a microarray slide, (Agilent technologies, CA, USA), and incubated for 17 hours at 65掳C in a hybridization oven.	Samples with specific activity鈮?6pmolCy3/聽碌g cRNA were considered for hybridization.聽600ng of Cy-3 labeled cRNA mixed with blocking agent, fragmentation buffer and hybridization buffer was applied to a microarray slide, (Agilent technologies, CA, USA), and incubated for 17 hours at 65掳C in a hybridization oven.	Samples with specific activity鈮?6pmolCy3/聽碌g cRNA were considered for hybridization.聽600ng of Cy-3 labeled cRNA mixed with blocking agent, fragmentation buffer and hybridization buffer was applied to a microarray slide, (Agilent technologies, CA, USA), and incubated for 17 hours at 65掳C in a hybridization oven.	Samples with specific activity鈮?6pmolCy3/聽碌g cRNA were considered for hybridization.聽600ng of Cy-3 labeled cRNA mixed with blocking agent, fragmentation buffer and hybridization buffer was applied to a microarray slide, (Agilent technologies, CA, USA), and incubated for 17 hours at 65掳C in a hybridization oven.	Samples with specific activity鈮?6pmolCy3/聽碌g cRNA were considered for hybridization.聽600ng of Cy-3 labeled cRNA mixed with blocking agent, fragmentation buffer and hybridization buffer was applied to a microarray slide, (Agilent technologies, CA, USA), and incubated for 17 hours at 65掳C in a hybridization oven.	Samples with specific activity鈮?6pmolCy3/聽碌g cRNA were considered for hybridization.聽600ng of Cy-3 labeled cRNA mixed with blocking agent, fragmentation buffer and hybridization buffer was applied to a microarray slide, (Agilent technologies, CA, USA), and incubated for 17 hours at 65掳C in a hybridization oven.	Samples with specific activity鈮?6pmolCy3/聽碌g cRNA were considered for hybridization.聽600ng of Cy-3 labeled cRNA mixed with blocking agent, fragmentation buffer and hybridization buffer was applied to a microarray slide, (Agilent technologies, CA, USA), and incubated for 17 hours at 65掳C in a hybridization oven.	Samples with specific activity鈮?6pmolCy3/聽碌g cRNA were considered for hybridization.聽600ng of Cy-3 labeled cRNA mixed with blocking agent, fragmentation buffer and hybridization buffer was applied to a microarray slide, (Agilent technologies, CA, USA), and incubated for 17 hours at 65掳C in a hybridization oven.	Samples with specific activity鈮?6pmolCy3/聽碌g cRNA were considered for hybridization.聽600ng of Cy-3 labeled cRNA mixed with blocking agent, fragmentation buffer and hybridization buffer was applied to a microarray slide, (Agilent technologies, CA, USA), and incubated for 17 hours at 65掳C in a hybridization oven.	Samples with specific activity鈮?6pmolCy3/聽碌g cRNA were considered for hybridization.聽600ng of Cy-3 labeled cRNA mixed with blocking agent, fragmentation buffer and hybridization buffer was applied to a microarray slide, (Agilent technologies, CA, USA), and incubated for 17 hours at 65掳C in a hybridization oven.	Samples with specific activity鈮?6pmolCy3/聽碌g cRNA were considered for hybridization.聽600ng of Cy-3 labeled cRNA mixed with blocking agent, fragmentation buffer and hybridization buffer was applied to a microarray slide, (Agilent technologies, CA, USA), and incubated for 17 hours at 65掳C in a hybridization oven.	Samples with specific activity鈮?6pmolCy3/聽碌g cRNA were considered for hybridization.聽600ng of Cy-3 labeled cRNA mixed with blocking agent, fragmentation buffer and hybridization buffer was applied to a microarray slide, (Agilent technologies, CA, USA), and incubated for 17 hours at 65掳C in a hybridization oven.	Samples with specific activity鈮?6pmolCy3/聽碌g cRNA were considered for hybridization.聽600ng of Cy-3 labeled cRNA mixed with blocking agent, fragmentation buffer and hybridization buffer was applied to a microarray slide, (Agilent technologies, CA, USA), and incubated for 17 hours at 65掳C in a hybridization oven.
!Sample_scan_protocol	After hybridization microarrays were washed with Gene Expression Wash Buffer Kit and scanned using SureScan microarray scanner D (Agilent Technologies, CA, USA).	After hybridization microarrays were washed with Gene Expression Wash Buffer Kit and scanned using SureScan microarray scanner D (Agilent Technologies, CA, USA).	After hybridization microarrays were washed with Gene Expression Wash Buffer Kit and scanned using SureScan microarray scanner D (Agilent Technologies, CA, USA).	After hybridization microarrays were washed with Gene Expression Wash Buffer Kit and scanned using SureScan microarray scanner D (Agilent Technologies, CA, USA).	After hybridization microarrays were washed with Gene Expression Wash Buffer Kit and scanned using SureScan microarray scanner D (Agilent Technologies, CA, USA).	After hybridization microarrays were washed with Gene Expression Wash Buffer Kit and scanned using SureScan microarray scanner D (Agilent Technologies, CA, USA).	After hybridization microarrays were washed with Gene Expression Wash Buffer Kit and scanned using SureScan microarray scanner D (Agilent Technologies, CA, USA).	After hybridization microarrays were washed with Gene Expression Wash Buffer Kit and scanned using SureScan microarray scanner D (Agilent Technologies, CA, USA).	After hybridization microarrays were washed with Gene Expression Wash Buffer Kit and scanned using SureScan microarray scanner D (Agilent Technologies, CA, USA).	After hybridization microarrays were washed with Gene Expression Wash Buffer Kit and scanned using SureScan microarray scanner D (Agilent Technologies, CA, USA).	After hybridization microarrays were washed with Gene Expression Wash Buffer Kit and scanned using SureScan microarray scanner D (Agilent Technologies, CA, USA).	After hybridization microarrays were washed with Gene Expression Wash Buffer Kit and scanned using SureScan microarray scanner D (Agilent Technologies, CA, USA).	After hybridization microarrays were washed with Gene Expression Wash Buffer Kit and scanned using SureScan microarray scanner D (Agilent Technologies, CA, USA).	After hybridization microarrays were washed with Gene Expression Wash Buffer Kit and scanned using SureScan microarray scanner D (Agilent Technologies, CA, USA).	After hybridization microarrays were washed with Gene Expression Wash Buffer Kit and scanned using SureScan microarray scanner D (Agilent Technologies, CA, USA).	After hybridization microarrays were washed with Gene Expression Wash Buffer Kit and scanned using SureScan microarray scanner D (Agilent Technologies, CA, USA).	After hybridization microarrays were washed with Gene Expression Wash Buffer Kit and scanned using SureScan microarray scanner D (Agilent Technologies, CA, USA).	After hybridization microarrays were washed with Gene Expression Wash Buffer Kit and scanned using SureScan microarray scanner D (Agilent Technologies, CA, USA).	After hybridization microarrays were washed with Gene Expression Wash Buffer Kit and scanned using SureScan microarray scanner D (Agilent Technologies, CA, USA).	After hybridization microarrays were washed with Gene Expression Wash Buffer Kit and scanned using SureScan microarray scanner D (Agilent Technologies, CA, USA).	After hybridization microarrays were washed with Gene Expression Wash Buffer Kit and scanned using SureScan microarray scanner D (Agilent Technologies, CA, USA).	After hybridization microarrays were washed with Gene Expression Wash Buffer Kit and scanned using SureScan microarray scanner D (Agilent Technologies, CA, USA).	After hybridization microarrays were washed with Gene Expression Wash Buffer Kit and scanned using SureScan microarray scanner D (Agilent Technologies, CA, USA).	After hybridization microarrays were washed with Gene Expression Wash Buffer Kit and scanned using SureScan microarray scanner D (Agilent Technologies, CA, USA).	After hybridization microarrays were washed with Gene Expression Wash Buffer Kit and scanned using SureScan microarray scanner D (Agilent Technologies, CA, USA).	After hybridization microarrays were washed with Gene Expression Wash Buffer Kit and scanned using SureScan microarray scanner D (Agilent Technologies, CA, USA).	After hybridization microarrays were washed with Gene Expression Wash Buffer Kit and scanned using SureScan microarray scanner D (Agilent Technologies, CA, USA).	After hybridization microarrays were washed with Gene Expression Wash Buffer Kit and scanned using SureScan microarray scanner D (Agilent Technologies, CA, USA).	After hybridization microarrays were washed with Gene Expression Wash Buffer Kit and scanned using SureScan microarray scanner D (Agilent Technologies, CA, USA).	After hybridization microarrays were washed with Gene Expression Wash Buffer Kit and scanned using SureScan microarray scanner D (Agilent Technologies, CA, USA).	After hybridization microarrays were washed with Gene Expression Wash Buffer Kit and scanned using SureScan microarray scanner D (Agilent Technologies, CA, USA).	After hybridization microarrays were washed with Gene Expression Wash Buffer Kit and scanned using SureScan microarray scanner D (Agilent Technologies, CA, USA).	After hybridization microarrays were washed with Gene Expression Wash Buffer Kit and scanned using SureScan microarray scanner D (Agilent Technologies, CA, USA).	After hybridization microarrays were washed with Gene Expression Wash Buffer Kit and scanned using SureScan microarray scanner D (Agilent Technologies, CA, USA).	After hybridization microarrays were washed with Gene Expression Wash Buffer Kit and scanned using SureScan microarray scanner D (Agilent Technologies, CA, USA).	After hybridization microarrays were washed with Gene Expression Wash Buffer Kit and scanned using SureScan microarray scanner D (Agilent Technologies, CA, USA).	After hybridization microarrays were washed with Gene Expression Wash Buffer Kit and scanned using SureScan microarray scanner D (Agilent Technologies, CA, USA).	After hybridization microarrays were washed with Gene Expression Wash Buffer Kit and scanned using SureScan microarray scanner D (Agilent Technologies, CA, USA).	After hybridization microarrays were washed with Gene Expression Wash Buffer Kit and scanned using SureScan microarray scanner D (Agilent Technologies, CA, USA).	After hybridization microarrays were washed with Gene Expression Wash Buffer Kit and scanned using SureScan microarray scanner D (Agilent Technologies, CA, USA).	After hybridization microarrays were washed with Gene Expression Wash Buffer Kit and scanned using SureScan microarray scanner D (Agilent Technologies, CA, USA).	After hybridization microarrays were washed with Gene Expression Wash Buffer Kit and scanned using SureScan microarray scanner D (Agilent Technologies, CA, USA).	After hybridization microarrays were washed with Gene Expression Wash Buffer Kit and scanned using SureScan microarray scanner D (Agilent Technologies, CA, USA).	After hybridization microarrays were washed with Gene Expression Wash Buffer Kit and scanned using SureScan microarray scanner D (Agilent Technologies, CA, USA).	After hybridization microarrays were washed with Gene Expression Wash Buffer Kit and scanned using SureScan microarray scanner D (Agilent Technologies, CA, USA).	After hybridization microarrays were washed with Gene Expression Wash Buffer Kit and scanned using SureScan microarray scanner D (Agilent Technologies, CA, USA).	After hybridization microarrays were washed with Gene Expression Wash Buffer Kit and scanned using SureScan microarray scanner D (Agilent Technologies, CA, USA).	After hybridization microarrays were washed with Gene Expression Wash Buffer Kit and scanned using SureScan microarray scanner D (Agilent Technologies, CA, USA).
!Sample_description	Gene expression data	Gene expression data	Gene expression data	Gene expression data	Gene expression data	Gene expression data	Gene expression data	Gene expression data	Gene expression data	Gene expression data	Gene expression data	Gene expression data	Gene expression data	Gene expression data	Gene expression data	Gene expression data	Gene expression data	Gene expression data	Gene expression data	Gene expression data	Gene expression data	Gene expression data	Gene expression data	Gene expression data	Gene expression data	Gene expression data	Gene expression data	Gene expression data	Gene expression data	Gene expression data	Gene expression data	Gene expression data	Gene expression data	Gene expression data	Gene expression data	Gene expression data	Gene expression data	Gene expression data	Gene expression data	Gene expression data	Gene expression data	Gene expression data	Gene expression data	Gene expression data	Gene expression data	Gene expression data	Gene expression data	Gene expression data
!Sample_description	SM77	SM47	SM64	SM96	SM10	SM226	SM48	SM15	SM78	SM237	SM208	SM325	SM18	SM330	SM201	HD Pooled1	SM15	SM100	SM62	SM87	SM7	SM91	SM34	SM67	SM170	SM126	SM321	SM119	SM5	SM267	SM188	SM224	SM197	SM98	SM343	SM94	SM339	SM167	SM133	HD Pooled2	SM19	SM52	SM69	SM72	SM21	SM24	SM351	HD Pooled3
!Sample_data_processing	Quantitative data values were obtained from the images using Feature Extraction software ver 11.5.1.1 (Agilent, CA ,USA) using default parameters.	Quantitative data values were obtained from the images using Feature Extraction software ver 11.5.1.1 (Agilent, CA ,USA) using default parameters.	Quantitative data values were obtained from the images using Feature Extraction software ver 11.5.1.1 (Agilent, CA ,USA) using default parameters.	Quantitative data values were obtained from the images using Feature Extraction software ver 11.5.1.1 (Agilent, CA ,USA) using default parameters.	Quantitative data values were obtained from the images using Feature Extraction software ver 11.5.1.1 (Agilent, CA ,USA) using default parameters.	Quantitative data values were obtained from the images using Feature Extraction software ver 11.5.1.1 (Agilent, CA ,USA) using default parameters.	Quantitative data values were obtained from the images using Feature Extraction software ver 11.5.1.1 (Agilent, CA ,USA) using default parameters.	Quantitative data values were obtained from the images using Feature Extraction software ver 11.5.1.1 (Agilent, CA ,USA) using default parameters.	Quantitative data values were obtained from the images using Feature Extraction software ver 11.5.1.1 (Agilent, CA ,USA) using default parameters.	Quantitative data values were obtained from the images using Feature Extraction software ver 11.5.1.1 (Agilent, CA ,USA) using default parameters.	Quantitative data values were obtained from the images using Feature Extraction software ver 11.5.1.1 (Agilent, CA ,USA) using default parameters.	Quantitative data values were obtained from the images using Feature Extraction software ver 11.5.1.1 (Agilent, CA ,USA) using default parameters.	Quantitative data values were obtained from the images using Feature Extraction software ver 11.5.1.1 (Agilent, CA ,USA) using default parameters.	Quantitative data values were obtained from the images using Feature Extraction software ver 11.5.1.1 (Agilent, CA ,USA) using default parameters.	Quantitative data values were obtained from the images using Feature Extraction software ver 11.5.1.1 (Agilent, CA ,USA) using default parameters.	Quantitative data values were obtained from the images using Feature Extraction software ver 11.5.1.1 (Agilent, CA ,USA) using default parameters.	Quantitative data values were obtained from the images using Feature Extraction software ver 11.5.1.1 (Agilent, CA ,USA) using default parameters.	Quantitative data values were obtained from the images using Feature Extraction software ver 11.5.1.1 (Agilent, CA ,USA) using default parameters.	Quantitative data values were obtained from the images using Feature Extraction software ver 11.5.1.1 (Agilent, CA ,USA) using default parameters.	Quantitative data values were obtained from the images using Feature Extraction software ver 11.5.1.1 (Agilent, CA ,USA) using default parameters.	Quantitative data values were obtained from the images using Feature Extraction software ver 11.5.1.1 (Agilent, CA ,USA) using default parameters.	Quantitative data values were obtained from the images using Feature Extraction software ver 11.5.1.1 (Agilent, CA ,USA) using default parameters.	Quantitative data values were obtained from the images using Feature Extraction software ver 11.5.1.1 (Agilent, CA ,USA) using default parameters.	Quantitative data values were obtained from the images using Feature Extraction software ver 11.5.1.1 (Agilent, CA ,USA) using default parameters.	Quantitative data values were obtained from the images using Feature Extraction software ver 11.5.1.1 (Agilent, CA ,USA) using default parameters.	Quantitative data values were obtained from the images using Feature Extraction software ver 11.5.1.1 (Agilent, CA ,USA) using default parameters.	Quantitative data values were obtained from the images using Feature Extraction software ver 11.5.1.1 (Agilent, CA ,USA) using default parameters.	Quantitative data values were obtained from the images using Feature Extraction software ver 11.5.1.1 (Agilent, CA ,USA) using default parameters.	Quantitative data values were obtained from the images using Feature Extraction software ver 11.5.1.1 (Agilent, CA ,USA) using default parameters.	Quantitative data values were obtained from the images using Feature Extraction software ver 11.5.1.1 (Agilent, CA ,USA) using default parameters.	Quantitative data values were obtained from the images using Feature Extraction software ver 11.5.1.1 (Agilent, CA ,USA) using default parameters.	Quantitative data values were obtained from the images using Feature Extraction software ver 11.5.1.1 (Agilent, CA ,USA) using default parameters.	Quantitative data values were obtained from the images using Feature Extraction software ver 11.5.1.1 (Agilent, CA ,USA) using default parameters.	Quantitative data values were obtained from the images using Feature Extraction software ver 11.5.1.1 (Agilent, CA ,USA) using default parameters.	Quantitative data values were obtained from the images using Feature Extraction software ver 11.5.1.1 (Agilent, CA ,USA) using default parameters.	Quantitative data values were obtained from the images using Feature Extraction software ver 11.5.1.1 (Agilent, CA ,USA) using default parameters.	Quantitative data values were obtained from the images using Feature Extraction software ver 11.5.1.1 (Agilent, CA ,USA) using default parameters.	Quantitative data values were obtained from the images using Feature Extraction software ver 11.5.1.1 (Agilent, CA ,USA) using default parameters.	Quantitative data values were obtained from the images using Feature Extraction software ver 11.5.1.1 (Agilent, CA ,USA) using default parameters.	Quantitative data values were obtained from the images using Feature Extraction software ver 11.5.1.1 (Agilent, CA ,USA) using default parameters.	Quantitative data values were obtained from the images using Feature Extraction software ver 11.5.1.1 (Agilent, CA ,USA) using default parameters.	Quantitative data values were obtained from the images using Feature Extraction software ver 11.5.1.1 (Agilent, CA ,USA) using default parameters.	Quantitative data values were obtained from the images using Feature Extraction software ver 11.5.1.1 (Agilent, CA ,USA) using default parameters.	Quantitative data values were obtained from the images using Feature Extraction software ver 11.5.1.1 (Agilent, CA ,USA) using default parameters.	Quantitative data values were obtained from the images using Feature Extraction software ver 11.5.1.1 (Agilent, CA ,USA) using default parameters.	Quantitative data values were obtained from the images using Feature Extraction software ver 11.5.1.1 (Agilent, CA ,USA) using default parameters.	Quantitative data values were obtained from the images using Feature Extraction software ver 11.5.1.1 (Agilent, CA ,USA) using default parameters.	Quantitative data values were obtained from the images using Feature Extraction software ver 11.5.1.1 (Agilent, CA ,USA) using default parameters.
!Sample_platform_id	GPL20844	GPL20844	GPL20844	GPL20844	GPL20844	GPL20844	GPL20844	GPL20844	GPL20844	GPL20844	GPL20844	GPL20844	GPL20844	GPL20844	GPL20844	GPL20844	GPL20844	GPL20844	GPL20844	GPL20844	GPL20844	GPL20844	GPL20844	GPL20844	GPL20844	GPL20844	GPL20844	GPL20844	GPL20844	GPL20844	GPL20844	GPL20844	GPL20844	GPL20844	GPL20844	GPL20844	GPL20844	GPL20844	GPL20844	GPL20844	GPL20844	GPL20844	GPL20844	GPL20844	GPL20844	GPL20844	GPL20844	GPL20844
!Sample_contact_name	Ritu,,Gupta	Ritu,,Gupta	Ritu,,Gupta	Ritu,,Gupta	Ritu,,Gupta	Ritu,,Gupta	Ritu,,Gupta	Ritu,,Gupta	Ritu,,Gupta	Ritu,,Gupta	Ritu,,Gupta	Ritu,,Gupta	Ritu,,Gupta	Ritu,,Gupta	Ritu,,Gupta	Ritu,,Gupta	Ritu,,Gupta	Ritu,,Gupta	Ritu,,Gupta	Ritu,,Gupta	Ritu,,Gupta	Ritu,,Gupta	Ritu,,Gupta	Ritu,,Gupta	Ritu,,Gupta	Ritu,,Gupta	Ritu,,Gupta	Ritu,,Gupta	Ritu,,Gupta	Ritu,,Gupta	Ritu,,Gupta	Ritu,,Gupta	Ritu,,Gupta	Ritu,,Gupta	Ritu,,Gupta	Ritu,,Gupta	Ritu,,Gupta	Ritu,,Gupta	Ritu,,Gupta	Ritu,,Gupta	Ritu,,Gupta	Ritu,,Gupta	Ritu,,Gupta	Ritu,,Gupta	Ritu,,Gupta	Ritu,,Gupta	Ritu,,Gupta	Ritu,,Gupta
!Sample_contact_department	Laboratory Oncology	Laboratory Oncology	Laboratory Oncology	Laboratory Oncology	Laboratory Oncology	Laboratory Oncology	Laboratory Oncology	Laboratory Oncology	Laboratory Oncology	Laboratory Oncology	Laboratory Oncology	Laboratory Oncology	Laboratory Oncology	Laboratory Oncology	Laboratory Oncology	Laboratory Oncology	Laboratory Oncology	Laboratory Oncology	Laboratory Oncology	Laboratory Oncology	Laboratory Oncology	Laboratory Oncology	Laboratory Oncology	Laboratory Oncology	Laboratory Oncology	Laboratory Oncology	Laboratory Oncology	Laboratory Oncology	Laboratory Oncology	Laboratory Oncology	Laboratory Oncology	Laboratory Oncology	Laboratory Oncology	Laboratory Oncology	Laboratory Oncology	Laboratory Oncology	Laboratory Oncology	Laboratory Oncology	Laboratory Oncology	Laboratory Oncology	Laboratory Oncology	Laboratory Oncology	Laboratory Oncology	Laboratory Oncology	Laboratory Oncology	Laboratory Oncology	Laboratory Oncology	Laboratory Oncology
!Sample_contact_institute	All India Institute of Medical Sciences, New Delhi	All India Institute of Medical Sciences, New Delhi	All India Institute of Medical Sciences, New Delhi	All India Institute of Medical Sciences, New Delhi	All India Institute of Medical Sciences, New Delhi	All India Institute of Medical Sciences, New Delhi	All India Institute of Medical Sciences, New Delhi	All India Institute of Medical Sciences, New Delhi	All India Institute of Medical Sciences, New Delhi	All India Institute of Medical Sciences, New Delhi	All India Institute of Medical Sciences, New Delhi	All India Institute of Medical Sciences, New Delhi	All India Institute of Medical Sciences, New Delhi	All India Institute of Medical Sciences, New Delhi	All India Institute of Medical Sciences, New Delhi	All India Institute of Medical Sciences, New Delhi	All India Institute of Medical Sciences, New Delhi	All India Institute of Medical Sciences, New Delhi	All India Institute of Medical Sciences, New Delhi	All India Institute of Medical Sciences, New Delhi	All India Institute of Medical Sciences, New Delhi	All India Institute of Medical Sciences, New Delhi	All India Institute of Medical Sciences, New Delhi	All India Institute of Medical Sciences, New Delhi	All India Institute of Medical Sciences, New Delhi	All India Institute of Medical Sciences, New Delhi	All India Institute of Medical Sciences, New Delhi	All India Institute of Medical Sciences, New Delhi	All India Institute of Medical Sciences, New Delhi	All India Institute of Medical Sciences, New Delhi	All India Institute of Medical Sciences, New Delhi	All India Institute of Medical Sciences, New Delhi	All India Institute of Medical Sciences, New Delhi	All India Institute of Medical Sciences, New Delhi	All India Institute of Medical Sciences, New Delhi	All India Institute of Medical Sciences, New Delhi	All India Institute of Medical Sciences, New Delhi	All India Institute of Medical Sciences, New Delhi	All India Institute of Medical Sciences, New Delhi	All India Institute of Medical Sciences, New Delhi	All India Institute of Medical Sciences, New Delhi	All India Institute of Medical Sciences, New Delhi	All India Institute of Medical Sciences, New Delhi	All India Institute of Medical Sciences, New Delhi	All India Institute of Medical Sciences, New Delhi	All India Institute of Medical Sciences, New Delhi	All India Institute of Medical Sciences, New Delhi	All India Institute of Medical Sciences, New Delhi
!Sample_contact_address	Dr. B.R.A.IRCH, Ansari Nagar	Dr. B.R.A.IRCH, Ansari Nagar	Dr. B.R.A.IRCH, Ansari Nagar	Dr. B.R.A.IRCH, Ansari Nagar	Dr. B.R.A.IRCH, Ansari Nagar	Dr. B.R.A.IRCH, Ansari Nagar	Dr. B.R.A.IRCH, Ansari Nagar	Dr. B.R.A.IRCH, Ansari Nagar	Dr. B.R.A.IRCH, Ansari Nagar	Dr. B.R.A.IRCH, Ansari Nagar	Dr. B.R.A.IRCH, Ansari Nagar	Dr. B.R.A.IRCH, Ansari Nagar	Dr. B.R.A.IRCH, Ansari Nagar	Dr. B.R.A.IRCH, Ansari Nagar	Dr. B.R.A.IRCH, Ansari Nagar	Dr. B.R.A.IRCH, Ansari Nagar	Dr. B.R.A.IRCH, Ansari Nagar	Dr. B.R.A.IRCH, Ansari Nagar	Dr. B.R.A.IRCH, Ansari Nagar	Dr. B.R.A.IRCH, Ansari Nagar	Dr. B.R.A.IRCH, Ansari Nagar	Dr. B.R.A.IRCH, Ansari Nagar	Dr. B.R.A.IRCH, Ansari Nagar	Dr. B.R.A.IRCH, Ansari Nagar	Dr. B.R.A.IRCH, Ansari Nagar	Dr. B.R.A.IRCH, Ansari Nagar	Dr. B.R.A.IRCH, Ansari Nagar	Dr. B.R.A.IRCH, Ansari Nagar	Dr. B.R.A.IRCH, Ansari Nagar	Dr. B.R.A.IRCH, Ansari Nagar	Dr. B.R.A.IRCH, Ansari Nagar	Dr. B.R.A.IRCH, Ansari Nagar	Dr. B.R.A.IRCH, Ansari Nagar	Dr. B.R.A.IRCH, Ansari Nagar	Dr. B.R.A.IRCH, Ansari Nagar	Dr. B.R.A.IRCH, Ansari Nagar	Dr. B.R.A.IRCH, Ansari Nagar	Dr. B.R.A.IRCH, Ansari Nagar	Dr. B.R.A.IRCH, Ansari Nagar	Dr. B.R.A.IRCH, Ansari Nagar	Dr. B.R.A.IRCH, Ansari Nagar	Dr. B.R.A.IRCH, Ansari Nagar	Dr. B.R.A.IRCH, Ansari Nagar	Dr. B.R.A.IRCH, Ansari Nagar	Dr. B.R.A.IRCH, Ansari Nagar	Dr. B.R.A.IRCH, Ansari Nagar	Dr. B.R.A.IRCH, Ansari Nagar	Dr. B.R.A.IRCH, Ansari Nagar
!Sample_contact_city	New Delhi	New Delhi	New Delhi	New Delhi	New Delhi	New Delhi	New Delhi	New Delhi	New Delhi	New Delhi	New Delhi	New Delhi	New Delhi	New Delhi	New Delhi	New Delhi	New Delhi	New Delhi	New Delhi	New Delhi	New Delhi	New Delhi	New Delhi	New Delhi	New Delhi	New Delhi	New Delhi	New Delhi	New Delhi	New Delhi	New Delhi	New Delhi	New Delhi	New Delhi	New Delhi	New Delhi	New Delhi	New Delhi	New Delhi	New Delhi	New Delhi	New Delhi	New Delhi	New Delhi	New Delhi	New Delhi	New Delhi	New Delhi
!Sample_contact_state	Delhi	Delhi	Delhi	Delhi	Delhi	Delhi	Delhi	Delhi	Delhi	Delhi	Delhi	Delhi	Delhi	Delhi	Delhi	Delhi	Delhi	Delhi	Delhi	Delhi	Delhi	Delhi	Delhi	Delhi	Delhi	Delhi	Delhi	Delhi	Delhi	Delhi	Delhi	Delhi	Delhi	Delhi	Delhi	Delhi	Delhi	Delhi	Delhi	Delhi	Delhi	Delhi	Delhi	Delhi	Delhi	Delhi	Delhi	Delhi
!Sample_contact_zip/postal_code	110029	110029	110029	110029	110029	110029	110029	110029	110029	110029	110029	110029	110029	110029	110029	110029	110029	110029	110029	110029	110029	110029	110029	110029	110029	110029	110029	110029	110029	110029	110029	110029	110029	110029	110029	110029	110029	110029	110029	110029	110029	110029	110029	110029	110029	110029	110029	110029
!Sample_contact_country	India	India	India	India	India	India	India	India	India	India	India	India	India	India	India	India	India	India	India	India	India	India	India	India	India	India	India	India	India	India	India	India	India	India	India	India	India	India	India	India	India	India	India	India	India	India	India	India
!Sample_supplementary_file	ftp://ftp.ncbi.nlm.nih.gov/geo/samples/GSM3569nnn/GSM3569443/suppl/GSM3569443_US11093882_257236311451_S01_GE1_1105_Oct12_1_1.txt.gz	ftp://ftp.ncbi.nlm.nih.gov/geo/samples/GSM3569nnn/GSM3569444/suppl/GSM3569444_US11093882_257236311451_S01_GE1_1105_Oct12_1_2.txt.gz	ftp://ftp.ncbi.nlm.nih.gov/geo/samples/GSM3569nnn/GSM3569445/suppl/GSM3569445_US11093882_257236311451_S01_GE1_1105_Oct12_1_3.txt.gz	ftp://ftp.ncbi.nlm.nih.gov/geo/samples/GSM3569nnn/GSM3569446/suppl/GSM3569446_US11093882_257236311451_S01_GE1_1105_Oct12_1_4.txt.gz	ftp://ftp.ncbi.nlm.nih.gov/geo/samples/GSM3569nnn/GSM3569447/suppl/GSM3569447_US11093882_257236311451_S01_GE1_1105_Oct12_2_1.txt.gz	ftp://ftp.ncbi.nlm.nih.gov/geo/samples/GSM3569nnn/GSM3569448/suppl/GSM3569448_US11093882_257236311451_S01_GE1_1105_Oct12_2_2.txt.gz	ftp://ftp.ncbi.nlm.nih.gov/geo/samples/GSM3569nnn/GSM3569449/suppl/GSM3569449_US11093882_257236311451_S01_GE1_1105_Oct12_2_3.txt.gz	ftp://ftp.ncbi.nlm.nih.gov/geo/samples/GSM3569nnn/GSM3569450/suppl/GSM3569450_US11093882_257236311451_S01_GE1_1105_Oct12_2_4.txt.gz	ftp://ftp.ncbi.nlm.nih.gov/geo/samples/GSM3569nnn/GSM3569451/suppl/GSM3569451_US11093882_257236311477_S01_GE1_1105_Oct12_1_1.txt.gz	ftp://ftp.ncbi.nlm.nih.gov/geo/samples/GSM3569nnn/GSM3569452/suppl/GSM3569452_US11093882_257236311477_S01_GE1_1105_Oct12_1_2.txt.gz	ftp://ftp.ncbi.nlm.nih.gov/geo/samples/GSM3569nnn/GSM3569453/suppl/GSM3569453_US11093882_257236311477_S01_GE1_1105_Oct12_1_3.txt.gz	ftp://ftp.ncbi.nlm.nih.gov/geo/samples/GSM3569nnn/GSM3569454/suppl/GSM3569454_US11093882_257236311477_S01_GE1_1105_Oct12_1_4.txt.gz	ftp://ftp.ncbi.nlm.nih.gov/geo/samples/GSM3569nnn/GSM3569455/suppl/GSM3569455_US11093882_257236311477_S01_GE1_1105_Oct12_2_1.txt.gz	ftp://ftp.ncbi.nlm.nih.gov/geo/samples/GSM3569nnn/GSM3569456/suppl/GSM3569456_US11093882_257236311477_S01_GE1_1105_Oct12_2_2.txt.gz	ftp://ftp.ncbi.nlm.nih.gov/geo/samples/GSM3569nnn/GSM3569457/suppl/GSM3569457_US11093882_257236311477_S01_GE1_1105_Oct12_2_3.txt.gz	ftp://ftp.ncbi.nlm.nih.gov/geo/samples/GSM3569nnn/GSM3569458/suppl/GSM3569458_US11093882_257236311477_S01_GE1_1105_Oct12_2_4.txt.gz	ftp://ftp.ncbi.nlm.nih.gov/geo/samples/GSM3569nnn/GSM3569459/suppl/GSM3569459_US11093882_257236311478_S01_GE1_1105_Oct12_1_1.txt.gz	ftp://ftp.ncbi.nlm.nih.gov/geo/samples/GSM3569nnn/GSM3569460/suppl/GSM3569460_US11093882_257236311478_S01_GE1_1105_Oct12_1_2.txt.gz	ftp://ftp.ncbi.nlm.nih.gov/geo/samples/GSM3569nnn/GSM3569461/suppl/GSM3569461_US11093882_257236311478_S01_GE1_1105_Oct12_1_3.txt.gz	ftp://ftp.ncbi.nlm.nih.gov/geo/samples/GSM3569nnn/GSM3569462/suppl/GSM3569462_US11093882_257236311478_S01_GE1_1105_Oct12_1_4.txt.gz	ftp://ftp.ncbi.nlm.nih.gov/geo/samples/GSM3569nnn/GSM3569463/suppl/GSM3569463_US11093882_257236311478_S01_GE1_1105_Oct12_2_1.txt.gz	ftp://ftp.ncbi.nlm.nih.gov/geo/samples/GSM3569nnn/GSM3569464/suppl/GSM3569464_US11093882_257236311478_S01_GE1_1105_Oct12_2_2.txt.gz	ftp://ftp.ncbi.nlm.nih.gov/geo/samples/GSM3569nnn/GSM3569465/suppl/GSM3569465_US11093882_257236311478_S01_GE1_1105_Oct12_2_3.txt.gz	ftp://ftp.ncbi.nlm.nih.gov/geo/samples/GSM3569nnn/GSM3569466/suppl/GSM3569466_US11093882_257236311478_S01_GE1_1105_Oct12_2_4.txt.gz	ftp://ftp.ncbi.nlm.nih.gov/geo/samples/GSM3569nnn/GSM3569467/suppl/GSM3569467_US11093882_257236311479_S01_GE1_1105_Oct12_1_1.txt.gz	ftp://ftp.ncbi.nlm.nih.gov/geo/samples/GSM3569nnn/GSM3569468/suppl/GSM3569468_US11093882_257236311479_S01_GE1_1105_Oct12_1_2.txt.gz	ftp://ftp.ncbi.nlm.nih.gov/geo/samples/GSM3569nnn/GSM3569469/suppl/GSM3569469_US11093882_257236311479_S01_GE1_1105_Oct12_1_3.txt.gz	ftp://ftp.ncbi.nlm.nih.gov/geo/samples/GSM3569nnn/GSM3569470/suppl/GSM3569470_US11093882_257236311479_S01_GE1_1105_Oct12_1_4.txt.gz	ftp://ftp.ncbi.nlm.nih.gov/geo/samples/GSM3569nnn/GSM3569471/suppl/GSM3569471_US11093882_257236311479_S01_GE1_1105_Oct12_2_1.txt.gz	ftp://ftp.ncbi.nlm.nih.gov/geo/samples/GSM3569nnn/GSM3569472/suppl/GSM3569472_US11093882_257236311479_S01_GE1_1105_Oct12_2_2.txt.gz	ftp://ftp.ncbi.nlm.nih.gov/geo/samples/GSM3569nnn/GSM3569473/suppl/GSM3569473_US11093882_257236311479_S01_GE1_1105_Oct12_2_3.txt.gz	ftp://ftp.ncbi.nlm.nih.gov/geo/samples/GSM3569nnn/GSM3569474/suppl/GSM3569474_US11093882_257236311479_S01_GE1_1105_Oct12_2_4.txt.gz	ftp://ftp.ncbi.nlm.nih.gov/geo/samples/GSM3569nnn/GSM3569475/suppl/GSM3569475_US11093882_257236311500_S01_GE1_1105_Oct12_1_1.txt.gz	ftp://ftp.ncbi.nlm.nih.gov/geo/samples/GSM3569nnn/GSM3569476/suppl/GSM3569476_US11093882_257236311500_S01_GE1_1105_Oct12_1_2.txt.gz	ftp://ftp.ncbi.nlm.nih.gov/geo/samples/GSM3569nnn/GSM3569477/suppl/GSM3569477_US11093882_257236311500_S01_GE1_1105_Oct12_1_3.txt.gz	ftp://ftp.ncbi.nlm.nih.gov/geo/samples/GSM3569nnn/GSM3569478/suppl/GSM3569478_US11093882_257236311500_S01_GE1_1105_Oct12_1_4.txt.gz	ftp://ftp.ncbi.nlm.nih.gov/geo/samples/GSM3569nnn/GSM3569479/suppl/GSM3569479_US11093882_257236311500_S01_GE1_1105_Oct12_2_1.txt.gz	ftp://ftp.ncbi.nlm.nih.gov/geo/samples/GSM3569nnn/GSM3569480/suppl/GSM3569480_US11093882_257236311500_S01_GE1_1105_Oct12_2_2.txt.gz	ftp://ftp.ncbi.nlm.nih.gov/geo/samples/GSM3569nnn/GSM3569481/suppl/GSM3569481_US11093882_257236311500_S01_GE1_1105_Oct12_2_3.txt.gz	ftp://ftp.ncbi.nlm.nih.gov/geo/samples/GSM3569nnn/GSM3569482/suppl/GSM3569482_US11093882_257236311500_S01_GE1_1105_Oct12_2_4.txt.gz	ftp://ftp.ncbi.nlm.nih.gov/geo/samples/GSM3569nnn/GSM3569483/suppl/GSM3569483_US11093882_257236311501_S01_GE1_1105_Oct12_1_1.txt.gz	ftp://ftp.ncbi.nlm.nih.gov/geo/samples/GSM3569nnn/GSM3569484/suppl/GSM3569484_US11093882_257236311501_S01_GE1_1105_Oct12_1_2.txt.gz	ftp://ftp.ncbi.nlm.nih.gov/geo/samples/GSM3569nnn/GSM3569485/suppl/GSM3569485_US11093882_257236311501_S01_GE1_1105_Oct12_1_3.txt.gz	ftp://ftp.ncbi.nlm.nih.gov/geo/samples/GSM3569nnn/GSM3569486/suppl/GSM3569486_US11093882_257236311501_S01_GE1_1105_Oct12_1_4.txt.gz	ftp://ftp.ncbi.nlm.nih.gov/geo/samples/GSM3569nnn/GSM3569487/suppl/GSM3569487_US11093882_257236311501_S01_GE1_1105_Oct12_2_1.txt.gz	ftp://ftp.ncbi.nlm.nih.gov/geo/samples/GSM3569nnn/GSM3569488/suppl/GSM3569488_US11093882_257236311501_S01_GE1_1105_Oct12_2_2.txt.gz	ftp://ftp.ncbi.nlm.nih.gov/geo/samples/GSM3569nnn/GSM3569489/suppl/GSM3569489_US11093882_257236311501_S01_GE1_1105_Oct12_2_3.txt.gz	ftp://ftp.ncbi.nlm.nih.gov/geo/samples/GSM3569nnn/GSM3569490/suppl/GSM3569490_US11093882_257236311501_S01_GE1_1105_Oct12_2_4.txt.gz
!Sample_data_row_count	62976	62976	62976	62976	62976	62976	62976	62976	62976	62976	62976	62976	62976	62976	62976	62976	62976	62976	62976	62976	62976	62976	62976	62976	62976	62976	62976	62976	62976	62976	62976	62976	62976	62976	62976	62976	62976	62976	62976	62976	62976	62976	62976	62976	62976	62976	62976	62976
!series_matrix_table_begin
ID_REF	GSM3569443	GSM3569444	GSM3569445	GSM3569446	GSM3569447	GSM3569448	GSM3569449	GSM3569450	GSM3569451	GSM3569452	GSM3569453	GSM3569454	GSM3569455	GSM3569456	GSM3569457	GSM3569458	GSM3569459	GSM3569460	GSM3569461	GSM3569462	GSM3569463	GSM3569464	GSM3569465	GSM3569466	GSM3569467	GSM3569468	GSM3569469	GSM3569470	GSM3569471	GSM3569472	GSM3569473	GSM3569474	GSM3569475	GSM3569476	GSM3569477	GSM3569478	GSM3569479	GSM3569480	GSM3569481	GSM3569482	GSM3569483	GSM3569484	GSM3569485	GSM3569486	GSM3569487	GSM3569488	GSM3569489	GSM3569490
1	16.8695	17.1208	17.0539	17.4869	17.3643	17.3901	17.29	17.1371	16.6824	16.9566	17.2653	17.1371	16.7756	17.3727	17.3821	16.6864	16.8967	16.8118	16.8561	16.7641	16.7678	16.7954	16.6467	16.9076	17.1258	16.5378	17.6681	16.5023	16.3824	16.8482	16.3479	16.6314	17.0334	16.8841	16.7345	17.4479	16.9984	17.2851	16.8436	16.6743	16.7178	17.2997	16.4418	17.2808	16.5378	17.8901	17.0557	17.0077
2	5.95526	5.1273	4.54497	4.87108	5.41447	4.86129	5.25124	5.88274	5.32919	5.52874	4.99595	4.75955	5.68457	5.52304	5.59195	5.57739	6.92647	4.93928	5.01513	4.91159	5.53783	5.178	5.17467	5.16591	5.03222	5.04503	4.7253	4.90357	5.14652	5.05546	5.12256	5.25085	6.30176	5.31982	4.76509	4.63566	6.58252	5.96347	5.13758	4.84098	4.9789	4.75677	4.8649	5.00581	5.38204	5.6965	4.90357	5.05952
3	4.85351	4.75009	4.54497	4.52587	5.35733	4.9255	5.11434	5.13374	5.27899	5.52874	5.04412	4.91408	5.71264	5.48462	5.4229	5.22737	8.77627	4.93928	4.7116	5.13459	5.10869	5.31982	5.14057	5.82307	4.42596	4.98887	4.60326	4.54722	5.14652	5.05546	5.12256	4.85351	6.45933	4.75455	4.76509	4.90156	5.65057	4.9827	5.05862	5.34259	4.63506	5.04184	4.61312	4.37442	4.86284	5.6965	4.92599	4.98792
4	5.86248	6.24127	6.51986	6.24127	6.24731	6.76091	6.01155	7.78783	6.28249	6.02188	6.8133	7.21719	6.03764	6.18227	6.88968	6.52852	9.33421	5.81362	6.01678	5.75472	5.98071	6.20913	6.05797	6.76603	6.11751	5.62309	7.77289	5.54959	5.8351	5.62278	6.16268	5.99515	6.88936	6.12453	6.6963	5.80947	7.39503	6.36685	6.40565	5.87354	6.08368	6.51502	6.22187	5.86467	6.66436	6.67381	6.47664	5.83062
5	5.46025	5.1273	5.00347	4.73944	5.55311	4.98745	5.67489	6.2655	5.91486	5.42343	5.28285	5.49332	5.71264	5.32732	5.66278	5.70084	7.81694	5.69824	5.69098	5.25321	5.35623	5.1427	6.14325	5.64937	4.62291	5.50163	5.53896	5.32732	5.91373	5.10782	5.45237	5.1755	6.05266	5.70315	5.10564	5.21811	6.1833	5.18834	5.78515	5.23058	5.70084	6.1934	6.00455	5.00581	5.45683	5.84219	5.08587	5.24174
6	5.37355	5.24174	5.21569	4.87108	5.47553	5.54766	5.36172	5.57535	5.56649	5.86789	5.53637	6.55097	6.03764	5.98071	5.67283	5.74186	9.22893	5.23018	5.18255	5.21569	5.63584	5.51944	5.52075	5.76719	5.22937	5.254	6.50356	5.03131	5.62947	5.25911	5.43893	5.51845	6.28721	5.40315	5.15372	5.34592	7.23904	5.72434	5.91049	5.98178	5.60837	5.46502	5.28902	4.80165	5.71436	5.77544	5.31416	5.3701
7	8.21911	8.95695	8.68319	7.62471	9.52389	9.29032	8.23449	5.35623	10.36	9.05546	9.11055	8.43458	9.37088	9.56572	7.88286	8.80334	9.44088	8.08139	9.75957	9.10476	9.57643	8.62298	9.90795	9.56628	8.72357	9.45251	7.83903	9.40185	9.29986	8.59197	8.24894	8.71623	9.05923	8.89611	7.73092	8.60434	7.80278	9.04992	9.26982	8.81503	8.62986	10.1963	9.28784	9.47507	10.211	11.0369	8.56623	8.62027
8	13.5425	12.8482	11.9241	14.0195	11.719	14.0159	15.0826	5.88274	15.7253	15.8001	15.8862	14.661	12.62	14.6596	15.3232	14.1358	8.77627	15.4508	11.4042	11.9518	12.931	14.4402	13.3364	13.1458	15.0868	14.3499	15.2179	12.0457	11.2485	14.3409	15.2446	14.8513	12.9643	14.4291	15.8206	13.4518	12.1313	14.1909	15.3432	14.1986	15.215	12.9612	14.7924	14.1796	13.5414	12.8004	13.7562	14.1826
9	4.82463	5.00908	5.00347	4.63021	4.84046	5.05274	4.86129	5.35623	5.24293	5.22737	4.99595	5.05862	5.52597	6.03626	5.35623	5.59164	8.09789	4.56129	4.92401	5.00768	5.50197	4.90307	11.4683	5.20961	5.05681	4.91408	4.60326	4.58211	5.18627	5.3217	5.33999	5.07966	5.9883	5.07699	4.76509	4.80326	5.15583	5.33739	5.53605	5.09776	5.15498	4.54593	4.73493	4.55747	4.93977	5.55247	5.04412	5.00768
10	5.0507	5.04001	5.05726	5.14334	5.22295	5.10956	4.91732	5.13374	5.44515	5.36026	5.23138	5.30317	5.73199	5.68252	5.51845	5.4558	8.41177	4.96067	5.05772	4.37838	5.41271	5.45169	5.06447	5.39031	5.15709	4.7512	5.13074	5.07208	5.41129	5.09028	5.26342	5.1755	6.10883	5.1273	5.66427	5.25045	6.65738	5.254	5.56237	5.11478	4.77884	4.98318	4.81985	4.55747	5.26146	5.58258	5.22617	5.26772
11	4.98318	4.68088	4.75455	4.66734	5.10324	5.1705	5.15625	5.35623	5.27899	5.59133	5.44859	5.15793	5.52597	5.69997	5.51845	5.87252	9.01435	5.06042	5.07921	4.96164	5.52042	5.31982	5.29515	5.29745	5.05681	4.7512	4.84517	5.01141	5.46025	5.21245	5.12256	5.06132	5.78529	4.75455	5.10564	5.01977	5.58352	5.38204	5.43094	5.25124	4.86696	4.88742	5.1461	5.00581	5.36318	5.66959	5.39281	5.19983
12	5.31227	5.18586	5.16339	4.87108	5.2595	5.49732	5.28517	6.2655	5.29515	5.55055	5.51336	5.93403	5.76124	5.85276	6.41854	5.85029	9.30017	5.06042	5.32901	5.35623	5.3921	5.34813	5.20595	5.27705	5.22937	5.12041	5.22255	5.29362	5.56903	5.60034	5.12256	5.13758	6.61201	5.07699	4.96212	5.37916	6.34686	5.4264	5.40279	5.21407	5.07253	5.15835	4.77966	4.80165	5.45683	5.55247	5.34776	5.17009
13	5.15961	4.88233	5.18957	4.87108	5.70084	5.49732	5.50197	5.07877	5.85756	5.52874	5.53637	5.34887	6.27775	5.87123	5.50197	6.1833	7.07508	5.3437	5.59476	5.46229	5.53783	5.58289	5.64847	5.78529	4.91308	5.53637	5.08454	5.3119	5.86815	6.17209	4.03317	4.97985	6.10883	5.27084	5.01048	5.40811	5.86403	5.50594	5.69011	5.66427	5.34924	5.09469	5.26107	5.07074	5.48663	5.83009	5.18834	5.68836
14	5.21367	4.94758	4.97317	4.66734	5.05681	5.10956	5.01977	5.13374	5.47721	5.22737	5.28285	5.44756	5.50197	5.68252	5.71564	5.74186	8.26358	4.89198	4.8721	4.8081	5.53783	5.16003	5.17467	5.43615	4.91308	4.91408	4.98175	4.90357	5.2595	5.34887	5.04957	5.21245	5.85029	4.97603	4.96212	5.12041	5.11781	5.18834	5.26772	4.88742	4.90759	4.86335	4.88742	4.7761	5.24372	5.45597	5.4257	5.07342
15	8.56797	9.24188	10.9456	10.8169	9.71051	11.0281	8.1843	7.93107	8.29145	11.3415	10.0227	12.1511	9.37679	10.9101	11.9416	9.2808	9.26631	9.7974	8.06617	8.2897	8.66498	8.76307	8.37243	10.0972	10.9885	10.4851	9.09051	7.42166	9.17965	11.4051	11.0698	10.4847	11.3933	11.9208	12.1342	11.0253	10.6656	11.4669	9.03249	10.4534	11.1438	11.1501	11.1973	11.2514	11.9615	11.7732	11.2673	11.5064
16	4.69661	4.81452	4.3453	4.36938	5.2595	4.58899	5.11434	4.80057	5.13929	5.10039	5.37916	5.62765	5.61114	5.64457	5.50197	5.47384	5.33888	4.56129	4.92401	4.86129	5.3921	5.31982	4.96405	5.60914	4.71504	4.91408	5.10695	4.85559	5.2595	5.19533	5.14355	5.25085	5.5099	4.86722	4.63294	5.25045	5.08542	4.9827	5.03222	5.13459	4.58211	4.73718	4.73493	4.61066	5.1461	5.16842	5.29668	5.00768
17	5.59445	6.2947	5.47941	6.13665	5.76967	6.36967	5.76884	9.12222	6.53825	6.02188	6.36776	6.30595	6.03764	6.56992	6.30595	6.17397	9.50869	5.98047	5.54203	6.50157	7.20186	5.67431	5.95865	7.07262	5.85471	5.3437	6.11621	5.3119	6.37583	5.83904	5.70329	5.7647	7.36422	5.56396	6.50356	5.59351	8.93418	5.70862	6.23709	5.36026	5.45375	5.47991	5.31416	5.48025	5.77572	6.2317	5.67166	5.80773
18	9.59976	9.76107	9.7974	9.63874	10.0743	10.0827	9.94993	10.1444	9.97112	10.1635	9.99837	10.3449	9.53786	10.105	10.2437	10.0514	9.8594	9.85281	9.44345	9.86733	9.51583	9.79434	9.49188	9.69743	9.98389	9.68005	10.2327	9.84729	9.38747	9.906	10.2041	10.3719	9.60483	9.93577	10.5445	10.0365	10.5919	10.115	10.5314	10.0933	9.93643	9.81854	10.2682	9.62334	10.1064	9.16431	10.0702	9.81551
19	5.22897	5.79154	5.21569	5.28285	5.58069	5.54766	5.26694	5.57535	5.72462	5.67372	5.91523	5.93403	5.7497	6.31485	5.9207	5.90423	7.46449	5.01977	5.3474	4.96164	5.33665	5.33367	5.4271	5.54766	5.69476	5.09117	5.41517	5.27705	5.52304	5.669	5.35623	5.3661	5.76719	5.22295	5.12902	5.51845	6.34686	5.65714	5.48327	5.28671	5.22255	5.31982	5.05274	5.1986	5.65714	5.72263	5.54187	5.19983
20	8.36438	6.94927	7.71535	8.2743	6.96403	8.27532	8.22108	5.45683	9.73108	8.09868	8.06746	8.45442	7.03839	9.20234	8.3727	9.41266	4.78212	7.82498	8.37034	7.8626	7.54685	7.46594	8.40274	8.27389	8.34288	8.09275	7.40229	7.80624	7.50179	7.97826	9.18759	9.02967	8.86583	7.59435	8.69776	8.16325	6.58252	8.29153	9.89084	9.56763	8.68191	8.75062	9.86843	8.13038	8.44934	8.96001	9.05122	9.77065
21	6.66828	8.35869	7.33356	7.33743	7.09511	8.32572	7.45279	9.63448	8.14261	5.8351	6.39462	8.13008	7.56092	6.53938	6.20159	6.75633	8.77627	7.90729	5.87904	9.03979	9.77544	5.87431	8.35073	8.93001	6.52068	5.62309	7.16432	5.72462	7.76924	6.35248	6.03351	5.8807	6.25982	7.14326	9.05724	6.08909	9.1747	7.11519	6.73279	5.78324	7.02438	7.24182	6.13387	5.74101	6.09724	6.20343	6.05266	6.06584
22	4.69661	4.75009	4.81666	4.59645	5.89036	5.254	5.15625	4.88742	5.53734	5.69476	5.09028	5.34887	5.92565	5.71779	5.89618	5.67431	5.72278	4.84517	4.8721	5.13459	5.06402	5.16003	5.10564	5.10127	4.7739	4.72587	4.84517	4.8038	5.10608	4.90458	5.12256	5.10127	6.03603	5.02393	4.86542	5.76138	5.46025	5.23058	5.3232	5.25124	4.90759	4.77993	5.11478	4.61066	5.50163	4.88945	5.24531	5.18504
23	4.89501	4.94758	4.75455	5.11391	5.10324	4.9255	4.91732	4.97746	5.62003	5.8351	5.25793	6.21682	6.06864	5.78719	5.54766	5.67431	5.50197	4.93928	4.90156	4.86129	5.2169	5.2844	5.31095	5.03314	5.19368	5.10608	5.37337	5.15329	5.39389	5.48025	5.22937	5.21245	5.59071	5.81682	5.05726	6.22428	6.73201	5.38204	5.53605	5.09776	4.63506	5.01977	4.8649	4.80165	5.20473	5.28285	5.45375	5.22737
24	9.86125	9.61801	10.6069	10.9967	11.6042	9.52818	9.55591	10.8498	12.0781	10.753	10.6676	11.5323	10.2214	10.1163	10.7245	8.1632	10.6738	10.3508	9.99448	11.3868	11.259	10.5764	9.87132	10.9921	10.4466	8.5653	10.3968	9.15924	9.70411	10.1461	8.90328	10.1464	10.9212	10.5189	11.4112	10.6851	11.1431	11.4893	9.64936	8.05587	10.1758	9.81113	11.3982	11.8217	9.54795	10.4569	12.4042	8.28953
25	10.6565	10.3787	10.6457	10.8743	11.0003	10.7174	11.225	9.66741	11.4822	10.5834	10.6202	10.8597	11.0482	10.6394	10.7045	10.8317	10.4326	11.3707	10.4173	10.9356	10.6939	10.8829	11.03	10.3986	10.7364	11.1676	11.635	10.8805	11.5101	10.9745	11.2213	10.9414	10.7379	10.8025	11.0823	11.3105	12.4023	10.4577	10.725	10.9037	11.0247	10.3272	10.3125	10.6349	10.9893	11.1359	10.4945	10.453
26	5.75666	5.26811	5.59413	5.52173	5.79045	5.91697	5.6185	5.57535	5.82294	5.90134	6.05266	6.26335	5.80518	5.94943	6.19032	6.13323	5.50197	5.77736	5.66649	5.66515	6.19021	5.74662	5.88656	5.90247	5.82771	5.62309	5.53896	5.79939	6.3323	6.45967	5.85276	5.73072	5.88338	5.36062	5.54927	6.22428	6.58252	5.54509	5.88897	5.43024	5.7351	5.57755	5.80585	5.38672	5.83062	6.18485	5.69853	5.66826
27	4.85351	5.04001	5.16339	5.08675	5.07877	5.1705	5.23078	5.57535	5.27899	5.69476	5.59786	5.34887	6.26354	5.71779	5.7705	5.79993	7.70119	5.15961	4.8721	5.13459	5.17633	5.42325	4.9865	5.0761	5.1363	5.02301	4.9539	4.3814	5.58602	4.90458	5.00581	5.01977	5.38204	4.58649	4.88945	6.49016	5.26772	5.10039	5.43094	5.05681	4.73493	4.86335	4.8649	4.61066	5.18586	5.35549	5.06402	5.04412
28	5.1427	4.94758	4.54497	4.66734	5.32732	4.9255	4.86129	5.27006	5.2595	5.44515	5.21164	5.82956	5.49098	5.68252	5.71564	5.6185	5.06087	4.89198	5.12192	4.86129	5.25793	5.1427	5.10564	4.96933	5.09952	4.87108	4.90156	4.99123	5.22255	5.03314	5.02301	5.15625	5.01977	5.17717	4.81292	5.76138	6.34686	5.23058	5.40279	5.05681	5.01281	4.69081	4.61312	4.75399	5.10542	5.42465	5.22617	5.10695
29	6.50835	6.31031	6.47867	6.54728	7.20492	5.64157	6.95836	4.97746	6.67366	6.95745	8.16333	7.42184	7.1913	7.44707	6.56207	6.92424	6.62196	6.53339	6.72613	7.62711	7.07173	6.8717	6.63078	6.42528	6.06864	6.72528	7.17351	6.68896	6.94146	7.08513	6.73941	6.50521	5.88338	6.94537	6.76707	7.43848	8.10996	6.56047	6.63993	6.24424	6.86269	6.73843	6.80163	6.65006	6.37656	7.18523	6.79893	7.00865
30	4.89501	5.04001	4.78757	4.77005	4.78157	5.08055	5.06626	8.37211	5.55087	5.63372	5.47147	4.86439	5.33255	5.52304	5.59195	5.71607	8.54305	5.18998	4.77005	4.91159	5.19574	5.16003	5.22215	5.20961	5.21286	5.12041	4.90156	4.42108	5.36135	5.22737	5.08719	4.93928	4.89147	5.00182	4.86542	6.33611	4.96067	5.33739	5.43094	4.77005	4.925	4.86335	4.73493	4.50164	5.10542	5.28285	5.16842	5.00768
31	4.94075	5.04001	5.05726	5.22416	5.18627	5.05274	5.21569	7.11194	5.73778	5.44515	5.83457	5.54025	5.60158	5.77036	5.94529	5.85029	5.33888	5.09776	5.14355	5.28825	5.57251	5.19819	5.33739	5.23018	5.26655	5.07431	5.00908	4.85559	5.55375	5.25911	5.41129	5.23018	5.59071	5.17717	4.88945	6.32407	6.1833	5.29477	5.43094	5.46161	5.07253	5.01977	4.9789	4.84517	5.45683	5.42465	5.48462	5.22737
32	11.4626	11.8796	12.2759	11.4331	11.5543	11.8069	11.7287	9.3436	12.5169	12.4783	11.6873	12.6182	12.5596	11.8436	12.4792	11.6792	9.94075	11.763	11.2838	11.174	11.7293	12.2951	11.3879	11.2121	12.1304	11.7124	11.761	11.4763	11.6069	11.9752	11.991	12.0008	11.8463	11.9641	12.7822	11.4617	11.2255	12.1613	12.2256	11.9573	11.4432	11.5129	12.2751	11.8541	12.3053	11.5225	12.7727	11.8399
33	4.52978	4.60697	4.9427	4.99595	5.00581	5.54766	5.13459	6.2655	5.71206	5.69476	5.59786	5.32732	5.56903	5.68252	5.54766	5.67431	5.21245	5.09776	4.65458	5.00768	5.27783	5.50627	5.00861	5.3232	4.7739	5.18998	5.32919	4.94807	5.50792	5.22737	5.28131	4.97985	5.12515	4.97603	4.96212	6.46716	7.39503	5.4264	5.64051	5.25124	4.73493	4.49377	4.73493	4.92599	4.75455	5.28285	5.18834	4.88945
34	4.69661	4.75009	4.85351	4.73944	5.05681	5.36172	5.23078	5.07877	5.31227	5.57093	5.28285	5.49332	5.58195	5.48462	5.45375	5.26577	6.29718	4.70816	4.65458	5.05365	5.27783	5.12084	5.17467	5.67077	4.62291	4.77665	4.9539	4.77774	5.2595	5.50429	5.06402	5.01977	5.29381	5.02393	4.81292	6.29737	4.99123	5.33739	5.53605	5.43024	4.82145	4.77993	4.7551	4.84517	5.18586	5.20758	5.08587	5.10695
35	4.66734	4.52978	4.54497	4.66734	5.07877	5.05274	4.83309	4.88742	5.3788	5.18421	5.44859	5.39746	5.78937	5.82108	5.71564	5.7286	5.15709	5.14504	5.14355	5.00768	5.27783	5.12084	5.26694	5.12127	5.17633	4.87108	5.10695	4.94807	5.04001	5.45477	5.35623	4.82516	4.80219	5.00182	5.33553	6.70799	5.3119	5.21042	5.71264	5.43024	5.01281	4.77993	4.80219	4.70816	5.38204	5.28285	4.97556	5.17009
36	5.6965	4.94758	5.99774	4.99595	6.86094	5.44653	5.29974	5.19901	5.55087	5.9344	5.59786	5.73199	6.14835	5.71779	5.63372	5.33777	6.29718	5.21933	5.56808	5.28825	5.72519	5.76719	5.14057	5.0761	4.74673	5.70084	4.90156	6.31211	5.3119	7.4249	5.32583	5.40421	5.44618	6.0015	5.15372	7.0201	5.05546	6.15806	6.62683	5.39281	4.9427	5.22255	4.8649	4.98413	4.03317	6.39113	6.05266	5.19983
37	5.06402	5.26811	5.18957	5.49632	5.70084	5.28285	5.15625	4.70816	5.64668	6.21024	5.59786	5.62765	6.48866	5.82108	5.9207	5.43962	5.10695	5.33218	5.03635	5.33925	5.50197	5.50627	5.55279	5.12127	5.2844	5.38672	5.65892	5.4789	5.55375	5.50429	5.51878	5.1755	5.04503	5.36062	5.40421	7.06186	4.99123	5.23058	6.17167	5.09776	5.24412	5.31982	5.33999	5.30962	5.36318	5.58258	5.36135	5.38294
38	5.24769	6.34178	5.61176	4.99595	5.79045	6.25136	5.72292	5.57535	5.65922	6.18475	6.21399	6.58534	5.67254	5.85276	6.41854	5.86145	6.77923	5.63795	5.5132	5.74354	6.55097	6.11859	5.52075	5.95199	6.5091	5.79208	5.65892	5.98285	6.16603	5.97427	5.96768	5.5008	5.49031	5.67136	5.24253	7.31632	5.18998	6.04243	5.45683	5.89719	5.34924	5.34813	5.89719	5.72121	5.36318	5.81869	5.14652	5.07342
39	6.83063	5.24174	6.68816	5.44411	6.17021	7.04819	6.99687	5.72035	6.98245	6.15806	6.32407	6.51412	6.46682	7.03008	7.02149	7.15407	4.70413	8.22974	6.29642	6.14262	6.23629	6.68758	7.06282	5.60914	5.97164	6.81917	5.53896	6.45402	6.72847	6.37257	6.8781	6.40574	8.31522	6.81096	5.79262	7.66536	5.58352	6.15806	6.51675	15.0327	6.75062	5.73989	6.69514	5.89315	6.44275	7.13799	6.00384	6.96071
40	5.21367	5.29515	4.97317	4.87108	5.05681	5.05274	5.52858	5.35623	5.15667	5.57093	6.43695	5.39746	5.52597	5.80329	5.7956	5.93575	5.33888	5.12859	5.10215	5.21569	5.19574	5.12084	5.20595	4.85559	5.54638	5.06087	5.28748	4.8038	5.18627	5.29055	5.00581	5.19245	5.38204	5.27084	4.96212	7.4002	5.46025	5.44756	5.69011	5.80397	4.66142	5.09469	4.68819	4.70816	5.1461	5.20758	5.18834	5.39281
41	7.63911	8.90305	8.98286	8.52753	8.19293	8.4474	8.09558	5.19901	8.08455	8.35463	8.59737	9.96923	7.94863	8.56555	8.97495	8.90261	7.20685	8.33706	7.9557	9.29736	8.20927	8.22683	8.24869	8.18412	8.43391	7.97748	7.31783	8.70928	8.8953	7.96316	8.64545	8.60248	8.32734	9.21602	8.85327	9.14621	8.55488	8.82335	9.03912	8.61572	9.83453	9.60075	9.97273	8.28912	8.83869	9.34833	9.68771	9.29788
42	7.02137	6.94927	7.18992	6.49983	7.37788	6.28682	7.60512	7.47644	7.22645	6.36174	6.31012	6.68217	7.52962	6.82475	6.60454	8.29157	5.99338	7.54709	7.4988	7.02553	6.99157	7.22886	7.80996	6.98932	6.77977	8.20805	6.99298	7.93657	8.39751	7.30553	7.94321	6.85511	6.25982	7.06074	6.07712	8.18523	7.49076	7.03507	6.75605	8.10746	7.52184	7.44134	7.89333	7.07686	7.55214	7.71227	6.51724	8.10246
43	5.17717	4.36586	5.05726	4.73944	5.29477	5.08055	5.15625	5.35623	5.53734	5.55055	6.08644	6.74194	5.89213	5.68252	5.71564	5.70084	5.50197	5.27084	5.12192	5.32414	5.19574	5.178	5.85237	5.48025	5.35366	5.52042	4.98175	4.64049	6.43591	5.37844	5.21427	5.40421	4.68088	4.69893	5.2644	7.59583	5.11781	5.4264	5.37699	5.43024	4.52587	5.54959	5.38887	5.12084	5.03681	5.58258	5.18834	5.18504
44	6.37692	6.90431	7.77344	7.65403	7.21385	7.86589	6.98873	6.479	6.71823	6.77786	7.27941	7.84982	7.17356	6.86101	7.41516	6.9812	7.91491	7.82704	7.03896	6.88943	7.22515	6.9964	6.83465	6.47276	7.67352	6.89928	7.26507	7.07084	8.42999	7.07005	6.73335	6.86282	8.10598	7.46449	6.89682	8.90574	9.15865	6.70482	6.55257	6.93754	7.54008	6.8403	7.21557	6.69528	7.49147	7.39164	7.57518	6.92251
45	8.25456	8.44869	8.18019	7.37507	8.271	7.29418	8.43225	5.35623	9.18692	6.90462	7.51191	6.92671	8.20321	7.46951	7.41516	7.98702	5.72278	7.9117	7.63843	8.00052	8.3545	7.75915	8.2606	7.77155	8.41919	8.35541	7.47391	8.08522	8.62523	7.98004	8.10046	7.62239	6.90644	8.08961	6.74363	8.60434	9.3807	8.16561	6.85836	7.87292	8.29162	7.69736	8.08417	8.86803	8.62393	8.93778	6.73984	7.75248
46	6.00712	6.4736	6.81089	6.9168	6.63055	6.80821	6.2874	7.47644	6.57339	6.77786	7.04319	7.36152	6.344	7.09654	6.90969	6.75633	9.05854	6.5476	6.26755	6.69963	6.43539	6.32482	6.52297	6.49592	7.20033	6.40592	6.88733	6.84489	6.65782	6.89145	6.46368	6.74005	6.55153	6.67476	6.51773	8.33145	7.68112	6.42528	6.71215	6.08556	6.05345	6.92733	6.33323	6.80714	6.38341	6.98256	6.89145	6.34492
47	4.80273	4.81452	4.57459	4.59645	4.71733	4.98745	4.80326	4.45606	7.43249	5.57093	5.04412	5.44756	6.11621	5.88605	6.4675	5.81442	5.01792	5.00347	4.96981	4.96164	5.23537	5.04275	4.94222	4.59522	4.74673	4.87108	5.84794	4.69603	4.96933	5.12515	5.04957	5.10127	4.89147	4.6441	4.71332	8.13463	4.86696	5.05455	4.95341	4.97269	4.77884	4.77993	4.66379	4.84517	4.91408	5.59538	4.82728	5.10695
48	11.0727	10.6184	12.7991	11.6085	10.9596	11.585	11.4006	10.9354	11.8404	11.571	11.8158	12.1401	11.452	12.0609	11.691	11.6819	11.5761	12.232	10.7781	10.9701	12.0338	11.02	11.0619	10.8892	11.7987	11.8534	11.5307	11.6579	12.6718	11.7196	11.9107	12.2903	11.3401	12.3363	11.7371	11.6675	11.4985	10.7424	12.0061	11.7271	11.614	11.439	11.6813	11.0679	12.85	11.9195	11.518	11.5737
49	4.6429	4.60697	5.18957	5.19901	5.00581	5.10956	4.91732	6.2655	5.19122	5.48495	5.51336	5.51878	5.43302	5.71779	5.63372	6.11209	4.97699	4.98175	5.07921	4.96164	5.53783	5.06267	5.37699	5.0761	4.96212	4.98887	6.00864	4.85559	5.36135	5.22737	4.84255	5.11954	4.72984	4.4564	4.81292	8.49456	5.3119	5.65714	5.45683	5.13459	4.71046	4.77993	4.94124	4.40242	5.36318	5.24531	5.18834	5.05952
50	5.1427	6.20872	5.43789	5.22416	5.6182	5.83088	5.36172	5.57535	6.13022	5.94968	5.83457	6.08954	6.19484	6.15532	5.7956	6.12259	4.66675	5.3437	5.4271	5.5879	6.36147	5.72263	5.81869	5.83878	5.32095	5.44515	5.24412	5.40457	6.13151	5.69215	5.59071	5.57598	5.46825	5.05455	5.66427	8.45106	6.34686	5.64066	5.53605	5.67607	5.74158	5.63402	5.41165	5.96756	6.53874	6.76133	5.48462	5.72263
51	9.30239	9.99209	9.99147	9.44601	8.4897	9.75406	9.43175	8.96402	11.2896	9.89336	9.46935	9.69204	9.63332	9.59779	9.7027	8.9529	6.92647	8.96613	9.12604	9.55765	9.88496	8.70424	9.9387	9.36865	10.0726	8.70897	9.83092	9.24771	9.24628	9.27582	9.07722	9.33016	8.97452	9.86985	9.13743	10.0772	9.6909	9.1662	9.37532	8.90697	10.0503	9.19984	9.77699	10.0121	9.35035	10.3971	9.3436	8.78192
52	5.84049	6.37583	6.23908	5.78556	6.49459	6.35322	5.78937	10.8859	6.13022	6.42895	6.99946	6.77319	6.78782	6.18227	6.4675	6.35616	10.3664	6.04243	5.71521	6.40769	6.71359	6.0673	6.14325	6.30822	5.98344	5.93747	8.12603	6.15543	6.26764	6.07356	5.81121	6.34029	6.32893	6.52819	5.97546	8.71487	7.94498	6.38602	6.36311	5.69011	6.75633	7.04205	6.45265	6.5179	6.42248	6.47791	6.29737	5.87534
53	5.89542	5.06581	6.35689	5.82956	6.43765	5.47418	6.82713	5.19901	7.77433	6.00805	5.72263	10.4871	6.94488	6.82475	5.99562	6.69369	4.93683	6.4279	6.21965	6.65678	6.01829	7.38908	7.68948	5.7286	6.05469	5.92379	6.61347	6.31211	6.73349	6.11318	6.45033	6.10687	5.66929	5.29477	5.6182	8.84862	7.83785	6.15806	5.82586	6.7005	5.91373	5.63402	6.20159	5.69302	6.72222	7.75206	5.54187	6.1652
54	5.28131	5.29515	8.39095	5.11391	5.3119	5.59507	5.25124	6.69427	5.67224	6.06528	5.55791	5.39746	5.56903	5.78719	5.7705	5.85029	5.99338	5.45169	5.39353	5.35623	5.31982	5.36135	5.26694	5.16591	5.35366	5.29821	5.08454	4.90357	5.60034	5.34887	5.39746	5.32882	7.78118	4.89451	5.01048	8.9639	6.50571	5.46706	5.40279	6.00337	5.30317	4.94661	5.23098	4.88793	5.45683	5.31982	5.56745	5.38294
55	12.6062	12.1971	12.7203	13.4459	12.8274	12.9921	12.4308	9.53253	14.3098	12.9873	13.0656	13.2827	11.7799	13.1964	13.0261	13.3021	9.77717	12.7632	12.7623	12.6469	12.0945	12.3293	12.414	12.4932	12.9385	12.2562	13.709	12.6163	13.4903	13.2386	13.1068	13.1697	12.9167	12.8678	13.0404	12.9758	12.0702	12.9868	13.3734	13.1406	13.253	13.4007	14.3756	13.1885	12.7907	13.0764	13.9639	13.7436
56	6.41017	7.25954	7.56921	6.13665	6.18558	8.1791	6.78816	5.13374	7.07106	7.63026	6.93558	7.49497	6.69514	7.453	7.37706	6.63002	4.85818	6.28143	6.42266	7.21284	7.18078	6.95279	5.72548	6.5778	7.86418	6.39578	5.65892	7.89995	8.63547	6.91082	6.64602	6.86282	5.70603	6.6391	7.13222	9.25295	5.86403	6.67425	6.68765	6.2849	9.05637	6.17584	7.50535	7.2373	7.24713	7.25674	6.80418	6.51773
57	7.43266	6.64894	7.16735	7.34701	6.6788	7.72372	7.8209	7.78783	7.12087	7.64027	7.27941	7.60489	7.72383	8.12083	7.96171	8.33317	8.01291	8.10027	7.65601	7.59839	7.39503	7.34489	7.88642	6.954	7.94845	7.88563	7.88559	7.34807	6.94573	7.99231	8.33341	7.92595	9.09447	7.56593	8.06015	9.47075	7.76352	7.71499	7.67363	8.52997	7.80328	7.7391	6.9964	7.44867	8.74436	7.5662	7.2373	8.89097
58	10.2306	10.305	9.41292	9.7149	9.4334	10.5867	9.58721	10.5518	9.79188	10.3258	9.70925	9.68351	9.88545	9.55264	9.81504	10.2746	10.2178	9.3985	10.3952	9.8594	9.35969	9.65692	9.74446	9.59443	10.2675	9.65352	9.83685	10.7381	10.1177	10.4486	10.0843	10.1522	10.087	9.66385	10.2566	10.4983	9.82186	9.34856	10.5834	10.3592	10.082	10.9282	10.1991	10.6433	9.82637	9.79009	10.418	10.6943
59	4.72303	4.60697	4.3814	4.73944	5.1461	5.05274	4.91732	5.35623	5.13929	5.44515	5.42605	5.54025	5.2755	5.64457	5.35623	5.64668	5.99338	4.76509	5.10215	5.09732	5.23537	5.23098	5.23497	5.16591	5.11651	4.77665	4.81292	4.58211	5.22255	5.22737	5.08719	5.44411	4.87005	4.61312	4.16508	9.23705	4.74757	5.27589	5.45683	4.88742	4.6082	4.86335	4.73493	4.37442	5.73383	5.22617	5.10564	5.17009
60	14.1809	13.9218	12.3408	13.3892	13.8491	13.5329	12.5426	13.9777	11.5562	12.8884	13.8213	12.9024	11.5468	13.7148	13.3431	11.0672	13.1555	11.8905	11.68	10.1525	12.3085	12.0904	11.2838	12.6849	13.0618	11.825	13.9894	12.0193	12.4692	11.8236	11.7586	12.6516	13.0035	11.9107	11.4404	12.9582	12.745	13.6796	11.6372	10.9368	10.7004	11.6981	10.3521	12.7375	9.44455	16.7025	12.1974	12.155
61	5.1427	4.75009	4.75455	5.1705	4.84046	5.10956	5.01977	4.97746	5.40988	5.55055	5.72263	5.23018	5.42097	5.56396	5.38959	5.82665	5.33888	4.91508	4.92401	5.00768	5.31982	5.25124	5.12213	5.34555	4.91308	4.98887	5.24412	4.7512	5.20554	5.3217	5.14355	4.93928	4.82198	4.6441	4.86542	9.24675	5.26772	5.02901	5.40279	4.92846	4.82145	4.90658	4.73493	4.88793	5.10542	5.20758	5.06402	5.07342
62	4.94075	5.1273	5.16339	4.99595	5.29477	5.22617	5.15625	5.19901	5.53734	5.73115	6.01968	5.93403	5.54927	5.90285	5.68953	5.97546	5.01792	5.0761	5.20228	5.30431	5.50197	5.39174	5.28285	4.94661	5.32095	5.16465	5.10695	5.29362	5.56903	4.97173	5.38456	5.3661	5.7269	5.00182	4.96212	9.02064	5.46025	5.65714	5.05862	5.32583	5.2642	4.94661	5.45683	5.00581	5.54348	5.56745	5.28131	5.53896
63	5.0244	4.68088	4.91308	4.66734	5.22295	5.10956	5.01977	6.2655	5.67224	5.90134	5.13758	5.71206	5.48025	5.88605	5.2844	5.71607	4.93683	5.12859	5.01513	5.05365	5.2169	5.33367	5.29515	4.94661	5.11651	5.07431	4.84517	4.82887	5.36135	5.17758	5.22937	4.60141	4.84987	5.1273	4.86542	9.17184	5.18998	5.16674	5.26772	5.43024	4.99595	4.81985	5.33999	4.88793	5.18586	4.95922	5.33031	5.15625
64	4.94075	4.64169	4.85351	5.22416	5.38708	4.86129	5.39174	5.88274	5.40988	5.61099	5.47147	5.54025	5.61114	6.05311	5.47316	5.95502	5.33888	4.62291	5.14355	5.11478	5.23537	5.34813	4.94222	4.94661	5.17633	4.91408	4.60326	5.03131	5.10608	5.12515	4.96067	5.21245	4.43896	4.69893	4.49243	9.34811	4.92846	5.07387	5.26772	5.63885	4.71046	4.75677	4.81985	4.84517	5.75472	5.14695	5.33031	4.91109
65	9.17435	9.07223	10.0892	10.0906	10.4556	9.80517	9.27349	11.1738	9.67165	10.072	9.71563	10.6599	9.48177	9.71767	10.8317	8.49139	10.6024	10.8365	7.64437	9.87591	9.69302	9.92541	8.54099	10.6064	9.50696	9.08941	10.8772	8.45864	8.85483	9.66385	9.49498	9.74223	9.81339	10.2978	9.92735	10.4425	8.17588	8.98216	9.64936	8.43651	9.29123	8.46597	8.59453	9.2187	9.87591	9.05671	10.8654	8.32202
66	11.1218	10.7828	11.5546	11.097	11.1982	11.2924	11.1788	9.90494	12.0616	11.2784	11.6492	12.0363	11.4851	10.8756	11.5947	11.8629	10.2471	11.6503	11.1943	12.2072	11.2046	11.2957	11.3349	11.0421	10.9678	11.1212	11.0182	10.6757	12.0228	11.408	11.4909	11.6451	10.6885	11.4115	11.7816	11.7224	10.1494	11.0005	11.7028	11.919	10.2928	10.9148	11.1553	10.8854	11.4115	10.7796	11.2109	12.0897
67	5.43268	5.91448	5.47941	5.82956	6.13611	6.56833	6.17615	5.07877	5.52238	6.45016	6.58956	7.26296	5.85653	6.71172	6.67829	6.20974	5.21245	5.90373	5.48479	5.43442	5.4674	6.42248	5.89441	5.58977	6.42213	5.7175	5.99256	5.4789	6.2822	6.95606	6.15532	6.9831	5.78529	5.81682	6.9803	9.3431	4.74757	6.53307	6.00712	5.95901	5.87329	6.65514	6.4703	5.44653	6.02269	5.90423	6.90211	6.10272
68	4.98318	4.81452	5.16339	4.80434	5.60652	5.22617	5.15625	4.54529	5.62003	6.56119	5.76055	5.39746	5.86661	5.56396	5.51845	5.70084	5.33888	5.61942	5.18255	5.09732	5.35623	5.60714	5.85237	5.5023	5.09952	5.29821	5.10695	5.18998	5.2595	5.30507	5.08719	5.00206	4.68088	4.84098	4.71332	8.92318	5.46025	5.40421	5.13758	5.32583	4.66142	5.22255	5.36282	5.07074	5.76719	5.20758	5.36135	4.96981
69	4.72303	5.06581	4.75455	4.66734	4.95293	5.28285	4.91732	5.88274	5.34555	5.50726	5.06402	5.32732	5.30317	5.48462	5.59195	5.5483	5.72278	4.86954	4.74281	5.25321	5.43163	5.19819	5.12213	5.12127	5.17633	4.98887	4.84517	4.7512	5.06267	5.09028	4.91408	5.34776	4.91458	4.86722	4.86542	8.01183	5.11781	5.254	5.50957	5.13459	4.82145	4.7116	4.73493	4.61066	4.96453	5.24531	5.01931	5.17009
70	4.50098	4.75009	4.54497	4.70182	4.95293	5.05274	4.86129	4.88742	5.44515	5.29477	6.45265	5.03406	5.53815	5.68252	5.35623	5.43962	5.50197	4.79463	5.05772	5.07298	5.2169	5.04275	5.10564	4.96933	4.62291	4.91408	4.84517	4.66734	5.12644	5.05546	5.12256	4.85351	4.46491	4.81131	4.81292	7.16206	5.11781	5.21042	5.21609	4.88742	4.35832	4.90658	4.73493	4.66201	5.03681	4.98032	4.92599	4.91109
71	9.13783	8.56138	9.23042	9.00934	9.19923	9.02938	9.16012	11.3941	9.67956	9.12202	8.51736	8.71635	9.61036	8.77847	8.90983	9.08066	10.6366	9.58121	8.97263	8.86563	9.38805	8.7022	9.23717	8.81738	9.23657	9.15907	10.5894	9.02604	9.66232	9.3584	9.55448	8.85718	8.80485	8.92476	8.85072	9.29008	11.0067	9.11045	8.70552	8.9747	8.87586	8.47805	8.81615	8.9243	8.45646	9.21683	8.35351	8.67656
72	5.63251	4.81452	5.59413	5.49632	4.9808	6.09174	5.19615	4.92797	5.50726	6.36174	5.16381	6.07367	6.14835	6.15532	5.48663	5.77681	4.93683	5.64547	4.92401	5.02762	6.53582	5.64187	5.58571	5.69229	6.25225	6.66665	5.05952	7.56791	7.44871	5.44446	5.61329	5.62993	5.59071	5.94943	4.54979	6.5844	5.46025	5.4264	5.86815	5.28671	5.36756	7.28274	7.56933	5.10564	5.33181	6.76133	7.96671	5.07342
73	4.8721	4.75009	4.68673	4.93585	4.95293	4.98745	4.91732	5.35623	5.44515	5.81895	4.94758	5.51878	5.5595	5.71779	5.59195	6.43487	4.85818	4.79463	4.90156	4.88793	5.31982	5.39174	5.23497	5.3232	5.01024	5.02301	4.9539	4.90357	5.10608	5.14397	5.39746	5.01977	4.57207	5.40315	4.88945	5.53378	5.26772	5.21042	5.24372	4.97269	4.75399	4.81985	4.73493	4.96645	5.22255	5.00347	5.10564	5.22737
74	12.9503	13.6812	13.4314	13.704	13.5184	14.4167	13.2299	12.4181	16.2016	13.9651	14.4558	15.4138	14.625	13.976	14.306	13.1822	12.8009	14.6447	13.9309	13.8064	14.8834	13.9681	14.1842	13.6778	13.057	12.8115	16.2692	12.9777	12.7745	12.6457	13.1932	14.0861	14.2523	12.77	13.7909	13.6476	13.4013	13.7857	13.3723	12.8993	14.2562	13.6899	14.6788	13.3264	13.0338	13.3557	13.2184	12.6705
75	15.5642	15.1003	15.6975	15.2399	14.8542	16.2762	15.869	15.7074	15.2678	15.1945	16.4311	14.7496	15.107	16.2271	15.4404	15.8061	15.7	15.7481	15.76	16.4113	15.5642	14.3703	16.1095	15.8035	14.6469	14.0616	16.3895	13.4379	15.4672	12.8911	15.0621	15.0954	15.937	15.2861	15.1024	15.6221	17.5591	15.6221	14.4896	15.7894	15.3194	15.9113	14.5647	15.2091	15.825	14.3805	14.6428	15.6591
76	10.4471	7.11161	7.18992	7.03008	8.88262	7.07524	7.64996	5.35623	8.78938	6.97374	6.9879	6.52444	8.41078	9.07115	9.30165	7.7244	8.09789	7.30562	9.95961	8.32631	8.48089	7.09489	8.93056	7.8635	9.79347	8.07372	6.58753	8.69892	8.13271	7.7883	8.05417	6.71208	7.85972	7.55654	6.99711	6.79067	5.40741	8.94002	7.70253	7.17268	7.34239	8.05253	9.62208	7.75894	7.64554	8.32532	7.03919	6.96415
77	4.52978	4.64169	4.88029	4.59645	4.9255	5.05274	4.5369	5.35623	6.2339	5.52874	5.18627	5.37337	5.37155	5.52304	5.71564	5.59164	5.21245	4.91508	4.7116	4.91159	5.52042	5.12084	4.90056	5.12127	4.91308	4.87108	4.9539	4.82887	5.0156	4.97173	5.08719	4.80434	4.57207	4.69893	4.66142	5.06985	4.92846	5.12041	5.13758	4.92846	4.42037	4.81985	4.61312	4.63506	4.83941	5.08675	4.95002	4.95002
78	4.7512	4.88233	4.54497	4.87108	5.16758	4.79652	5.09469	4.92797	5.44515	5.48495	5.42605	5.93403	5.52597	5.83563	5.51845	5.93575	5.50197	5.06042	5.01513	5.00768	5.31982	5.21569	5.23497	5.03314	5.21286	4.80273	4.84517	4.94807	5.2595	5.14397	4.96067	4.89653	5.00206	4.86722	4.74281	4.87876	4.83888	4.83783	5.48327	5.61114	4.96164	4.77993	4.7551	4.55747	5.10542	5.16842	5.22617	5.70142
79	4.80273	4.75009	4.54497	5.02301	5.00581	5.59507	5.01977	5.35623	5.3788	5.44515	5.76055	5.51878	5.61114	5.48462	5.48663	5.7286	5.72278	5.12859	4.82198	4.83625	5.10869	5.25124	5.34961	5.12127	4.91308	4.8241	4.66616	4.87518	5.92342	5.16087	5.16087	5.00206	4.4137	4.75455	4.84255	4.86129	5.11781	5.4264	5.08542	5.09776	4.68848	4.73718	5.23098	4.9471	5.01327	5.08675	5.10564	5.24174
80	6.40237	7.19777	6.91916	7.39369	6.55753	7.59661	6.1375	9.73276	6.01806	7.08363	7.22112	7.29466	6.20902	7.24658	7.01476	6.79792	8.66252	6.1864	6.18929	6.46376	6.923	6.12915	6.09262	7.09087	6.3336	5.43442	6.44318	5.73792	6.05627	5.71436	6.15532	6.24077	7.14374	6.85076	7.15254	6.52803	8.55488	6.87906	6.65126	6.57079	6.12969	6.78768	6.32322	6.33732	6.56246	6.35781	6.3673	6.02938
81	6.2874	7.0944	5.05726	9.00934	5.41447	8.6041	8.3024	5.35623	6.05864	7.99152	8.32509	8.09986	6.26354	9.08925	8.38541	8.1632	4.85818	7.61086	6.39605	5.05365	5.50197	8.63896	6.6934	5.7286	8.23122	8.88945	6.16635	5.50924	5.27821	8.21689	8.54228	8.82431	8.26358	7.94638	9.22328	8.66118	6.42825	7.75481	8.5666	7.67929	9.18602	5.12386	5.61022	6.96113	8.7798	5.94822	8.94546	7.94199
82	7.48837	8.83458	6.82693	9.23076	8.66561	10.063	10.1206	6.69427	9.86827	8.52313	9.24922	9.44447	7.41172	9.70315	10.1704	10.58	5.33888	9.38214	8.29145	7.8709	7.50004	10.1218	7.60921	9.27765	9.76964	10.3405	11.7441	8.72289	6.97494	11.2649	10.9539	9.80055	10.18	8.8361	9.91321	9.78615	7.91004	9.41861	10.3711	10.3099	9.40411	7.65463	7.03793	8.87626	9.38424	9.32677	8.69821	10.0854
83	15.6803	14.6788	15.9896	15.0976	16.5954	13.9988	12.4538	17.3954	13.0774	15.4756	15.6905	16.0146	16.2805	13.852	14.2608	13.1528	17.3994	13.1773	15.7033	13.4697	13.1873	14.8054	12.6697	14.3195	13.3399	15.7633	14.3862	15.8725	13.4036	16.4269	12.7771	15.182	14.6646	16.0215	13.1817	15.08	16.6415	15.6944	13.9608	12.8351	14.782	15.5839	13.339	14.5178	14.3756	16.8923	16.5954	13.6623
84	5.00627	4.85351	5.00347	4.93585	5.05681	4.86129	5.11434	7.11194	5.71206	5.65356	5.59786	5.56221	5.91049	5.30431	5.48663	5.79993	5.50197	5.00347	4.9471	5.13459	5.15456	5.26694	5.06447	4.94661	4.96212	4.95244	5.15583	4.72189	5.22255	5.16087	5.16087	5.1755	4.87005	4.6441	4.46049	4.26413	5.05546	5.31982	5.11087	5.43024	4.82145	4.44034	4.70816	4.75399	5.03681	5.24531	5.08587	5.29477
85	5.0244	4.81452	5.49997	5.08675	5.55311	4.9255	5.11434	5.13374	5.69997	5.91697	5.25793	5.75109	5.56903	5.78719	5.45375	5.4558	5.50197	5.21933	5.29362	4.86129	5.48462	5.2844	5.34961	5.43615	5.01024	5.10608	5.32919	5.15329	5.2595	5.19533	5.22937	5.1755	5.18916	5.58508	5.31227	4.87876	6.02223	5.33739	5.78515	5.25124	5.32301	5.07387	4.90508	5.18255	4.86284	5.53637	5.29668	5.52858
86	5.37355	4.88233	4.75455	4.80434	5.05681	5.66663	5.26694	10.1444	5.64668	5.50726	5.51336	5.13331	5.71264	5.69997	5.64877	5.67431	4.93683	5.15961	4.74281	4.6429	5.43163	4.94904	5.20595	5.03314	5.05681	4.98887	5.28748	4.8038	5.18627	5.22737	5.26342	4.89653	4.95922	4.69893	4.86542	4.68088	6.02223	5.02901	5.53605	5.55407	4.0589	5.05772	4.68819	4.66201	5.22255	5.31982	4.97556	5.57598
87	10.3835	11.0773	10.9943	9.67618	10.3356	11.035	11.2669	6.2655	11.7224	10.6413	10.4744	10.4847	11.352	10.1516	11.0093	11.2776	7.20685	11.1243	11.0043	10.9334	10.8714	10.6218	11.2192	10.707	10.5796	10.9024	9.20767	11.3272	11.7293	10.8628	11.3037	10.6285	10.3586	10.8287	10.7875	10.1185	8.38426	10.8841	10.4024	11.2559	11.3572	11.537	11.3289	10.8847	10.2307	10.8858	10.4707	11.0914
88	4.85351	4.94758	4.81666	4.73944	5.12256	5.36172	5.06626	6.2655	7.03163	5.48495	5.18627	5.62765	5.43302	5.32732	5.45375	5.57739	5.21245	5.11261	4.77005	5.09732	5.19574	4.99783	5.14057	5.41517	5.09952	4.91408	6.88733	5.03131	5.0156	4.87774	5.14355	5.1755	4.5213	4.97603	4.84255	4.44311	5.08542	5.254	5.26772	5.39281	4.71046	4.86335	4.88742	4.55747	5.29668	5.35549	4.95002	5.19983
89	4.82463	4.94758	4.78757	4.66734	4.84046	4.95632	4.99595	4.70816	5.74802	5.52874	5.25793	5.15793	5.18504	5.60436	5.56173	5.89315	4.93683	4.81559	4.82198	5.09732	5.35623	5.19819	5.17467	4.90207	5.21286	4.98887	4.53497	4.82887	5.10608	4.92599	5.10608	4.89653	4.91458	4.81131	4.71332	4.61312	4.86696	5.21042	5.16549	5.17425	4.77884	4.98318	4.77966	4.75399	5.72462	5.04548	5.14652	5.19983
90	5.56871	4.75009	5.21569	4.66734	5.81549	5.59507	5.31982	6.69427	5.84716	5.9344	5.76055	5.49332	5.61114	5.68252	6.06819	5.56237	4.85818	5.01977	5.07921	4.96164	5.35623	5.4365	5.40031	5.48025	5.45049	5.26655	4.56827	5.15329	5.14652	5.50429	5.38456	4.89653	4.68088	5.44756	5.1986	4.63566	5.26772	5.94992	5.43094	5.44756	4.9427	4.90658	4.8649	4.8649	5.36318	5.55247	5.26225	5.26772
91	5.21367	5.00908	4.68673	4.87108	5.67974	5.05274	5.23078	6.2655	5.936	6.58071	5.51336	5.44756	5.71264	5.64457	6.08965	5.89315	5.33888	5.24571	5.79993	5.49065	6.08821	5.48025	5.94968	5.58977	5.19368	5.14949	4.53497	5.29362	5.06267	5.3217	5.00581	5.11954	4.60079	5.17717	4.93928	4.72189	5.05546	5.46706	5.56237	5.23058	5.07253	5.36172	5.10083	5.18255	5.88121	5.35549	5.18834	5.14014
92	9.53592	9.42146	9.5839	10.4905	8.98541	10.6786	9.84162	8.0583	10.1009	9.77544	9.86827	10.575	8.97102	10.0201	9.96322	10.4672	9.01435	10.2109	9.56551	9.56572	9.39869	9.43696	9.87492	9.5387	9.90638	10.0282	9.88677	9.88213	10.461	10.517	10.3538	10.3937	9.65396	9.95046	10.4867	9.73985	10.8892	9.23967	10.8406	10.3504	10.9453	10.7014	9.723	9.34256	10.4748	10.1796	10.6354	11.1797
93	5.46025	5.55823	5.69853	5.59786	5.6543	5.6185	5.69983	5.88274	6.13803	6.03626	6.03615	5.95211	6.03764	5.87123	6.06819	6.11209	5.72278	5.40882	5.83786	5.35623	5.53783	5.58289	5.58571	5.76719	5.38672	5.22817	5.20024	5.63402	5.39389	5.669	5.49131	5.69853	5.70603	5.40315	5.33553	4.91557	6.34686	5.75527	5.48327	5.66427	5.46025	5.54959	5.66811	5.60205	5.77572	5.96948	5.72263	5.55918
94	4.89501	5.1273	4.75455	4.45401	5.1461	5.28285	5.11434	4.80057	5.82294	5.40137	5.42605	5.39746	5.73199	5.44325	5.56173	5.69098	4.93683	4.89198	4.92401	5.09732	5.23537	4.85247	5.47553	5.20961	4.59024	4.8241	5.84794	5.11261	5.18627	5.21245	5.33999	5.13758	4.91458	4.97603	4.60697	4.72189	4.83888	5.02901	5.37699	5.13459	5.05862	4.66675	4.88742	4.58712	4.91408	5.16842	5.28131	6.91418
95	5.31227	5.50726	5.05726	7.09742	5.1461	7.72372	7.76628	5.07877	5.91486	5.90134	6.36776	6.13729	5.85653	7.33384	6.94561	8.64515	4.93683	6.39846	5.54203	5.13459	5.53783	6.57229	5.63825	5.80262	8.14887	8.31073	4.9539	5.05455	5.24253	8.80165	9.19817	6.84011	7.19105	6.40379	7.12238	6.68962	5.18998	7.1319	9.35832	8.35496	7.53539	5.10782	5.06402	5.74914	7.72795	5.45597	6.60924	8.49662
96	5.26342	5.24174	5.00347	5.33479	5.6182	5.1705	5.44963	5.88274	6.19073	6.05107	5.70084	6.24939	5.8232	5.98071	5.71564	5.95502	5.21245	5.42185	5.40953	5.41904	5.66663	5.59538	5.58571	5.69229	5.01024	5.12041	5.10695	5.11261	5.2595	5.52891	5.32583	5.1755	5.31605	5.44756	5.35879	4.91557	6.10621	5.4264	5.50957	5.49398	4.04771	5.01977	5.36282	5.43442	5.22255	5.84219	5.48462	5.46161
97	5.6965	5.18586	5.02901	5.22416	5.1461	4.79652	5.26694	5.13374	5.68997	5.73115	5.23138	6.00712	5.63372	5.88605	5.74298	5.79993	5.01792	4.93928	4.92401	4.86129	5.06402	5.21569	5.32508	4.87518	5.05681	4.72587	5.03314	4.54722	5.29477	5.05546	5.19574	5.01977	4.70355	4.94856	4.49243	4.68088	5.11781	5.254	5.37699	5.13459	4.9427	5.12386	4.7551	4.63506	5.26146	5.28285	5.10564	5.22737
98	4.82463	5.06581	4.75455	4.52587	5.1461	5.08055	5.06626	4.88742	5.95599	5.40137	5.47147	5.44756	5.45649	5.37192	5.54766	5.4558	4.93683	4.84517	4.92401	5.17717	5.3921	5.16003	4.80219	5.03314	4.8038	5.02301	4.9539	4.72189	5.14652	4.97173	4.86645	5.06132	4.68088	4.69893	4.84255	4.44311	4.77856	4.9827	5.48327	4.97269	4.82145	4.56701	4.92401	4.66201	4.78485	5.08675	5.22617	5.24174
99	4.6429	4.56637	4.75455	4.93585	5.1461	4.98745	5.15625	4.70816	5.64668	5.57093	5.51336	5.25557	5.53815	5.58367	5.84781	5.70084	5.01792	4.98175	4.7116	5.00768	5.27783	4.99783	5.23497	5.16591	4.91308	4.95244	5.53896	4.90357	5.10608	5.05546	5.19574	4.85351	4.68088	4.6441	4.84255	4.49643	6.02223	5.48663	5.21609	4.74673	4.52587	4.56701	4.84517	4.55747	4.80971	5.04548	4.82728	5.04412
100	4.58774	4.94758	4.68673	4.66734	4.84046	5.52205	5.06626	5.57535	5.69997	5.18421	5.51336	5.71206	5.67254	5.60436	5.87277	5.77681	4.85818	4.68264	5.10215	4.70009	5.23537	5.08365	5.10564	5.03314	4.85974	4.67089	5.28748	4.7512	4.96933	4.99336	4.91408	5.06132	4.57207	5.02393	4.68848	4.63566	7.18078	5.254	4.90257	5.17425	4.90759	4.86335	4.59024	4.61066	5.18586	5.08675	5.01931	5.04412
101	8.14752	8.66088	8.82597	8.26507	8.89002	9.27765	8.64502	4.84151	8.48097	7.78139	7.99178	8.45797	7.77584	8.72415	8.56273	8.63524	5.50197	8.30166	7.94541	8.4636	8.10063	8.18252	7.85548	8.17638	8.10838	8.64736	7.78033	8.48865	8.46337	8.95463	8.71897	8.29157	7.94003	8.54978	8.65994	7.84519	8.9706	8.65435	8.67931	8.67861	9.12373	9.22238	8.88262	8.27922	9.51561	8.66489	8.93748	9.97855
102	7.49797	8.26309	8.35271	7.99355	9.0002	7.85411	8.38907	6.69427	6.80868	8.26683	7.05329	7.84982	8.30256	6.50835	8.19826	7.62597	5.10695	8.83843	7.46211	9.09952	9.26426	8.8359	7.92635	7.92737	6.74096	7.64584	5.77544	7.79132	9.31046	7.15159	7.44781	6.69427	6.97003	8.0936	6.57402	8.66498	6.34686	7.05871	6.25383	7.54222	8.58615	7.65858	6.45265	7.28255	8.73723	7.7805	8.34528	7.35254
103	9.97412	8.01329	9.53674	9.13038	11.4662	8.45958	7.70155	9.84923	7.96093	9.40874	9.77562	9.56303	10.377	8.0518	8.47643	7.4034	9.40443	7.76352	9.70315	8.68491	9.55327	8.8423	7.84663	7.73329	7.4893	9.39192	7.82442	10.0311	7.72809	11.4927	7.31589	9.23026	8.91193	10.2061	8.83458	8.63792	8.89691	9.76981	8.29248	7.2136	8.13255	9.98947	7.73791	8.42188	7.98373	13.0317	10.9912	7.62029
104	8.4202	8.08217	9.5606	9.67618	9.94247	8.18438	9.37955	11.2353	8.55428	8.3234	9.49619	8.3029	9.27066	8.84754	8.66025	8.11939	11.2524	9.91595	8.06196	10.421	9.7046	8.73797	8.60062	8.22954	8.00617	8.99177	10.4895	9.20785	10.7847	8.77336	8.6041	8.64935	8.82689	8.85018	8.27483	9.61622	11.9396	8.82927	7.61933	8.05784	8.27338	7.56783	8.01799	9.10278	9.31273	8.58887	8.03974	7.49239
105	10.9779	10.6875	11.4298	11.8685	11.7716	11.7412	11.0157	11.6445	11.2425	10.808	11.4535	12.226	10.9715	11.1186	11.5708	10.3276	11.9344	11.0867	10.2775	11.718	11.2394	11.5151	9.96251	10.6573	11.309	10.8365	11.6926	10.6151	11.8791	11.3237	10.9022	11.1589	11.0672	11.1756	11.2661	10.9143	11.4491	11.2624	11.2447	10.2627	11.0857	11.3501	11.1518	11.1743	11.5092	10.8883	12.4098	10.6172
106	6.33611	5.7483	6.46018	5.69505	7.36545	5.87508	5.54219	5.19901	6.28249	6.79474	6.36776	6.68217	6.94036	6.05311	5.87277	6.07267	5.33888	5.60158	6.43087	5.81869	6.202	6.04653	5.65773	6.06213	5.7497	6.11339	6.13323	6.58534	5.87892	8.00418	5.56491	5.91061	5.70603	6.78114	5.38204	5.18504	7.98004	6.70482	5.50957	5.75972	5.70084	6.79244	5.74802	5.67224	5.77572	7.2446	7.75084	5.78706
107	4.7512	4.52978	4.46322	4.66734	5.18627	5.10956	5.29974	5.19901	5.55087	5.57093	5.18627	5.44756	5.60158	5.71779	5.64877	5.64668	5.41517	4.84517	5.75847	5.00768	5.15456	4.94904	5.15751	4.85559	4.8038	4.91408	5.35219	4.82887	4.94368	5.05546	5.16087	4.93928	4.62657	5.02393	4.46049	4.68088	5.3119	5.40421	5.37699	4.90759	4.82145	4.77993	4.92401	4.66201	5.03681	5.24531	5.14652	4.85299
108	7.32314	7.14905	7.08075	6.80768	6.68984	7.55682	7.15449	5.19901	7.86569	7.49021	7.46781	8.02856	7.18873	6.97989	8.06656	7.811	5.33888	6.88955	7.60157	7.10726	7.16955	7.25393	7.63522	6.84253	7.16421	7.08369	6.16635	6.97971	7.78915	7.38131	7.59116	7.57474	6.87054	6.88968	7.88877	6.54043	5.71807	7.70595	7.57084	7.42844	6.66198	7.48032	7.15206	7.12244	7.38715	6.99517	7.63899	7.20949
109	5.38887	5.15751	4.88029	4.99595	4.95293	5.28285	5.33181	5.88274	5.72462	5.61099	5.76055	5.89706	5.56903	5.62491	5.82214	5.81442	4.93683	4.73944	4.92401	5.09732	5.31982	5.01931	4.9865	5.05681	5.09952	4.95244	4.98175	4.69603	5.10608	5.29055	5.19574	4.93928	4.89147	5.07699	5.01048	4.63566	5.58352	5.58289	5.66456	5.01513	5.1273	5.07387	4.77966	5.00581	5.26146	5.12687	5.29668	5.15625
110	9.67098	10.1651	9.65705	10.1655	9.35362	9.16815	7.65817	13.491	8.47419	9.523	9.07253	9.48462	8.97319	8.70204	8.60418	8.11939	13.5397	8.27658	9.05363	7.75943	9.08673	9.13756	8.00571	9.93989	9.74973	9.45993	10.1588	10.1927	9.46149	11.2187	8.26348	9.92137	8.28282	9.07983	8.62709	8.59306	11.1566	9.15455	8.63119	7.64973	8.83373	9.74468	8.2649	8.94295	8.85368	14.5517	10.1323	8.64878
111	4.7512	4.68088	5.10956	4.36938	5.22295	6.35322	5.01977	5.27006	5.56649	4.89198	5.28285	5.75109	5.38528	5.41939	5.66278	5.43962	6.29718	5.09776	4.8721	5.00768	5.01792	4.94904	5.29515	4.99029	4.96212	4.8241	5.08454	4.94807	5.06267	5.05546	5.00581	5.25085	4.87005	4.97603	4.96212	4.80326	4.92846	5.77201	5.43094	5.21407	5.01281	4.59522	4.80219	4.75399	5.1461	5.06402	5.06402	4.93142
112	10.2199	9.75441	9.52778	8.75838	9.92186	9.32595	10.0126	5.19901	10.2159	9.62215	8.54059	8.93748	9.83569	9.69783	9.50443	10.003	5.21245	9.99015	10.1193	9.84226	10.9079	10.0018	10.499	10.2628	9.59258	10.0685	8.63507	10.2906	10.6358	9.47728	10.2965	9.23631	9.33631	9.44112	9.1507	8.97199	6.50571	10.0685	9.71834	9.76127	10.2725	9.90459	10.1288	9.99924	9.48223	10.2755	9.05876	9.92556
113	5.93575	5.83312	5.76719	5.64937	6.54752	5.91697	5.96467	10.0055	6.10272	6.28143	6.01968	6.29268	6.39122	6.46138	5.9207	7.34683	10.2178	5.80343	6.18929	5.7175	6.19021	5.90573	5.85237	7.37095	5.78283	5.86789	5.49665	4.94807	5.89062	6.13878	5.92911	5.44411	6.99828	5.52467	5.24253	5.40811	7.44462	6.38602	7.10562	6.6215	5.94822	5.72519	5.4789	5.38672	6.05107	6.07155	6.0913	6.31937
114	7.6528	6.27736	6.97494	6.20709	6.96403	6.53825	8.18195	5.35623	8.96931	6.22187	5.6815	6.26335	6.87855	7.24658	6.45873	8.86912	5.50197	7.44354	8.04008	6.91344	6.88689	7.11704	8.67238	7.30068	6.35267	7.41754	6.86527	6.46852	6.58259	6.7921	8.0148	6.65812	6.40769	6.2319	5.79262	6.52803	5.35843	7.11031	7.42778	9.01823	7.05052	6.78114	7.52747	6.57308	7.33691	7.83397	6.15437	8.48119
115	5.50395	5.45649	5.33367	5.3878	5.9498	5.22617	5.55631	5.19901	5.95599	6.45016	5.77928	6.39837	5.91049	6.22187	5.97164	6.04505	4.85818	5.37771	5.69098	5.40315	5.78365	5.53346	5.37699	5.71092	5.41869	5.40421	5.41517	5.50924	5.47856	5.94065	5.43893	5.79344	5.5099	5.60282	5.01048	4.81985	5.35843	6.12291	5.78515	5.46161	5.57409	5.68982	5.62003	5.37282	5.692	6.03099	5.87662	5.64937
116	7.48057	7.94796	9.10401	8.92133	8.9339	8.7871	7.59925	8.77161	7.79803	8.34235	7.40836	9.62768	8.10145	7.74549	9.32482	7.28669	8.26358	8.85825	6.90994	7.71877	8.09454	7.69395	7.43123	8.54148	8.65114	8.28653	7.04364	7.81508	8.99139	8.88768	8.91948	8.46932	8.60495	9.52653	9.53701	8.74071	8.69803	9.06982	7.56505	7.92447	8.47499	8.60312	8.7684	8.9325	9.50397	8.79331	9.0981	8.66042
117	5.40279	5.68164	6.31352	5.52173	5.79045	6.71359	6.12032	9.73276	6.64961	6.45016	6.06976	6.45179	6.15553	6.82475	6.56207	6.13323	9.30017	5.57503	6.15806	5.32414	5.90147	6.53582	6.15025	5.93526	6.31362	5.7469	6.71716	5.4789	6.11318	5.82135	6.35037	5.7647	5.78529	5.36062	5.6182	5.15372	5.3119	6.24731	6.00712	5.91896	5.95889	5.34813	6.01829	5.79045	5.87252	5.50395	5.54187	6.01527
118	10.702	11.3415	11.287	11.4262	10.7121	11.0737	10.4635	11.6025	10.9143	11.1161	10.9297	11.762	10.4489	10.5372	10.7296	11.0879	11.7721	10.9487	10.7189	11.8242	10.8319	11.2581	10.6641	10.7427	11.7137	10.8648	11.0928	11.3071	11.9536	11.2281	11.0594	11.2441	10.4937	10.7875	10.9885	11.2714	11.7576	10.3902	11.2896	10.8642	10.8811	10.3262	10.45	10.7095	10.5316	10.7387	11.4331	10.8994
119	4.80273	4.75009	4.9427	4.73944	5.1461	5.28285	5.19615	4.88742	5.72462	5.61099	5.55791	6.0422	5.45649	5.68252	5.63372	5.64668	5.33888	4.98175	5.10215	5.17717	4.96981	5.25124	5.20595	5.05681	4.9383	4.98887	5.15583	4.97029	5.16842	5.25911	5.22937	4.97985	5.33739	5.07699	5.10564	4.74393	6.58252	5.64066	5.58977	5.15583	4.9427	4.64169	5.17717	5.03864	5.29668	5.08675	5.16842	5.29477
120	16.3516	17.3684	16.8379	16.1095	16.7068	16.691	16.0275	13.3384	17.6231	16.8041	16.6549	15.6324	18.0539	17.3349	16.4637	15.4372	13.8129	16.6864	15.4989	17.52	17.4479	16.3971	17.4325	17.7987	16.9521	16.9772	17.0128	17.2209	17.1426	17.235	16.4005	16.8651	16.9566	17.588	16.7223	16.1225	14.8834	15.9712	17.4325	15.6457	17.6908	16.9259	17.1208	16.5298	17.0758	16.3854	17.2166	15.5165
121	4.58774	4.94758	4.75455	4.93585	5.27899	4.9255	5.39174	7.78783	5.20961	6.18475	5.51336	5.49332	5.33255	6.00875	5.59195	5.75082	5.21245	4.79463	4.9471	4.93683	5.23537	5.16003	5.37699	5.34555	5.41869	5.06087	4.8721	4.8038	5.04001	5.19533	5.19574	5.29094	4.62657	4.97603	4.43429	4.74393	5.35843	5.93894	5.26772	4.59522	4.58211	5.01977	5.01513	5.00581	5.18586	5.31982	5.26225	5.17009
122	5.10564	5.00908	4.68673	5.19901	5.29477	5.73736	5.19615	4.97746	5.72462	5.86789	5.44859	5.89706	5.40758	5.62491	5.83497	5.82665	4.74393	5.24571	5.14355	5.38816	5.4674	5.68967	5.29515	5.34555	5.05681	5.27821	5.24412	4.97029	5.2595	5.34887	5.24769	4.93928	4.72984	5.15498	5.05726	4.76343	4.99123	5.60158	5.16549	5.36026	5.32301	5.15835	5.17717	5.29515	5.41412	5.66959	5.37988	5.30887
123	11.5821	10.6314	9.58997	10.4219	8.0212	9.71169	9.11616	12.1161	7.92434	9.36411	9.39246	8.81435	9.46739	9.21504	9.79542	12.3107	12.1525	10.5796	10.4162	10.2968	8.28788	8.98911	11.4601	10.8633	9.86469	9.80404	8.43786	9.6404	7.76514	10.3845	11.4031	11.3249	10.9252	9.49673	9.80703	10.3103	10.1494	9.96066	10.3325	12.4328	8.55584	9.77646	8.9752	9.14392	8.29469	8.39622	9.21068	12.1435
124	4.473	4.52978	5.00347	4.80434	5.00581	5.10956	5.23078	8.46135	5.44515	5.48495	5.55791	5.37337	5.50197	5.66427	5.54766	5.83773	4.85818	4.84517	5.05772	4.88793	5.06402	5.04275	5.29515	5.03314	5.03222	4.95244	5.15583	4.97029	4.91657	5.29055	5.43893	5.13758	5.06402	4.81131	4.54979	4.49643	5.22857	5.52402	5.16549	5.07387	4.9427	4.44034	8.12139	4.66201	5.06087	5.08675	5.22617	5.18504
125	4.98318	5.1273	4.54497	5.14334	4.9255	5.28285	5.23078	8.27886	5.10564	5.25045	5.37916	5.32732	5.48025	5.78719	5.63372	5.77681	5.10695	4.68264	5.25793	5.09732	5.06402	4.90307	5.37699	4.99029	5.38672	4.95244	4.84517	4.8038	5.2595	4.99336	5.38456	5.11954	4.87005	4.92352	4.52065	4.78539	5.35843	5.46706	5.00768	5.13459	4.6082	4.77993	4.73493	4.88793	5.10542	5.16842	5.18834	5.254
126	4.94075	5.60683	5.35549	5.05681	5.55311	5.59507	5.39174	6.91605	5.27899	5.801	5.44859	5.82956	5.6549	6.15532	5.63372	6.05537	5.33888	5.38816	5.54203	5.86532	5.87418	5.74662	5.49865	6.30822	5.45049	5.29821	5.81094	5.27705	6.074	5.34887	5.32583	5.21245	5.25242	5.38204	5.1986	4.90156	5.86403	6.00197	5.48327	5.25124	5.64937	5.15835	5.43442	4.98413	5.39674	5.35549	5.18834	5.30887
127	4.69661	6.92647	4.9427	5.28285	7.92836	8.19898	7.73195	4.88742	5.19122	7.63026	5.51336	5.62765	8.14096	8.45496	7.59505	5.89315	5.60683	9.50742	5.01513	4.70009	7.53352	9.40574	6.072	9.1538	4.96212	5.42605	4.63142	5.56284	8.15238	5.669	6.18578	5.21245	8.69571	5.22295	4.66142	4.63566	5.35843	5.82294	5.3232	5.52499	10.5816	7.55418	6.74208	10.2719	8.09333	6.32613	7.58178	4.93142
128	5.43268	6.61108	5.87329	5.94992	5.44618	6.14538	5.36172	9.41922	6.58079	5.73115	5.87329	6.31899	5.80518	5.91722	6.2311	6.85219	8.83016	5.61022	5.54203	5.5879	6.4612	5.66456	5.70603	6.0303	6.18558	5.3759	5.81094	5.67224	5.55375	5.62278	5.51878	6.07935	5.7269	5.80047	5.4789	5.10433	6.10621	6.01678	5.84794	6.05627	5.51747	5.68982	7.04182	5.39639	6.17397	5.58258	5.74298	5.93526
129	9.26843	8.68273	8.7949	9.43715	8.33639	9.44755	9.26461	8.46135	8.79946	8.84735	8.86563	9.08774	9.5525	9.02153	8.52207	9.59955	8.87983	9.08684	9.27639	8.41701	8.86957	8.58752	9.12807	8.96149	9.60155	9.54108	9.453	9.73033	9.15536	9.95417	9.38103	9.73813	9.09878	9.08113	9.46027	8.80861	9.27553	9.43947	9.78126	9.67357	9.09686	9.37385	9.09587	8.75862	9.5214	9.98371	9.17577	10.0724
130	8.47992	8.41135	8.34951	7.81307	8.48559	8.30309	8.30976	10.0055	8.35436	8.03911	8.20332	8.16624	9.41788	8.65664	7.91425	7.97312	8.66252	7.93132	8.73976	8.96001	9.25978	8.13145	8.62165	8.69023	8.03871	7.94361	8.03783	8.38273	8.2846	8.36171	7.461	8.02715	7.71699	8.17988	7.68375	7.55242	9.39461	8.24532	7.71413	7.65765	7.93408	8.27323	8.12944	8.12403	8.57226	8.99361	7.99078	7.80244
131	5.1427	5.18586	5.28825	4.87108	5.47553	6.71359	5.25124	5.27006	5.9769	5.73115	5.76055	5.9702	5.53815	5.90285	5.56173	5.91448	5.15709	5.38816	5.22134	5.5879	5.50197	5.48025	5.14057	5.254	6.4412	5.10608	5.39496	5.18998	6.60924	5.16087	5.29477	5.19245	5.31605	5.31982	5.59507	4.74393	5.18998	5.58289	5.43094	5.51023	5.04503	5.36172	5.38887	5.07074	5.18586	5.99374	5.67166	5.254
132	4.69661	5.00908	4.57459	5.5483	5.2595	5.05274	5.26694	5.57535	5.45888	5.36026	6.05266	5.54025	5.21569	5.64457	5.51845	7.0466	5.21245	4.79463	5.05772	5.21569	5.13117	5.01931	5.06447	4.99029	4.48976	4.77665	4.78703	4.51871	5.52304	4.97173	5.00581	4.97985	4.70355	4.86722	4.66142	4.78539	5.18998	5.21042	5.37699	5.09776	4.68848	4.46356	4.77966	5.03864	5.39674	4.74617	5.18834	4.96981
133	4.42037	4.94758	4.85351	4.80434	5.10324	5.64157	4.97173	5.07877	5.62003	5.44515	5.66026	5.39746	5.18504	5.68252	5.47316	5.5023	5.99338	4.93928	4.96981	5.09732	5.06402	5.08365	5.06447	5.16591	4.98555	4.67089	4.84517	4.8038	5.2595	5.19533	5.71607	4.93928	4.91458	4.58649	4.60697	4.72189	8.38426	5.77201	5.16549	5.13459	4.71046	4.77993	4.73493	4.88793	5.06087	4.95922	5.48462	5.05952
134	8.17988	8.66088	9.93577	8.99928	9.38616	8.65878	10.1524	10.03	9.84151	8.81139	8.9789	8.05536	10.3559	8.51241	8.43334	9.02717	9.56825	9.58946	9.08673	9.70584	9.55218	9.61992	9.09549	9.0324	8.73844	10.1082	7.24737	9.30922	10.3747	8.5447	9.68574	8.44572	8.07	9.8293	8.49523	9.13508	9.35581	9.49296	8.2427	9.07015	9.26121	8.65584	9.00578	9.05351	9.13743	9.3096	7.89705	8.60434
135	4.72303	4.88233	4.81666	4.87108	5.29477	4.98745	4.91732	5.72035	5.34555	5.36026	5.55791	5.51878	5.33255	6.00875	5.71564	5.37192	4.93683	4.96067	5.01513	5.13459	5.13117	5.04275	5.06447	5.18627	4.74673	4.98887	4.84517	4.61005	5.46025	5.19533	5.45237	5.00206	4.87005	4.81131	4.86542	4.63566	5.05546	5.38204	5.43094	5.07387	4.86696	4.64169	5.31416	4.68673	4.86284	5.18834	4.82728	5.15625
136	4.98318	4.71504	5.31152	5.11391	5.70084	5.69098	5.46161	5.02255	5.80773	5.42343	5.47147	5.71206	5.81549	5.64457	6.27756	5.53378	5.21245	5.58477	5.38024	4.91159	5.99397	5.25124	5.49865	5.39031	5.45049	5.28978	5.43442	5.39031	5.79844	5.34887	5.49131	4.97985	5.00206	4.92352	4.76509	4.56637	5.35843	5.83589	5.43094	4.97269	5.16633	5.1904	6.04471	5.33572	6.29651	5.52042	5.58258	5.21448
137	5.24769	5.43163	5.33367	5.33479	6.01458	5.254	5.52858	7.11194	5.50726	5.69476	5.51336	5.71206	5.99939	5.71779	5.63372	5.67431	5.50197	5.27084	5.5132	5.25321	5.75277	5.58289	5.77105	5.56745	4.9383	5.52042	6.26589	5.32732	5.66929	5.09028	5.38456	5.3878	5.04503	4.86722	4.96212	4.84308	6.93312	5.62003	5.03222	5.43024	5.64937	4.90658	5.24769	5.96756	5.86274	5.80316	5.71006	5.49732
138	4.69661	4.81452	4.54497	4.66734	5.32732	5.10956	5.29974	9.66741	5.56649	5.22737	5.51336	5.44756	5.18504	5.71779	5.59195	5.24769	5.21245	5.06042	5.3119	4.98318	5.10869	5.1427	5.37699	4.96933	4.8038	4.98887	5.08454	4.99123	5.36135	5.01327	5.26342	5.04229	4.89147	4.84098	4.54979	4.68088	8.10996	5.4264	5.48327	5.09776	4.9789	4.59522	4.80219	4.90809	5.18586	5.04548	5.06402	4.93142
139	4.98318	5.45649	5.21569	6.75654	5.35733	6.49259	6.33602	8.84091	5.4278	7.15026	7.58413	7.42184	5.35916	6.50835	8.26739	5.96467	5.60683	6.57324	5.39353	5.35623	5.15456	7.12093	5.58571	5.80262	6.87118	5.89618	5.69853	5.13159	5.39389	5.92194	6.202	6.92659	5.00206	6.6391	7.44811	5.59351	7.12287	5.83589	6.02546	5.30735	6.06191	5.12386	5.1461	5.22737	5.75472	5.7351	5.87662	5.40528
140	4.7512	5.00908	5.00347	4.73944	5.29477	5.22617	5.23078	6.69427	5.86815	5.48495	5.44859	5.54025	5.33255	5.91722	5.68953	5.92417	5.21245	5.06042	5.10215	4.96164	5.27783	6.36138	5.20595	5.03314	5.09952	4.91408	4.9539	5.13159	4.12494	5.22737	5.67224	5.21245	4.82198	4.92352	4.71332	4.69922	6.99828	5.54509	5.29477	5.4789	5.01281	4.73718	5.01513	5.16842	5.10542	5.26342	5.24531	5.39281
141	4.82463	4.81452	5.10956	4.93585	5.32732	5.54766	4.86129	5.27006	5.31227	5.57093	5.72263	5.30317	4.9865	5.96443	5.61912	5.53378	4.78212	4.98175	4.8721	4.7551	5.06402	5.23098	5.14057	5.48025	4.96212	4.87108	5.00908	4.90357	5.70819	5.29055	4.96067	4.93928	4.70355	4.86722	4.91408	4.65874	5.3119	5.33739	5.69011	4.90759	4.90759	4.54593	4.94124	4.92599	5.08409	5.26342	5.16842	5.254
142	7.34766	9.21105	8.02919	7.75429	9.65428	8.14133	8.64502	8.0583	8.5978	7.25615	9.20184	8.65052	10.2421	8.94388	8.51826	7.28669	7.20685	7.92462	9.27276	9.12513	9.62276	9.23058	9.4362	9.04265	8.92677	7.04921	9.13911	8.39669	10.2971	7.05397	7.22132	7.58945	8.78148	8.23394	7.18873	7.6018	10.5035	9.73657	7.66725	6.91032	8.81866	8.23194	7.30558	9.50431	9.76048	8.71951	8.20891	6.62668
143	9.40315	9.6893	7.33356	7.98675	13.5456	9.40798	9.16353	11.1201	6.81397	7.70753	9.58295	7.30334	12.0583	11.445	9.42555	7.427	10.2792	5.93342	10.0944	12.2092	12.1899	10.9155	11.1369	10.7445	9.93801	8.81986	10.3549	6.24365	13.0313	6.07356	6.70562	5.96756	11.0986	8.11523	6.40539	7.83031	9.61254	11.1633	6.76803	7.24301	9.23067	7.34294	9.47109	10.6585	10.5177	9.0728	7.22163	7.01523
144	11.2222	11.3127	10.7461	10.6797	10.4732	10.4744	10.8591	10.4105	10.716	10.77	10.5778	10.6823	10.5513	10.3313	10.7851	10.633	10.5135	10.9099	10.6419	10.8181	10.5413	10.7801	11.0234	10.617	10.7407	10.8025	9.73294	10.8174	11.1795	10.4017	10.9836	10.5057	10.1451	10.5338	10.7845	10.9179	10.3706	10.4338	10.494	10.6019	9.85724	10.7084	10.323	10.7928	10.1714	10.3822	9.88087	9.96581
145	4.94075	4.88233	5.26342	5.28285	5.32732	5.49732	5.91747	5.88274	5.50726	5.48495	5.6185	5.10695	5.85653	5.85276	6.03076	6.05537	4.54979	5.69011	5.36135	5.13459	5.29611	5.39174	5.96564	5.29745	5.15709	5.254	5.05952	5.29362	5.58602	5.03314	5.41129	5.32882	7.05634	4.92352	4.74281	4.98792	5.05546	5.69186	5.53605	5.46161	5.53734	5.09469	4.80219	5.36062	5.64397	5.31982	5.16842	5.56745
146	5.34351	5.24174	5.49997	5.3878	6.29393	5.69098	6.46359	8.27886	5.77187	5.69476	5.76055	5.34887	6.02223	6.26237	6.13558	6.37981	5.72278	6.01481	6.31371	6.0463	6.13215	6.24959	6.5019	5.99892	5.11651	5.48243	5.6185	5.29362	6.03477	6.4061	6.03351	5.73072	5.04503	5.60282	5.10564	5.34592	7.83785	6.06348	5.97212	6.25235	6.12969	5.7636	5.67754	6.1458	6.24899	6.29374	5.76719	6.26237
147	7.09197	10.1068	6.23908	10.0922	12.8678	9.63815	10.9948	6.69427	7.13018	9.22123	8.6054	9.82963	7.01511	12.0757	10.5786	8.75257	5.10695	8.15151	7.07128	8.33317	7.66684	9.09016	7.71713	8.63104	9.43159	9.24445	9.90097	7.30106	6.31645	9.63874	9.65143	10.7125	10.9654	8.02678	9.5268	9.91833	7.18078	11.8399	9.88845	8.65032	10.4881	5.94627	6.97362	8.79502	10.2654	6.75404	8.45247	8.28953
148	4.72303	4.94758	4.88029	4.77005	5.1461	5.05274	5.15625	5.19901	5.20961	5.27181	5.94992	6.50149	5.13502	5.34887	5.94529	5.5023	4.78212	4.59086	4.80111	5.07298	5.52042	4.97508	4.8241	5.20961	5.63614	4.89147	4.81292	4.925	5.14652	4.80326	5.00581	5.31152	4.62657	4.84098	4.66142	4.69922	6.65738	5.48663	6.13857	4.97269	4.90759	4.64169	4.8649	4.63506	4.75455	5.20758	4.60943	4.96981
149	4.85351	4.78539	4.9427	4.80434	4.90056	5.93637	4.80326	7.47644	6.58079	5.0156	5.33031	5.44756	5.28978	5.60436	5.4229	5.4873	5.33888	5.09776	4.74281	5.09732	6.33955	5.16003	5.06447	5.34555	4.45401	4.80273	4.7253	4.7512	5.22255	5.06985	5.45237	5.13758	4.95922	5.02393	4.54979	4.44311	7.12287	5.4264	4.95341	5.28671	4.75399	4.41582	4.92401	4.70816	5.03681	5.08675	4.82728	4.98792
150	5.41887	5.24174	5.85756	6.05808	5.29477	5.33628	5.17717	5.35623	5.3788	5.65356	5.72263	6.63502	5.39496	5.91722	5.54766	6.38773	5.50197	5.45169	5.71521	5.25321	5.19574	5.36135	6.04403	5.78529	5.48193	5.3437	5.32919	5.03131	5.27821	5.48025	5.67224	6.07935	4.82198	5.88986	5.4789	5.65296	6.93312	5.93894	6.9977	6.49484	5.77777	5.70084	7.75011	5.22737	5.5684	7.57439	7.01476	6.46733
151	4.36514	4.75009	4.97317	4.80434	5.2595	4.98745	4.94563	5.19901	5.3788	5.29477	5.42605	5.60714	5.3474	5.82108	5.82214	5.74186	4.93683	5.21933	4.77005	4.96164	5.50197	5.1427	6.86849	5.82307	4.8038	4.98887	4.9539	5.25911	5.81282	5.16087	5.04957	5.44411	4.5213	4.92352	4.60697	4.5213	5.71807	5.91099	5.43094	5.39281	4.90759	5.52238	4.56383	4.92599	5.33181	6.17042	5.69853	5.40528
152	6.19361	5.50726	5.82903	6.20709	6.30898	7.01755	6.17615	6.2655	5.53734	6.42895	6.4806	6.9557	6.51009	6.7661	6.69369	6.34751	5.50197	6.29536	5.91946	6.43843	6.58267	6.38215	6.6532	6.61139	6.2293	6.74992	5.84794	6.25923	6.91891	6.27775	6.17115	6.31749	5.70603	6.33974	6.43496	6.22428	5.35843	6.54221	6.50356	6.00337	5.56665	6.42073	5.36282	6.33732	6.38916	6.19473	6.42511	5.79993
153	4.80273	5.00908	4.88029	5.11391	5.2595	5.22617	5.01977	5.57535	5.49165	5.78556	5.47147	5.67166	5.32057	5.68252	5.66278	5.71607	4.78212	5.00347	5.14355	4.8081	5.60436	4.85247	5.02716	5.254	5.09952	4.8241	4.66616	4.64049	4.96933	4.92599	5.17758	5.61176	4.82198	4.78594	4.9865	4.34747	5.46025	5.29477	6.57647	5.28671	4.52587	4.44034	4.9789	4.88793	5.22255	5.16842	5.06402	4.93142
154	9.9296	10.4551	10.4849	10.6833	9.86644	10.9564	10.6289	12.6046	9.05637	9.83319	10.4492	11.3485	9.26325	10.5962	10.192	11.151	11.8333	9.6495	9.38057	9.03762	10.3224	10.1568	9.20672	9.80442	11.0259	12.0804	9.0751	9.97228	9.0862	12.5057	11.8333	10.2294	10.9082	10.2144	10.3106	10.4026	10.7079	10.9054	12.0423	10.923	10.8417	9.68351	9.05363	9.13307	10.5377	11.0521	10.8069	10.9893
155	9.60303	9.83349	8.9789	9.1186	8.36948	10.1401	8.42737	9.73276	10.2482	9.50607	9.25666	8.81237	8.82471	10.2056	9.41606	10.1588	7.91491	8.61267	9.36731	9.38169	8.7153	8.72763	10.2284	8.60625	9.0891	8.10593	8.86919	8.34154	8.02268	8.03382	8.68305	9.71627	9.83453	8.91128	9.13564	8.45106	6.8021	9.34035	10.1618	10.0903	9.51747	10.9411	10.9582	9.3622	8.54613	11.2316	9.37398	10.2192
156	4.89501	4.44655	5.10956	4.70182	5.1461	5.33628	6.48975	8.62506	5.62003	5.42343	5.21164	5.51878	5.66486	5.75165	5.68953	5.59164	4.93683	5.24571	5.14355	5.02762	5.27783	5.1427	5.23497	5.58977	5.07387	5.02301	4.66616	5.03131	5.32845	5.65862	5.47957	6.07935	4.82198	4.72701	4.84255	4.91557	5.26772	5.4264	5.58977	5.43024	4.925	5.07387	4.81985	5.05681	5.24372	5.22617	5.33031	5.78065
157	7.72312	9.48331	7.54785	9.14887	9.16038	8.47942	7.02438	11.8706	7.60246	9.17069	8.82613	9.092	8.05491	8.75361	7.59505	7.65753	11.4334	7.30562	7.57813	7.96665	8.08361	7.52408	7.68405	7.71238	8.71306	7.69547	8.8262	8.19457	8.22108	8.14314	7.298	8.79384	8.29325	8.06788	8.63426	8.64567	11.0919	7.68009	7.83041	7.62536	9.06335	9.2137	8.37329	7.35988	8.4017	7.53433	8.2201	7.5949
158	4.69661	4.60697	4.75455	4.93585	4.84046	5.54766	5.55631	7.47644	5.47721	5.03589	5.21164	5.34887	5.43302	6.02223	5.48663	5.26577	5.01792	4.84517	4.82198	4.7551	5.06402	5.12084	5.26694	5.34555	5.05681	4.67089	4.78703	5.07208	5.32845	5.62278	5.28131	5.61176	4.57207	4.75455	5.05726	4.63566	5.11781	5.38204	5.05862	5.58446	4.52587	4.81985	4.80219	4.68673	5.12386	5.24531	4.77884	5.42884
159	4.69661	5.00908	5.00347	4.99595	5.1461	5.89618	5.8982	7.47644	5.40988	5.46366	5.23138	5.34887	5.38528	6.82475	5.67283	5.64668	5.01792	4.70816	4.65458	5.00768	5.29611	5.19819	5.31095	5.58977	5.05681	4.97173	4.63142	5.07208	5.20554	5.34887	4.91408	5.25085	4.62657	4.6441	4.81292	5.01977	11.5235	5.254	6.69992	5.55407	5.01281	4.38569	4.59024	4.70816	5.01327	5.20758	5.39281	5.10695
160	4.85351	4.71504	5.00347	4.96356	5.22295	5.28285	5.26694	6.91605	5.53734	5.44515	5.04412	5.47181	5.43302	6.12657	5.57629	5.70084	5.10695	4.93928	5.29362	5.25321	5.31982	5.26694	5.14057	5.90247	4.71504	4.91408	5.75639	4.82887	5.29477	5.30507	5.22937	5.79344	4.82198	4.89451	4.79327	4.81985	7.7244	5.52402	5.7382	5.51023	4.96164	4.66675	4.59024	5.00581	6.13151	5.08675	6.18887	5.42884
161	4.91756	4.60697	5.05726	5.22416	6.28528	5.91697	5.31982	5.27006	5.3788	5.27181	5.47147	5.75109	5.87406	5.88605	6.04425	5.87252	5.50197	5.01977	5.05772	4.91159	5.4674	4.94904	5.37699	5.74746	4.8038	5.29821	4.98175	4.94807	5.27821	5.09028	5.35623	5.40421	4.87005	5.05455	4.71332	4.72189	5.05546	5.50594	5.48327	5.69011	4.86696	4.54593	4.61312	4.96645	5.98534	5.16842	5.10564	5.30887
162	4.7761	4.81452	4.61312	4.77005	5.47553	5.41939	4.97173	4.97746	5.40988	5.52874	5.23138	6.00712	5.40758	5.58367	6.02061	5.40634	5.33888	5.15961	4.99218	4.96164	5.31982	5.08365	5.18998	5.12127	4.9383	4.87108	4.90156	4.28999	4.99218	4.87774	5.28131	5.53637	4.68088	4.75455	4.76509	4.69922	5.35843	6.03076	5.93083	5.13459	4.63506	5.00581	4.66379	4.90809	4.80971	4.86645	4.92599	4.82728
163	17.1796	17.1923	17.1562	17.5033	17.3564	17.4268	17.3349	17.1526	16.6159	16.9259	17.3253	17.1604	16.7841	17.3517	17.3643	16.6634	17.052	16.8249	16.903	16.7756	16.9076	16.8841	16.6947	16.9259	17.1796	16.4907	17.7027	16.3895	16.4344	16.7678	16.3267	16.5263	17.5781	16.903	16.6778	17.3091	17.0128	17.3564	16.7998	16.5106	16.7475	17.2166	16.4005	17.0368	16.5106	18.0757	17.0174	16.903
164	17.0973	17.1966	17.1371	17.5256	17.29	17.4101	17.3053	17.1161	16.5921	16.8606	17.314	17.0858	16.7641	17.3778	17.3253	16.6206	17.1015	16.8078	16.8744	16.7878	16.8967	16.7841	16.5762	16.8967	17.1488	16.4344	17.6755	16.3302	16.3414	16.7513	16.2548	16.3941	17.5591	16.8518	16.6206	17.3684	16.9725	17.3778	16.7592	16.3789	16.6415	17.1322	16.3752	17.1161	16.3824	18.0106	16.9076	16.7431
165	16.8789	17.1526	17.0973	17.5358	17.3192	17.4373	17.3463	17.1653	16.6592	17.0557	17.3192	17.2262	16.9211	17.4373	17.4149	16.7388	16.8923	16.7756	16.8518	16.7178	16.8482	16.8331	16.6743	16.9211	17.1604	16.6245	17.7563	16.5298	16.3854	16.8967	16.3971	16.6634	17.0034	16.9165	16.7787	17.482	17.1015	17.3684	16.8482	16.7303	16.7513	17.3643	16.5133	17.275	16.5798	17.9129	17.1208	17.0437
166	5.34351	4.75009	4.42421	4.59645	5.29477	5.05274	5.06626	5.57535	4.98792	5.05681	4.80434	5.10695	5.35916	5.26107	5.35623	5.22737	6.92647	5.06042	5.29362	5.09732	5.27783	5.08365	5.06447	5.39031	5.05681	4.33311	4.9539	4.69603	5.2595	4.87774	4.91408	4.91781	5.91846	4.86722	5.05726	4.76343	4.92846	5.33739	5.37699	5.01513	4.71046	4.69081	4.34566	4.43896	5.06087	5.37155	4.60943	4.95002
167	5.43268	4.81452	4.88029	4.59645	5.22295	4.86129	5.15625	5.88274	5.17633	5.25045	4.60079	5.34887	5.56903	5.34887	5.24452	5.47384	8.66252	5.32245	5.05772	4.7551	5.35623	5.29802	5.12213	5.3232	4.91308	5.29821	5.00908	4.99123	5.32845	5.16087	5.19574	5.00206	6.2331	5.00182	5.40421	4.84308	6.2655	5.29477	5.3232	4.97269	5.07253	4.75677	4.7551	4.92599	5.42919	5.35549	5.36135	5.42884
168	5.19533	5.1273	5.05726	4.99595	5.32732	5.05274	5.33181	7.47644	5.19122	5.11868	5.18627	5.84638	5.5155	5.60436	5.35623	5.43962	8.18252	5.32245	5.36135	5.25321	5.4674	5.45169	5.34961	5.58977	5.09952	5.16465	5.24412	4.97029	5.49165	5.09028	5.28131	5.06132	6.35597	5.20228	4.71332	5.01977	5.26772	5.38204	5.34887	4.97269	4.77884	4.98318	4.9789	4.50164	5.1461	5.35549	5.10564	5.10695
169	5.28131	4.88233	5.05726	5.3878	5.63038	5.22617	5.26694	8.0583	5.45888	5.10039	4.90232	5.10695	5.6549	5.54573	5.2844	5.98688	8.77627	5.4735	5.29362	5.09732	5.4674	5.48025	5.43823	5.48025	5.22937	5.04503	5.41517	5.35953	5.52304	5.43094	5.19574	5.27006	6.1227	5.36062	5.05726	5.00581	6.87106	5.31982	5.37699	5.49398	5.24412	5.09469	4.9789	5.05681	5.26146	5.55247	5.26225	5.22737
170	5.00627	4.36586	4.91308	4.59645	5.32732	4.79652	5.0473	4.97746	5.20961	5.14185	5.13758	5.10695	5.46977	5.34887	5.35623	5.43962	8.34517	5.14504	5.07921	5.15709	5.33665	5.33367	5.28285	5.29745	4.85974	4.91408	5.58038	6.11621	5.18627	5.16087	5.08719	5.48025	6.27407	5.07699	4.60697	5.01977	5.58352	5.12041	5.45683	5.21407	4.82145	4.88742	4.96115	4.80165	5.22255	5.79045	5.10564	5.10695
171	13.0181	13.8944	13.5281	13.3715	11.7072	13.1295	12.6139	10.3473	12.1954	12.8295	13.7334	13.0366	11.564	12.734	13.6299	13.2096	10.6252	12.9768	13.0952	13.9894	12.2336	13.579	12.5715	13.504	13.0972	12.3737	12.1098	13.7591	12.9563	12.9563	12.6718	13.6872	12.7479	14.5061	13.7506	13.985	12.7246	13.7297	12.943	13.1337	14.0159	14.8787	14.5143	14.5534	13.3862	13.407	13.5244	13.5933
172	4.6429	5.06581	4.68673	4.99595	5.18627	5.52205	5.06626	4.97746	4.94026	4.93683	5.09028	4.75955	5.46977	5.48462	5.35623	5.6185	7.46449	5.20432	5.14355	4.70009	5.10869	5.21569	5.26694	4.94661	4.85974	4.97173	5.10695	4.94807	5.22255	5.3217	5.41129	5.07966	5.90197	5.1273	4.66142	5.04001	5.35843	5.29477	5.45683	5.37916	5.10215	4.73718	5.1461	5.05681	5.16716	5.26342	5.06402	5.39281
173	7.60265	7.4841	7.75915	7.14438	8.02744	7.01755	8.58427	8.90336	8.04641	7.07536	6.61638	6.97398	7.97784	7.24658	6.82143	8.31887	9.36897	7.60805	8.03006	8.24745	6.6976	9.01957	8.70181	7.6917	7.12443	7.82518	8.33306	7.57455	8.3775	6.66043	7.96364	7.51729	7.30106	7.8961	6.91655	8.12589	9.23089	7.7391	7.09544	8.42986	8.2943	8.05615	7.59144	8.3475	8.42248	8.75921	6.94476	7.81484
174	15.5683	15.8898	14.9631	15.3432	14.6087	14.9064	15.8418	16.2155	14.7946	15.0403	14.904	14.2799	15.1556	15.0592	15.3525	16.2271	16.1899	15.629	15.883	15.1473	14.2177	15.7824	15.9478	15.4197	15.825	16.2572	15.1306	16.6467	16.2475	15.7312	16.2048	15.5078	14.9093	16.0413	15.1869	16.2548	15.6548	15.6102	15.7894	16.4344	15.8525	16.2805	15.4311	15.776	15.6324	14.596	14.102	16.4637
175	4.91756	4.75009	4.54497	4.73944	5.05681	4.9255	5.01977	5.35623	5.06716	5.18421	4.85559	5.34887	5.21569	5.64457	5.45375	5.67431	8.34517	5.18998	4.7116	5.21569	5.37446	5.08365	5.15751	5.20961	5.07387	4.69719	5.00908	4.69603	5.2595	5.01327	5.06402	5.5008	5.85029	4.81131	4.71332	5.05681	6.1833	5.31982	5.11087	4.88742	4.42037	4.56701	4.66379	4.80165	5.95526	5.24531	4.87518	5.07342
176	4.58774	4.52978	4.50098	4.84046	4.90056	4.9255	4.86129	5.13374	4.87518	5.14185	5.04412	5.10695	5.60158	5.48462	5.22456	5.22737	8.26358	5.06042	4.7116	4.96164	5.50197	4.94904	4.90056	5.12127	5.05681	4.72587	5.84794	4.58211	5.29477	5.75639	5.04957	5.3661	5.69011	4.81131	4.60697	5.06985	6.02223	5.02901	5.48327	5.13459	4.6082	4.64169	4.68819	5.00581	5.10542	5.40492	5.18834	4.93142
177	5.10564	4.94758	6.05311	4.70182	5.52663	5.30962	5.06626	4.97746	5.00581	5.29477	5.44859	4.88945	5.2755	5.60436	5.45375	5.97546	5.72278	5.18998	5.01513	5.37192	5.43163	5.19819	5.33739	5.03314	4.85974	5.09117	4.8721	4.8038	5.2595	6.10643	5.12256	4.97985	6.13729	5.67136	5.05726	5.34592	5.46025	5.75527	5.37699	5.39281	4.86696	4.84517	5.22053	4.80165	5.5684	5.56745	5.08587	4.96981
178	5.1427	5.60683	6.57039	5.22416	6.2317	6.62607	6.00009	5.13374	5.27899	5.57093	5.87329	5.49332	5.9935	6.43843	8.01506	6.1014	7.91491	5.36428	5.32901	5.50429	5.66663	5.8351	5.56268	6.34409	5.45049	5.76221	5.49665	5.34351	7.2634	5.73623	5.60158	5.93943	6.35597	5.93551	6.9592	5.57598	5.86403	7.29605	6.10272	5.93133	5.41306	6.11165	7.60917	5.38672	7.29905	5.90423	7.96671	5.92664
179	4.7761	4.88233	4.88029	4.87108	4.95293	5.28285	5.06626	6.2655	5.10564	5.9344	5.23138	5.51878	5.54927	5.78719	5.18627	5.56237	5.72278	4.96067	5.01513	5.09732	5.31982	5.178	5.02716	5.34555	4.85974	5.00861	5.00908	4.7512	5.47856	5.16087	5.04957	5.27006	6.00267	4.75455	5.35879	5.08808	6.73201	5.18834	5.37699	5.30735	4.9789	5.07387	5.06402	4.96645	5.29668	5.18834	5.22617	5.17009
180	5.28131	4.60697	5.00347	4.99595	5.00581	5.76027	5.74466	5.19901	5.10564	5.22737	5.47147	5.34887	5.49098	5.75165	5.89618	6.49175	6.92647	5.38816	5.56808	5.13459	5.72519	5.63145	5.25321	5.34555	5.24848	5.70084	4.90156	4.94807	5.18627	5.95599	6.09284	5.79344	6.66806	5.27084	4.74281	5.53378	5.11781	6.08799	6.84737	6.52003	5.50097	5.12386	5.1461	5.01977	6.09724	5.04548	5.47011	6.10272
181	4.98318	4.68088	4.3814	4.73944	4.78157	5.33628	5.01977	5.19901	4.66023	5.40137	5.23138	5.20636	5.39496	5.26107	5.35623	5.47384	5.10695	4.84517	4.74281	5.09732	5.19574	5.12084	5.06447	4.94661	4.91308	5.3437	4.9539	4.66734	5.04001	5.09028	5.57692	5.1755	6.22005	4.78594	4.71332	5.06985	5.46025	5.29477	5.3232	5.32583	4.63506	4.73718	4.81985	4.43896	5.10542	5.20758	5.26225	5.10695
182	5.10564	4.75009	5.00347	4.84046	5.7469	5.39031	5.19615	5.88274	5.06716	5.36026	5.72263	5.9702	5.53815	5.54573	5.4229	5.97546	5.33888	5.15961	6.25028	4.96164	5.23537	5.37952	5.54187	4.96933	4.85974	5.60652	6.99298	5.22376	5.46025	6.16499	5.29477	5.04229	5.60868	5.88986	5.05726	5.37916	5.78964	5.54509	5.48327	5.17425	5.04503	5.56396	5.23098	4.84517	5.03681	6.27581	6.03076	5.18504
183	5.08675	4.75009	4.42421	4.80434	5.12256	5.78556	5.13459	5.35623	4.84726	5.40137	5.63976	4.86439	5.33255	5.64457	5.51845	5.70084	7.20685	5.32245	5.10215	5.17717	5.3921	6.20159	5.26694	5.16591	5.19368	5.254	5.43442	5.15329	5.42832	5.29055	5.36974	5.06132	5.70603	4.97603	4.96212	5.42605	5.46025	5.33739	5.43094	4.97269	4.68848	4.64169	4.99783	4.58712	5.26146	5.45597	5.29668	5.10695
184	17.1562	17.36	16.9943	17.1488	17.0758	17.3053	17.0809	14.1929	17.3192	17.4479	17.1208	17.0584	16.9943	17.1161	17.2506	17.52	14.6126	17.213	17.4479	17.0809	16.8379	17.2506	17.3727	17.29	17.2506	17.2699	16.9421	17.1966	17.2262	17.2808	17.3253	17.4149	17.0858	17.4149	17.4325	17.2166	16.8744	17.235	17.3564	17.4922	17.1796	17.5591	17.3994	17.3643	17.203	16.4637	17.1426	17.4435
185	5.28131	4.75009	5.05726	4.52587	5.07877	5.44653	5.17717	5.57535	5.13929	5.96467	4.90232	5.10695	5.2755	5.44325	5.47316	5.47384	8.77627	5.21933	5.03635	4.91159	5.31982	5.29802	5.10564	5.45683	5.17633	4.97173	5.03314	4.61005	5.06267	5.14397	5.42675	5.23018	5.5099	4.54979	4.76509	5.57598	5.05546	5.27589	5.34887	5.25124	4.9427	4.75677	4.94124	4.55747	4.6703	5.37155	4.97556	5.19983
186	5.0244	5.04001	4.68673	4.87108	5.58069	5.44653	5.23078	5.35623	5.22536	5.40137	5.42605	5.15793	5.63372	5.85276	5.7705	5.56237	7.20685	5.54895	5.07921	5.32414	5.57251	5.36135	5.37699	5.20961	5.24848	5.14949	5.24412	5.17176	5.46025	5.45477	5.46604	5.3661	5.46825	5.10346	5.05726	6.03351	6.1833	5.46706	5.43094	5.09776	5.23098	5.00581	5.17717	4.88793	5.36318	5.65714	5.39281	5.28285
187	5.1427	5.00908	5.21569	5.22416	5.38708	5.254	5.26694	6.07177	5.08808	5.40137	5.51336	5.87955	5.70084	5.32732	5.61912	5.64668	7.20685	4.93928	5.38024	5.17717	5.44963	5.29802	5.18998	5.36756	5.41869	5.27821	4.9539	5.20758	5.49165	5.71436	5.19574	5.29094	5.70603	4.6703	5.12902	5.86789	5.94236	5.4264	5.43094	5.34259	5.07253	5.09469	5.11478	4.80165	5.28092	5.6965	5.59445	5.35879
188	4.82463	4.56637	5.00347	4.40913	5.00581	5.19922	4.74281	5.27006	4.87518	4.97603	5.13758	5.10695	5.48025	5.19081	5.48663	5.19081	6.29718	4.93928	4.92401	4.88793	5.15456	5.23098	5.06447	5.0761	4.8038	4.89147	4.66616	4.7512	5.29477	4.87774	4.89147	4.97985	5.01977	4.51871	4.54979	5.47384	5.22857	4.83783	5.11087	5.94065	4.73493	4.44034	4.81985	4.88793	5.5155	5.08675	5.22617	4.96981
189	5.46025	5.00908	4.46322	4.73944	5.00581	5.1705	5.06626	8.77161	4.95584	5.31982	5.96876	5.23018	5.30317	5.56396	5.4229	5.60622	5.99338	4.6507	5.49931	5.25321	5.15456	5.19819	5.17467	5.27705	4.9383	4.91408	4.66616	4.8038	5.2595	5.09028	4.86645	5.13758	5.25242	4.94856	4.66142	5.85237	5.46025	5.563	5.40279	5.13459	4.54979	4.81985	4.81985	4.58712	5.16716	5.40492	5.10564	5.15625
190	4.38499	4.60697	5.16339	4.73944	5.05681	5.22617	4.94563	4.97746	4.90859	5.14185	5.47147	5.03406	5.45649	5.56396	5.57629	5.53378	5.10695	4.98175	5.05772	4.7551	5.35623	5.16003	5.06447	5.254	4.91308	4.98887	6.06258	4.54722	5.22255	5.01327	5.10608	5.10127	5.21002	4.86722	4.96212	5.92379	5.26772	5.62003	5.29477	5.5684	4.73493	4.73718	4.94124	4.40242	5.18586	5.4883	5.14652	4.98792
191	10.9506	8.38462	8.80344	11.3195	7.19521	11.8013	10.4589	8.90336	6.46903	10.2398	10.0063	8.39912	7.72671	9.28741	9.69662	13.3299	8.54305	9.76423	6.34011	9.21091	6.08821	8.09789	9.29788	8.47731	8.33105	9.76769	5.94016	8.11826	6.73899	10.4178	11.1311	10.2475	9.91173	8.98745	9.81049	11.173	6.34686	9.576	12.0734	13.4436	10.9523	9.79984	9.75672	8.40236	8.89075	6.82951	9.97004	14.3949
192	10.0234	9.50884	8.29234	10.6958	8.12543	10.3559	8.94533	8.62506	10.2048	9.47884	9.4172	10.1298	7.88604	10.6346	10.1175	10.8636	8.87983	9.66978	9.38502	9.75562	9.66991	8.92346	9.72198	10.2843	10.4847	8.91948	10.2928	9.33528	10.0801	9.08283	10.0565	10.3563	10.4744	9.59232	10.3893	10.6476	9.09213	10.1733	11.247	10.768	9.91899	10.6247	10.7602	10.6314	9.26749	9.41055	10.7093	11.0245
193	9.04134	9.16839	8.69361	8.2743	10.3447	7.19398	9.03661	8.46135	8.69591	8.42912	8.05745	7.94699	9.14337	8.32183	7.71588	7.82442	9.15039	8.87832	8.73119	8.79297	8.82605	8.73603	9.68322	8.78557	8.33105	8.44972	9.85445	9.93159	9.718	7.02784	8.65577	8.29157	7.96932	9.62172	7.77289	9.04915	10.5625	8.24532	7.33123	8.0451	8.83485	8.92123	9.20991	9.77616	9.00859	9.88991	8.20891	7.57174
194	6.72542	6.8579	7.18992	6.69049	6.95473	6.44732	5.65296	10.17	6.44612	7.15026	7.42359	7.33039	6.98042	6.55025	6.34029	6.32228	9.899	5.97427	6.77251	5.79344	6.25776	6.43591	5.74368	6.42528	6.20689	6.28798	6.45719	6.97428	6.03477	7.3748	5.91024	6.42406	6.57686	7.05465	6.04403	7.04745	8.67753	6.92331	6.61462	6.05627	6.09834	6.85777	6.06382	6.31258	6.27988	7.86653	7.15518	5.70142
195	8.8423	8.63988	9.81611	9.07912	10.0822	8.29021	7.92025	5.13374	10.4909	9.24353	8.13271	10.4198	9.43997	9.94595	9.26692	8.60804	5.50197	9.68811	8.1666	9.42797	8.81755	8.30032	8.82769	8.89765	9.69527	7.77134	7.91157	9.98026	9.9898	9.48162	8.75907	8.58431	9.2412	9.5968	9.87625	8.93984	7.94498	9.1949	9.97585	8.73957	9.27538	7.97897	9.9594	9.51293	8.73723	9.83425	10.4418	8.74011
196	5.06402	5.24174	5.02901	5.22416	5.59351	5.59507	5.33181	4.7512	5.55087	5.18421	5.37916	5.62765	5.56903	5.30431	5.51845	5.81442	5.60683	5.36428	5.54203	5.27006	5.83615	5.25124	5.37699	5.29745	5.2844	5.43442	5.53896	5.46263	5.52304	5.92194	6.04835	5.42605	5.33739	5.00182	5.05726	6.17126	5.11781	5.38204	5.58977	4.90759	5.23098	4.75677	5.17717	4.96645	5.01327	5.59538	5.78964	5.19983
197	9.37645	6.63532	9.99366	8.30831	11.3954	5.89618	5.74466	5.57535	5.64668	8.46337	9.20377	9.48743	9.49589	5.75165	6.94561	6.06416	5.50197	5.53928	9.24853	5.47806	7.50485	8.57416	5.6965	5.87252	5.63614	8.97829	6.10075	10.3868	5.84507	11.1347	5.61329	9.38453	7.22142	9.93577	5.72831	7.77571	5.46025	9.07097	7.78452	5.75972	6.79467	9.11523	6.11252	7.29466	6.30595	10.0419	10.0242	5.80773
198	7.56426	10.6166	8.86973	7.01906	8.5416	6.38521	7.12589	5.07877	5.24293	9.70765	10.196	5.58477	10.959	9.25947	6.49292	9.13339	4.85818	6.086	7.19315	5.74354	9.4834	6.02915	7.26868	8.75335	7.30334	8.36506	8.99737	6.32903	9.4159	7.52429	7.60929	10.529	10.6684	8.25392	6.11155	8.37315	11.3316	6.40681	7.74591	9.21549	8.92393	6.96631	5.1461	10.7717	6.62455	8.91892	9.04204	9.27916
199	8.63333	8.16807	7.83348	7.89976	7.91851	8.1601	8.21469	9.3021	8.97608	8.51313	8.23464	8.62393	8.31621	8.82142	8.56273	8.67248	8.41177	7.81881	8.55136	8.20597	8.12941	7.8208	7.90378	7.8444	8.65114	7.9587	8.79923	8.34313	8.34699	8.18412	8.4957	8.53665	8.23608	7.87122	8.3708	8.58141	9.50844	8.37109	9.23631	8.46145	7.99738	8.19575	9.55755	7.87084	8.47777	8.78628	7.56394	8.3545
200	5.47553	5.65714	5.76719	4.99595	5.2595	5.30962	5.65296	5.19901	5.40988	5.0156	5.23138	5.82956	6.12442	5.80329	5.51845	6.07267	5.33888	5.24571	5.66649	4.72984	5.83615	6.3965	5.68982	6.19473	5.22937	5.86789	5.99256	6.1723	7.5051	5.93219	6.09284	5.10127	5.08587	4.92352	4.96212	6.64991	5.05546	5.69186	5.82586	5.95901	5.24412	5.46502	5.74802	5.07074	5.29668	6.05266	5.10564	6.1314
201	4.72303	5.06581	4.9427	5.08675	5.2595	5.36172	4.91732	5.45683	5.12084	5.57093	4.99595	4.91408	5.07253	5.39496	5.24452	5.47384	4.70413	4.96067	4.92401	4.6429	5.10869	5.23098	5.14057	5.05681	5.17633	5.10608	5.10695	4.48444	5.14652	5.25911	4.91408	5.10127	4.82198	4.6703	4.91408	6.72975	5.58352	4.88793	5.43094	4.8618	4.58211	4.94661	4.80219	4.52978	5.08409	5.31982	4.87518	4.80783
202	10.0298	9.81369	10.1516	10.6258	10.1413	10.3887	9.36411	5.35623	9.60114	10.2104	10.301	10.9839	8.93398	10.4816	11.8072	10.291	5.10695	9.79984	9.22238	10.2532	10.1455	9.84517	9.78855	9.92541	10.3148	9.6253	9.98829	10.3507	10.086	10.3149	10.4508	10.319	10.5794	10.8454	10.7135	10.696	9.53253	10.6479	10.5022	10.4248	9.68495	10.6103	10.649	10.547	9.93254	11.2671	11.6135	10.7583
203	4.7761	4.68088	4.78757	4.63021	4.90056	4.95632	4.74281	4.97746	5.45888	5.36026	5.13758	5.34887	5.2755	5.46332	5.03452	5.67431	5.272	4.98175	4.85247	4.7551	5.19574	5.39174	4.94222	5.34555	4.83204	5.14949	4.46627	4.69603	5.27821	5.10782	5.08719	4.97985	4.77665	4.92352	5.01048	7.03788	5.08542	5.254	5.34887	6.33825	4.68848	4.49377	5.03222	4.30401	4.98887	5.00347	5.14652	5.04412
204	12.4538	14.5234	14.7698	12.4121	12.4147	12.0487	10.7689	14.9121	11.2216	12.7654	12.314	16.5411	11.7122	11.6339	11.8572	11.2754	14.2388	13.1119	11.8277	11.8263	15.1556	14.3914	14.2275	12.8462	11.931	14.7406	11.7549	14.4008	12.2033	13.1479	13.2346	12.0629	11.4006	12.5067	12.0744	11.4842	14.3216	12.0041	12.7066	10.6645	11.6199	11.8974	11.1684	11.446	11.3422	16.2048	12.6501	11.4985
205	4.6429	4.81452	4.88029	4.80434	5.20636	4.98745	4.99595	5.07877	4.925	5.57093	5.33031	5.49332	5.05681	5.60436	5.71564	5.37192	5.99338	5.04275	5.01513	4.6429	5.19574	5.29802	5.06447	5.20961	4.85974	5.04503	5.00908	4.7512	5.10608	5.14397	4.89147	4.8721	5.00206	4.89451	4.96212	7.33496	6.65738	5.33739	5.48327	5.13459	4.52587	4.81985	4.53884	4.88793	4.78485	5.35549	4.99783	5.10695
206	5.24769	5.1273	5.28825	5.11391	5.60652	5.54766	5.40705	7.78783	5.67224	5.81895	5.63976	5.98972	5.91049	5.98071	6.23878	6.54285	6.62196	5.17633	5.40953	5.19738	5.83615	5.58289	5.34961	5.99892	5.19368	5.21569	5.63855	4.85559	5.32845	5.37844	5.46604	5.29094	5.4243	4.58649	4.81292	7.44591	5.11781	5.75527	5.78515	5.43024	5.23098	4.90658	5.49981	5.58132	5.64397	5.66959	5.59445	5.44031
207	8.50019	9.30567	9.44293	9.04827	8.71404	8.98991	7.4167	13.7495	7.48032	8.41523	9.11204	9.8067	7.70321	8.09446	8.09432	7.75804	12.909	7.33868	8.0212	7.82498	8.83863	8.47123	7.95113	8.5767	8.20061	8.14585	8.33306	8.91087	8.36027	9.69727	7.72412	8.51914	7.86473	8.65936	8.41025	8.89442	11.2602	8.7169	8.13755	7.40251	8.35335	8.5832	7.69039	7.74696	8.09789	9.9296	8.88227	8.00854
208	4.69661	4.68088	5.10956	4.93585	5.20636	5.05274	5.19615	5.27006	4.90859	5.65356	5.33031	4.96212	5.6549	5.34887	5.4229	5.33777	5.21245	5.06042	5.27705	4.96164	5.79641	5.29802	5.25321	5.7286	5.26655	5.14949	4.8721	4.925	5.49165	5.09028	5.16087	5.06132	5.00206	5.54573	5.10564	7.76386	5.11781	5.4264	5.37699	5.36026	5.01281	4.77993	4.90508	4.70816	5.01327	5.43962	5.48462	5.14014
209	4.80273	4.68088	4.46322	4.73944	5.52663	5.10956	5.01977	4.97746	5.9769	5.38204	5.28285	5.20636	5.33255	5.62491	5.35623	5.64668	4.93683	5.09776	5.03635	5.17717	5.23537	5.29802	5.20595	5.12127	4.88843	4.95244	5.95792	4.72189	5.32845	4.90458	4.89147	4.97985	4.97937	4.92352	4.96212	7.81891	5.35843	5.254	5.64051	5.17425	4.9427	4.69081	5.05274	4.75399	5.36318	5.28285	5.33031	5.07342
210	5.7469	6.15553	6.24998	6.1549	6.49459	6.21703	5.78937	9.79307	6.01806	6.47225	6.35414	6.9065	6.43765	6.78537	6.13558	6.1549	9.8177	5.68164	6.21965	5.96948	6.33955	6.03741	5.72548	6.18123	5.89391	5.91074	6.29527	6.35322	5.91373	6.65514	5.72576	6.02223	6.19258	6.52819	5.90423	8.15014	8.17588	6.46368	6.27134	5.80397	5.76719	6.58971	5.83405	5.7303	6.2329	7.16327	6.67322	5.85445
211	5.12256	4.94758	4.81666	4.87108	5.16758	5.01838	5.29974	5.19901	5.50726	5.18421	5.04412	5.37337	5.54927	5.68252	5.63372	5.77681	5.01792	5.01977	5.22134	5.00768	5.41271	5.16003	5.4271	5.20961	5.09952	5.12041	5.15583	5.3119	5.29477	5.3217	5.16087	5.27006	5.00206	4.86722	4.86542	8.12161	5.58352	5.29477	5.48327	5.21407	5.10215	5.01977	5.31416	5.07074	5.10542	5.90423	5.16842	5.254
212	4.80273	4.52978	4.57459	4.80434	5.10324	5.1705	4.74281	4.97746	5.10564	5.14185	5.13758	5.23018	5.12084	5.52304	5.2844	5.40634	5.10695	4.79463	4.8721	4.51614	5.10869	5.21569	4.94222	4.7551	4.96212	4.95244	4.9539	5.22376	4.96933	5.22737	5.02301	4.82516	4.89147	4.58649	4.66142	8.19036	5.3119	5.21042	5.16549	5.32583	4.73493	4.59522	4.61312	4.55747	4.91408	5.37155	4.75232	5.04412
213	8.26588	8.01793	8.03674	8.10593	8.66561	8.66515	9.37392	9.90494	8.01506	8.40409	8.89227	9.74269	8.69973	8.93889	9.92456	9.40133	10.1558	8.32263	8.23134	8.39687	7.56402	9.39106	8.49932	8.01032	9.14499	8.76101	7.74016	8.47777	10.6415	8.78158	9.55404	8.76613	8.67718	8.33047	9.26826	9.58714	6.02223	9.5612	9.2261	9.3785	9.09686	8.51896	8.44966	8.85394	9.70834	8.92677	8.88796	9.03494
214	8.27537	8.58764	8.22558	9.82417	9.07493	9.91059	9.80921	6.479	8.30342	9.67184	9.63098	9.87625	7.04972	9.56858	9.86256	9.10018	5.10695	9.30055	7.77155	8.4496	7.72518	9.47507	7.4069	7.53514	9.98389	9.13673	8.70237	7.90591	8.9544	9.46302	10.1089	9.72245	9.29618	9.37891	10.2925	9.91022	8.35707	9.74569	9.67852	9.04448	9.87132	8.95775	10.586	9.17625	9.06527	9.75136	9.8399	9.55613
215	5.85133	6.13878	5.99774	5.93231	6.08157	6.41678	5.96467	5.45683	6.0946	6.09152	6.24721	6.63502	5.93501	6.73024	6.7946	6.41025	5.272	6.35211	5.95865	6.44698	6.15194	6.16834	6.29814	6.30822	6.2293	6.17105	6.66628	6.55681	6.38979	6.30195	6.48102	6.64053	5.78529	6.29699	7.13222	8.60163	7.39503	6.25786	6.67601	6.1833	5.95308	6.46376	6.18887	6.0438	5.90235	6.37529	6.27978	5.97403
216	9.43118	11.563	8.56307	12.5169	12.5823	11.8616	9.31079	10.5644	7.48309	12.1006	9.85317	13.6299	8.90697	13.6711	11.5329	10.9052	11.353	10.4105	10.3399	9.37891	8.86218	14.102	10.0385	9.79806	11.5923	9.1444	10.3732	10.6621	8.64725	9.3785	9.91643	11.5002	12.7972	9.54976	11.709	13.1995	12.4134	9.10163	10.8294	10.8919	12.7517	13.5425	7.26311	10.0419	10.6591	9.84474	10.617	10.4132
217	9.02967	8.80307	9.31753	9.13692	10.3513	8.98991	7.42996	13.9544	7.32698	8.96661	11.6416	9.40746	9.02301	8.1797	8.27852	7.55749	13.2558	7.41146	8.58963	7.99479	8.22568	8.17977	7.26248	8.66342	8.06796	8.41135	8.81986	9.35235	7.90629	10.7222	7.59116	9.0611	8.4106	9.45555	8.38548	9.44704	11.4003	9.05303	8.13755	7.11357	7.80835	8.94918	7.67393	8.09956	8.1442	10.508	9.7085	7.56315
218	4.85351	4.81452	4.81666	4.87108	5.10324	5.22617	5.0473	4.97746	5.3788	5.10039	5.23138	5.54025	5.53815	5.52304	5.63372	5.64668	5.60683	5.09776	4.90156	5.00768	5.10869	5.40741	5.20595	4.85559	4.68673	4.8241	5.17717	4.7512	5.22255	5.27589	5.22937	5.32882	4.95922	4.81131	4.66142	8.78628	5.18998	5.07387	4.95341	5.32583	5.01281	4.49377	4.9789	4.61066	4.86284	5.24531	5.12386	4.98792
219	11.4097	11.632	11.2272	11.2171	11.0914	11.5614	11.3115	10.2327	11.0775	11.7282	11.2236	11.9178	11.4865	10.8137	11.8105	10.8963	9.62768	11.4291	10.9989	12.0744	11.2018	11.4509	10.8259	11.7214	11.9393	11.5562	10.6237	11.6396	12.5047	11.7882	11.5598	11.2963	11.2164	11.5237	11.5377	11.9758	11.2992	11.8463	11.2196	11.0748	10.5158	10.8574	10.9097	11.6568	10.9812	11.0722	11.2794	10.3973
220	4.50098	5.06581	4.75455	5.08675	5.2595	4.86129	4.86129	4.88742	5.15667	5.65356	4.94758	5.28131	5.12084	5.56396	5.66278	5.63311	5.21245	5.01977	5.01513	4.70009	5.27783	5.21569	5.14057	5.27705	4.98555	4.89147	4.81292	4.87518	5.0156	5.21245	5.00581	4.93928	4.84987	4.75455	4.60697	9.0003	5.46025	7.28187	5.24372	5.01513	4.77884	4.88742	4.73493	4.80165	4.83941	5.12687	4.92599	4.95002
221	5.59445	5.50726	5.16339	5.49632	5.72434	5.49732	5.26694	5.19901	10.3586	6.3742	5.83457	5.89706	5.83773	6.06819	7.26345	5.67431	6.92647	5.29515	5.60683	5.51878	6.01829	6.15953	5.54187	5.43615	5.45049	5.46161	6.69333	6.1723	5.7205	5.86002	6.07935	5.55727	5.70603	5.17717	6.34751	8.77295	5.78964	6.33927	5.58977	5.28671	6.94695	5.77654	6.64226	6.73385	6.48832	6.05266	5.45375	5.40528
222	5.08675	5.06581	4.75455	4.93585	5.1461	4.98745	5.13459	5.07877	5.10564	5.63372	5.51336	5.44756	5.24531	6.87618	5.30164	5.6185	6.29718	5.17633	5.18255	5.00768	5.33665	5.1427	5.10564	4.80434	5.32095	5.10608	4.84517	4.85559	5.62947	5.43094	5.22937	5.01977	5.04503	4.6441	5.15372	8.90011	5.71807	5.16674	5.00768	5.46161	4.9789	4.86335	4.8649	4.75399	5.03681	5.38923	5.40882	4.96981
223	8.82024	9.53577	9.06321	9.67379	9.14634	8.86787	8.42048	7.30809	10.4178	9.58657	9.81789	9.45507	9.55641	9.40144	9.66394	8.84854	6.62196	8.96315	8.4416	9.45993	9.34248	8.30893	9.24425	8.96149	9.5387	8.08798	10.1373	7.87999	7.4684	8.74366	8.97625	9.19648	9.11466	9.127	9.87729	9.78615	8.84091	9.48128	9.90988	8.72926	9.91038	10.3862	11.3893	9.31199	9.08353	8.69852	11.0379	9.18842
224	5.40279	4.94758	5.43789	4.99595	5.2595	5.54766	5.6185	5.57535	5.08808	5.46366	5.94992	5.95211	5.63372	6.05311	5.66278	5.71607	4.78212	6.10075	5.25793	5.53086	5.58915	5.63145	5.40031	4.7551	5.55982	5.46161	5.63855	5.05455	5.69505	5.63644	5.64937	5.10127	4.95922	5.80047	5.66427	9.11806	6.8021	5.33739	5.45683	4.84098	5.93034	5.14355	5.62947	4.92599	5.39674	5.7351	5.77736	5.44031
225	4.6429	5.15751	4.61312	4.66734	4.95293	4.86129	5.23078	4.7512	5.06716	5.33925	5.37916	5.10695	5.28978	5.07298	5.63372	5.4873	5.06087	4.73944	5.05772	4.51614	5.35623	5.01931	5.05138	4.90207	4.85974	4.98887	4.9539	4.69603	5.06267	5.12515	6.54221	4.78539	4.77665	4.81131	4.60697	8.83303	5.18998	4.83783	5.26772	4.95002	4.58211	4.69081	4.61312	4.52978	4.91408	5.04548	5.18834	4.88945
226	4.89501	4.88233	4.72075	4.84046	4.90056	5.57156	5.06626	5.57535	5.00581	5.27181	5.04412	5.20636	5.30317	5.60436	5.82214	5.30164	5.06087	5.06042	4.85247	4.70009	5.01792	5.08365	4.9865	5.0761	4.96212	5.24174	4.60326	4.58211	5.29477	5.19533	5.19574	4.85351	4.72984	5.02393	4.76509	8.87022	5.18998	5.33739	5.43094	4.79517	5.17717	4.75677	4.63928	4.52978	5.33181	5.08675	5.18834	5.07342
227	12.1626	12.3878	12.5987	12.0662	12.3034	13.1995	11.9334	14.1381	12.6889	12.7745	12.0302	12.1322	13.1034	12.5402	11.7649	12.4169	14.0406	12.4229	11.8222	12.3929	12.3446	12.5338	11.9178	11.799	12.6757	11.9862	13.5024	12.3078	12.3855	12.1203	12.2001	12.5261	12.3253	12.0923	13.0371	11.9143	12.9996	12.3926	12.9963	12.3133	12.6597	12.6278	12.2972	12.3815	12.5468	12.6235	12.4911	12.0658
228	4.7761	4.97842	5.08542	4.96356	5.2595	4.86129	4.97173	10.4283	5.44515	5.71464	5.21164	5.79262	5.43302	5.94943	5.60637	6.34751	4.81559	5.18998	5.20228	5.15709	5.44963	5.36135	5.02716	4.99029	5.01024	5.17717	4.90156	4.90357	5.53864	5.19533	5.31152	4.96019	5.14652	4.81131	4.71332	8.77295	5.11781	5.78937	5.43094	5.13459	5.15498	5.12386	5.10083	4.80165	4.93977	5.37155	5.36135	6.33528
229	5.17717	6.02915	5.00347	6.20709	5.60652	6.41678	6.63555	4.97746	8.03837	5.90134	6.1493	6.00712	5.83773	8.30793	5.97164	6.26959	6.62196	5.96094	5.45649	7.41335	6.87292	5.74662	6.49041	6.954	7.83397	5.99374	8.909	5.03131	5.66929	6.12226	6.8781	6.14538	5.4243	5.15498	6.9592	8.79235	6.1833	5.8807	6.13857	5.91024	5.60837	6.7548	6.67425	5.4229	6.71716	8.04927	5.83457	6.13771
230	8.50874	8.2066	5.7975	7.82266	8.24086	8.2421	6.38485	6.07177	6.94073	6.94054	6.66983	9.141	7.44229	7.28948	8.9013	6.7318	5.10695	7.66869	5.7382	8.11175	6.07557	7.98224	5.94968	7.90431	9.21387	6.20974	6.20118	6.43921	5.29477	8.27389	7.00888	7.57474	7.7569	7.0291	9.63784	8.74649	5.22857	9.26494	7.54745	6.5596	8.387	8.10506	9.0001	6.99558	8.29641	5.87866	6.86262	6.32482
231	9.453	9.21763	8.75921	7.67006	8.37084	9.48852	8.26275	5.19901	9.7647	9.68466	8.041	8.65236	9.4651	9.35864	8.97133	8.45658	5.72278	8.80643	9.19001	7.63435	9.33016	8.31856	9.49464	8.93001	9.48109	9.04204	8.15937	9.31954	8.64545	8.60817	8.45797	8.6288	9.18242	8.8942	9.07435	9.48223	7.7244	9.19287	9.20012	8.40094	9.69429	9.09409	8.79145	9.21068	8.62536	9.17985	8.27053	8.38273
232	5.00627	4.97842	5.31152	5.33479	5.35733	5.22617	5.13459	4.88742	5.56649	5.40137	5.28285	5.44756	5.35916	5.62491	5.45375	5.82665	5.50197	5.38816	5.29362	5.44859	6.11133	5.12084	5.68982	6.1097	5.09952	5.17717	8.75876	5.56284	5.20554	5.94065	5.38456	5.13758	4.87005	5.02393	4.84255	8.11658	6.34686	5.29477	5.7382	5.01513	5.1273	5.60622	5.08409	5.00581	4.86284	5.20758	5.20758	5.12256
233	5.28131	5.00908	5.08542	4.80434	5.2595	5.44653	5.5684	5.35623	5.72462	5.67372	5.63976	5.37337	5.53815	5.87123	5.66278	6.0924	5.72278	5.29515	5.39353	5.27006	5.23537	5.33367	5.54187	5.29745	5.2844	5.38672	5.58038	4.99123	5.42832	5.34887	5.6616	5.46025	5.04503	5.40315	5.15372	7.66536	6.99828	5.91099	5.7382	5.73792	5.17717	5.36172	5.26107	4.90809	5.42919	5.20758	5.6185	5.90498
234	10.4928	8.76113	8.46949	9.48699	8.24493	9.87361	10.1744	9.12222	11.718	9.11245	9.48931	9.56001	8.00096	10.7366	9.92157	11.7482	9.26631	9.55765	10.7366	8.6679	7.38698	8.94117	10.3043	9.72819	9.41452	9.9087	9.38253	9.20435	7.46581	10.0702	10.9642	10.7611	10.4501	8.7002	9.91861	9.26806	5.46025	10.1487	11.646	11.8051	9.6312	10.2613	11.4211	9.27349	9.79728	9.62703	9.37862	11.6825
235	5.24769	5.55823	5.35549	5.47181	5.69302	5.66663	5.52858	6.479	6.30233	5.90134	5.42605	5.44756	5.69418	5.73595	6.3488	5.63311	5.72278	5.97427	5.56808	5.96948	5.43163	5.42325	6.02869	5.52402	5.51747	5.20351	6.74699	5.40457	5.64337	6.03294	5.38456	5.3878	5.4243	5.36062	4.81292	6.29737	5.18998	6.1803	5.53605	5.25124	5.76719	5.68982	6.29737	4.98413	5.50163	6.05266	5.52728	5.14014
236	4.94075	5.04001	4.68673	4.66734	5.35733	5.19922	5.11434	9.3436	5.3788	5.52874	5.47147	5.01048	5.50197	5.60436	5.2844	5.5178	4.78212	5.11261	5.18255	4.86129	5.2169	5.29802	5.20595	4.92352	5.17633	4.80273	4.78703	5.15329	5.08454	5.25911	5.24769	4.93928	4.49443	4.51871	4.86542	5.71664	5.01977	5.254	5.13758	4.8618	4.9427	4.69081	4.77966	4.81719	5.1461	5.43962	5.22617	5.19983
237	6.00712	5.87316	6.17875	5.11391	6.61822	5.1705	6.89145	5.35623	6.79176	5.27181	6.5091	5.10695	6.53307	6.2899	5.89618	6.55457	4.97699	6.17978	6.39006	6.17334	6.31786	6.11144	7.5773	6.1097	6.01829	6.53582	5.81094	6.26764	6.46937	5.88223	6.35037	5.32882	4.91458	6.15848	4.76509	6.07557	5.46025	6.01678	5.86815	6.41025	6.42248	6.5822	6.71887	6.00688	6.07021	6.8181	5.89719	6.52966
238	5.56871	4.60697	5.35549	4.73944	5.05681	4.86129	5.39174	4.80057	7.76206	5.65356	5.23138	5.77283	5.21569	5.68252	5.32207	5.64668	5.72278	5.18998	5.12192	5.13459	5.50197	5.45169	5.4271	5.76719	5.21286	5.13459	6.08168	4.8038	5.18627	5.19533	5.29477	5.11954	4.84987	5.02393	4.9865	5.18504	5.22857	5.16674	4.9808	4.92846	5.17717	5.254	7.95152	5.03864	5.33181	5.62735	5.04412	5.30887
239	5.96443	7.16871	7.27437	7.05244	5.20636	6.47833	5.25124	8.46135	7.5499	4.97603	5.06402	5.44756	5.8232	7.07691	5.89618	5.98688	6.62196	7.57813	5.39353	5.84088	8.28306	7.53846	7.11292	7.20777	5.48193	5.57156	4.9539	6.1723	4.8649	7.06243	5.72576	5.15625	6.03603	7.06703	5.7069	6.64991	7.83785	6.13515	6.02546	6.06595	6.00875	7.7883	7.54	5.5155	7.39593	6.8181	7.27291	5.92664
240	6.97428	7.7104	7.73428	7.52678	7.39146	7.85411	7.37136	7.93107	9.09862	8.04339	7.94775	8.38559	7.65519	8.32183	8.06656	7.66374	7.34267	7.43423	7.05521	8.02715	7.87571	7.6751	7.69439	7.07262	8.03605	7.31245	8.27786	7.49643	7.96069	7.72742	7.58773	7.97903	8.14958	7.69275	8.51313	6.9964	8.38426	7.85703	8.39238	7.27883	8.18858	8.14096	9.33314	7.99976	7.84835	8.89549	8.60287	7.79512
241	6.91804	5.60683	5.31152	7.05244	5.86377	7.00637	6.50256	5.88274	5.79533	5.97976	6.4806	5.98972	6.15553	5.48462	6.45873	8.45658	5.50197	5.99962	6.01678	6.39104	5.3921	5.85471	5.7611	6.0303	6.30385	6.25136	4.66616	4.85559	5.24253	6.59889	7.4092	7.88924	5.08587	5.90624	5.66427	6.17126	5.05546	5.85081	7.47712	8.47529	6.69151	7.4344	6.00455	5.61176	5.92293	5.28285	7.84067	9.76528
242	6.55185	6.31031	5.45751	6.5778	5.81549	6.99475	7.46619	5.02255	5.19122	7.28448	7.39405	7.05527	5.91049	7.22263	7.44082	7.77344	5.15709	7.65627	6.18929	5.80585	5.95502	6.63532	5.70603	6.20689	6.97207	7.53612	5.92181	6.29489	5.46025	7.92465	7.92162	8.03144	6.0946	6.69412	8.05536	5.89441	4.92846	6.34806	7.8506	7.69301	7.01337	5.254	5.28902	7.03953	6.48832	5.56745	6.21985	7.80624
243	9.56985	9.63527	9.24812	8.53679	9.73759	9.0728	10.4895	9.21772	10.1869	8.73793	9.456	8.20094	10.1323	9.28741	9.03111	9.97174	8.09789	9.86017	9.83685	9.86733	10.407	9.67379	10.8861	10.268	9.32985	11.1009	9.78674	10.335	10.0754	10.0585	10.4189	8.96769	8.34313	9.53852	9.18692	8.88628	6.99828	9.10875	9.28544	9.70705	10.0351	9.53342	10.9084	9.30652	10.4986	10.7487	9.45285	10.1342
244	8.91829	8.92745	9.24088	8.06992	9.63098	7.87833	9.73334	5.57535	9.45116	7.52445	7.55654	7.48334	9.50491	8.2649	8.24965	9.74379	4.93683	9.30265	9.64434	8.93734	9.2105	9.29727	9.69191	9.33689	8.14152	9.2628	8.29212	9.1324	9.48743	8.27075	8.96958	7.72862	7.83331	8.67198	7.46262	8.76602	8.35707	8.66498	7.73953	9.72198	9.11629	8.75607	8.94646	9.11568	8.97133	9.10863	7.42507	9.20965
245	4.94075	4.68088	5.10956	4.59645	5.10324	5.10956	4.97173	5.45683	5.58164	5.36026	5.09028	5.08409	5.30317	5.44325	5.2844	5.43962	5.50197	5.09776	5.14355	4.98318	5.31982	5.08365	5.20595	4.85559	4.91308	4.55427	4.90156	4.925	5.12644	5.24452	5.00581	5.10127	4.4137	4.81131	4.54979	4.34747	4.92846	4.86129	4.90257	5.01513	4.86696	4.56701	4.92401	4.88793	5.24372	5.0207	5.16842	5.19983
246	5.43268	5.00908	4.75455	5.02301	6.19514	5.01838	5.55631	6.91605	5.86815	5.11868	5.13758	5.60714	5.64427	5.85276	6.78816	5.59164	5.50197	5.18998	5.36135	6.37167	5.6978	5.53346	5.12213	5.39031	5.03222	5.12041	5.51878	5.05455	5.55375	5.40315	5.17758	5.27006	5.62947	5.05455	4.60697	4.80326	7.80278	6.56865	5.3232	5.21407	5.22255	5.12386	4.94124	5.45683	7.03071	5.86661	6.05266	5.44031
247	4.7512	7.77571	4.91308	4.73944	6.71537	5.47418	5.87841	5.35623	5.89188	5.48495	5.47147	5.58477	5.54927	5.93379	5.48663	5.77681	6.1441	5.06042	5.24095	4.88793	5.41271	5.97403	5.41412	5.69229	5.35366	5.52809	5.6185	4.99123	5.42832	5.22737	5.43893	5.91061	5.12515	4.92352	4.71332	4.90156	5.3119	5.16674	5.7382	5.58446	6.02477	4.61435	5.08409	5.00581	6.86288	5.52042	5.33031	5.28285
248	15.4727	16.0876	15.5554	15.5278	15.027	15.37	14.632	16.7178	14.5432	15.6457	15.296	15.9067	14.8054	14.7105	15.1607	14.6788	16.5447	15.1797	14.7607	14.5984	15.0492	15.2738	14.8444	15.7421	14.8814	14.6788	14.8718	14.5309	15.0954	14.7521	14.7406	15.0119	14.5143	14.8487	14.5753	14.9489	15.828	15.3107	14.7365	14.3098	14.4919	14.4394	14.1284	14.4666	14.4067	17.531	15.3609	15.0327
249	5.22897	4.85351	5.21569	5.19901	5.40031	5.64157	5.33181	4.80057	5.45888	5.90134	4.925	5.20636	5.66486	5.96443	5.57629	5.93575	5.21245	5.21933	5.32901	5.44859	5.50197	5.36135	5.46161	5.29745	5.32095	5.20351	5.10695	5.50924	5.36135	5.65862	5.46604	5.10127	4.68088	5.31982	5.05726	4.76343	5.26772	5.60158	5.00768	5.39281	5.23098	5.40741	5.22053	4.96645	5.18586	5.77544	5.54187	5.29477
250	16.1867	15.6421	16.2509	16.4038	16.9374	15.767	17.0611	17.3306	16.8695	15.513	16.0693	15.944	17.0758	16.5954	16.368	16.5298	17.3643	17.1604	16.4113	16.7263	16.7263	16.4601	17.0437	16.2271	16.0876	16.4485	17.6016	15.7735	16.8967	15.5246	16.9165	16.2692	16.4601	16.2344	16.0585	16.5342	17.7728	16.0912	15.5739	16.6983	16.5342	15.5869	16.1196	16.176	16.6707	15.9339	15.8352	16.4867
251	5.28131	4.68088	4.9427	5.22416	5.44618	6.47833	5.67489	7.47644	5.95599	5.71464	5.76055	5.79262	5.40758	5.64457	6.29546	5.90423	5.99338	6.02892	5.10215	5.44859	5.4674	5.65266	5.52075	5.64937	5.36974	5.09117	5.24412	5.13159	5.52304	5.30507	5.63795	5.7647	6.43591	5.10346	5.7483	4.72189	5.26772	5.82294	5.48327	5.49398	5.49165	5.15835	5.69621	5.21367	5.26146	5.52042	5.45375	5.53896
252	4.89501	4.71504	4.9427	4.87108	5.10324	5.28285	4.97173	5.88274	5.53734	5.10039	5.21164	5.30317	5.33255	5.30431	5.2642	5.32245	5.10695	4.79463	5.16507	4.96164	5.10869	5.29802	5.10564	4.99029	4.91308	4.67089	4.66616	4.82887	5.06267	5.09028	5.04957	4.89653	4.62657	5.02393	4.49243	4.56637	4.86696	5.29477	5.08542	5.32583	4.47232	4.69081	4.92401	4.70816	4.72928	5.20758	5.06402	5.12256
253	5.84049	5.72746	5.64937	5.64937	5.8435	6.074	5.74466	9.70174	5.90373	6.11838	6.05266	5.67166	5.6549	5.99468	6.98938	6.17397	8.77627	5.4735	5.6185	5.44859	5.94163	5.67431	5.79723	6.1097	5.51747	5.38672	5.28748	5.25911	5.79844	5.69215	5.61329	5.53637	5.5099	5.40315	5.4534	4.95244	7.63764	5.78937	5.84794	5.71479	5.33925	5.71249	5.56014	5.49165	5.48663	5.61022	6.07188	5.65862
254	4.69661	4.44655	4.46322	4.93585	5.05681	5.19922	5.17717	6.69427	5.64668	5.31982	5.18627	5.20636	5.2755	5.44325	5.54766	5.95502	4.93683	5.09776	4.82198	4.83625	4.99548	5.16003	5.02716	5.52402	4.65428	4.8241	4.08921	4.82887	4.96933	5.09028	5.08719	4.91781	4.43896	5.1273	4.86542	4.08228	5.11781	5.254	5.11087	5.17425	4.54979	5.00581	4.59024	4.66201	4.88894	5.42465	4.97556	4.82728
255	8.13707	7.83936	13.5933	10.5107	8.05242	7.88848	10.5892	11.6863	8.71139	10.8633	7.96749	8.05536	13.0599	7.09654	7.77619	8.28489	11.4909	8.39211	12.5091	8.76416	14.2545	13.1119	9.03381	7.72348	10.0647	10.6778	9.42237	11.1738	13.2689	6.91082	8.87397	8.48706	7.63272	9.25355	7.92595	9.39785	11.1431	7.46028	9.04388	8.37025	13.846	7.78268	7.36941	7.59801	6.7641	7.54202	6.59594	8.03304
256	5.0244	4.85351	4.97317	5.05681	5.05681	5.54766	5.55631	7.78783	6.32613	6.05107	5.51336	5.67166	6.13963	5.50395	5.84781	5.79993	5.85471	5.48126	5.49931	6.27193	6.27765	5.49265	6.20036	5.56745	6.20689	5.52809	5.58038	4.90357	6.38979	5.29055	5.57692	5.01977	4.91458	5.05455	5.64127	5.59351	5.46025	5.70862	6.06573	5.43024	5.66367	6.22529	4.9789	5.00581	5.20473	5.80316	5.06402	5.38294
257	6.57134	6.13878	6.20343	6.1002	7.03988	5.73736	6.93448	9.01823	7.17974	5.99421	5.89416	6.17105	6.47841	6.36676	6.61339	7.4973	6.77923	6.93693	6.9781	6.28056	7.1001	7.2098	7.83348	6.6766	5.93452	7.00192	5.69853	6.40104	7.27732	6.344	6.69383	6.48623	6.1227	6.52819	5.4789	5.7469	6.73201	6.87906	6.68765	7.40251	6.69992	6.66746	6.44405	7.16756	6.64782	6.89145	5.78964	7.47365
258	10.8424	9.8693	8.14574	10.858	8.82914	11.9011	8.75891	9.3436	6.70482	9.91126	10.5416	8.09986	8.39595	9.69962	9.45662	11.8516	9.56825	7.78098	9.51055	9.71708	7.87571	8.57992	9.02646	9.03902	10.6207	11.0007	7.82442	7.23016	9.23604	10.9187	10.707	10.3915	9.82789	9.73334	10.6469	9.9898	10.3641	9.16012	12.2703	11.5798	10.0495	10.3889	9.29719	10.2091	9.33118	6.47791	8.91222	11.6609
259	10.5166	11.3936	11.1215	10.7112	10.4918	11.2673	11.0464	5.07877	10.3746	11.4266	10.5505	11.2944	9.89568	10.9995	11.2068	11.5244	5.50197	10.7951	11.6435	11.3021	10.1775	10.903	10.8006	10.8666	11.3982	11.1399	9.92673	11.0126	11.48	11.0775	11.5364	11.4091	11.0466	11.1143	11.1532	10.9471	8.48585	11.2734	11.5825	11.7	10.6424	10.2088	10.771	10.6497	10.4055	10.4206	11.0799	11.4893
260	6.97428	7.24098	7.21375	7.1877	7.20492	7.5848	8.30389	6.2655	7.56497	7.84865	7.19305	7.31783	8.01663	7.48074	7.48192	8.05344	4.81559	8.35289	7.01592	6.80982	7.86176	8.03393	7.06804	6.79257	7.72632	8.31323	6.32378	7.21233	7.96731	7.85515	8.35981	7.70616	7.06602	7.298	8.30032	7.27941	6.8021	7.58303	7.88076	7.79437	7.75714	6.76734	7.15206	7.03953	7.69765	7.05329	7.60859	8.07466
261	4.7512	4.75009	4.68673	5.1705	5.18627	5.10956	5.13459	4.97746	5.91486	5.18421	4.99595	4.91408	5.52597	5.54573	6.44033	5.64668	5.06087	4.89198	4.85247	5.05365	5.31982	5.12084	5.4271	4.94661	5.21286	4.7512	4.84517	4.58211	4.91657	4.77555	5.04957	4.8721	4.135	4.4564	4.66142	4.24108	5.18998	5.07387	5.37699	5.03406	4.86696	4.69081	5.11478	4.61066	5.01327	4.95922	6.28952	5.00768
262	13.1683	12.4451	13.2553	12.8667	12.589	12.8649	13.0186	11.0603	12.7402	13.0228	13.1102	12.9333	13.0668	12.7872	12.761	12.2048	11.0041	13.1873	12.3947	13.1803	12.5662	12.9107	13.2078	12.5091	12.6532	12.8344	13.4379	12.7517	13.048	12.9574	12.7509	13.306	12.6505	13.0941	13.263	12.827	13.2779	12.438	12.6899	12.2797	12.7572	12.7502	12.678	12.8383	12.8848	12.6862	12.4705	12.3253
263	5.21367	5.58289	5.69853	5.47181	5.47553	5.89618	5.55631	4.97746	6.14633	6.15806	5.53637	5.62765	6.03764	6.39113	5.7705	6.11209	5.50197	5.66397	5.39353	5.44859	6.13215	5.78828	5.38852	5.90247	5.69476	5.27821	5.41517	4.99123	5.62947	5.49165	5.70329	5.62993	5.27278	5.40315	5.1986	4.98792	5.11781	5.86583	5.76277	5.63885	5.59445	5.57755	5.55023	5.07074	5.42919	5.4883	5.77736	5.61237
264	5.1427	5.50726	5.47941	5.3878	5.35733	6.1097	5.50197	10.4478	5.91486	5.85133	5.94992	5.82956	5.50197	6.18227	5.4229	5.83773	10.0539	5.24571	5.47316	5.35623	5.48462	5.04275	5.37699	5.74746	5.41869	5.13459	5.41517	5.25911	5.42832	5.40315	5.33999	5.44411	4.91458	5.02393	4.91408	4.76343	8.17588	5.93894	5.21609	5.46161	4.82145	5.40741	5.26107	4.9471	5.42919	5.72263	5.36135	5.35879
265	6.15574	6.27736	6.02454	7.01906	6.2022	6.41678	7.22871	11.3168	7.58609	6.77786	6.55177	5.93403	6.83755	7.24658	7.0753	7.48611	11.1693	7.52147	6.35506	6.7923	6.83492	6.71816	7.04478	6.80304	6.59749	6.07913	9.61717	5.88986	7.27732	5.91211	7.09533	6.43435	6.71816	6.13665	6.11155	6.86107	12.6862	6.34806	6.39113	7.02622	6.24583	6.11165	6.32322	6.18247	6.61875	6.29374	6.26491	6.70425
266	4.6429	4.60697	4.88029	4.66734	5.00581	4.86129	4.88945	5.35623	5.67224	4.97603	5.53637	4.93928	5.40758	5.34887	5.2844	4.89299	5.50197	4.89198	4.65458	5.05365	5.15456	5.178	4.8721	5.12127	4.7739	4.72587	4.69313	4.7512	5.14652	5.29055	5.16087	4.89653	11.1333	4.69893	4.71332	4.69922	5.3119	5.50594	5.21609	4.97269	4.63506	4.66675	4.53884	4.90809	5.22255	5.40492	5.18834	5.04412
267	5.10564	4.60697	4.3453	4.66734	5.35733	5.254	5.0473	4.80057	5.64668	5.76719	5.06402	5.42378	5.2755	5.21569	5.50197	5.5483	5.72278	4.98175	4.9471	4.8081	5.01792	5.08365	5.06447	5.10127	4.8038	4.77665	5.00908	4.90357	5.10608	4.77555	5.12256	4.85351	4.4137	4.89451	4.46049	4.54593	5.35843	5.44756	5.18998	4.74673	4.52587	4.66675	4.73493	4.98413	5.26146	5.35549	5.18834	5.28285
268	6.64414	8.51313	8.52286	6.83103	8.14032	6.21703	7.08064	6.91605	7.23795	6.98903	7.14809	5.9702	9.3666	6.43843	6.63063	6.08268	6.29718	7.04319	8.31285	8.09827	8.26202	7.42157	8.7296	7.26536	6.87118	8.14314	6.58753	8.20179	7.97596	6.45967	6.04835	7.20543	5.74746	8.082	5.6182	7.11536	12.7169	6.26862	5.98972	6.21804	7.92511	8.11479	6.27959	7.28255	8.22208	8.42676	6.83492	6.09163
269	5.88401	5.99374	6.02454	6.24127	5.9498	6.21703	5.58195	9.66741	6.20098	6.20098	6.27717	6.45179	5.82983	5.77036	5.84781	5.89315	8.66252	5.55838	5.91946	5.6136	5.91448	5.67431	5.49865	5.99892	5.84088	5.52042	5.73876	5.79939	5.77325	6.04243	5.81121	5.69853	6.32893	6.15848	5.7483	5.50197	7.49076	6.44474	6.33444	5.66427	5.65594	6.15838	5.75639	5.71063	5.75472	6.50356	6.21985	5.66826
270	4.66734	4.52978	4.72075	4.93585	5.18627	4.9255	5.15625	7.93107	5.27899	5.27181	5.33031	5.49332	5.52597	5.71779	5.30164	5.40634	4.93683	5.12859	4.52815	5.19738	6.01829	5.23098	6.02869	5.60914	5.35366	4.72587	5.15583	4.66734	5.22255	5.27589	5.00581	5.10127	4.43896	4.75455	4.86542	4.59086	5.05546	5.33739	5.26772	4.74673	4.75399	4.69081	4.59024	4.52978	5.10542	5.12687	5.06402	5.04412
271	8.76613	5.34813	5.00347	4.87108	8.98967	6.21703	6.96505	4.97746	5.64668	5.14185	5.63976	6.24939	5.21569	7.46951	5.87277	5.43962	4.62778	5.36428	5.18255	5.00768	10.2479	5.50627	5.02716	7.49626	5.48193	4.87108	4.78703	9.71169	5.06267	5.16087	6.91928	4.89653	7.2811	4.69893	4.76509	4.29566	4.92846	7.54189	6.20506	4.84098	6.24097	5.26811	5.3005	8.09734	5.22255	4.8436	6.11035	5.19983
272	10.8159	11.1518	12.0853	12.7157	10.4317	12.9541	8.53564	12.6984	13.2987	11.0605	12.0867	8.47055	9.17313	10.3549	12.5437	9.1769	12.4255	12.3383	10.139	12.0153	10.2669	9.29281	11.439	9.94563	10.1243	8.76101	14.3364	10.4063	11.5989	10.6005	9.07626	10.7949	10.8213	9.58741	10.6503	12.5567	14.1796	8.93794	10.4686	8.91804	12.9103	11.6028	11.6998	10.6682	11.4732	12.9439	9.9744	8.97641
273	7.06265	7.86376	7.48804	7.22354	6.89953	7.1041	6.94854	6.2655	7.15918	6.97374	7.39405	7.50179	6.71645	7.13286	6.85984	6.61646	5.72278	6.35781	6.86977	7.28977	7.70271	6.59625	6.55433	7.09087	7.09939	6.56493	7.92459	7.26585	6.65782	7.8508	6.60731	7.44897	6.64497	7.22575	7.13222	6.32407	7.59077	7.36189	7.58354	6.42502	6.1511	7.04205	7.0223	6.47123	7.17559	7.98806	7.08286	6.30974
274	5.0244	4.68088	4.6483	4.2748	5.1461	4.9255	5.11434	4.97746	5.65922	5.52874	5.37916	5.71206	5.2755	5.16842	5.32207	5.64668	4.70413	5.06042	4.65458	4.91159	5.08719	5.21569	5.36154	5.23018	5.17633	4.87108	5.05952	4.51871	5.2595	5.05546	5.33999	4.93928	4.46491	5.07699	4.43429	4.72189	4.80756	5.58289	5.48327	4.74673	4.82145	4.77993	4.84517	5.05681	5.18586	5.16842	5.33031	5.19983
275	4.72303	4.75009	4.68673	5.02301	4.84046	5.10956	4.91732	4.80057	5.49165	4.97603	5.16381	5.37337	5.38528	5.54573	5.30164	5.5483	5.21245	4.96067	4.7116	4.88793	5.06402	4.94904	5.02716	4.83098	5.01024	4.61435	4.75399	4.8038	4.91657	4.77555	5.14355	5.00206	4.91458	4.75455	5.01048	4.61312	4.83888	5.07387	5.11087	4.8618	4.58211	4.54593	4.90508	4.66201	4.75455	5.14695	5.06402	4.98792
276	5.21367	5.1273	4.9427	4.80434	5.52663	5.66663	5.39174	5.88274	5.77187	5.57093	5.18627	5.77283	5.37155	6.06819	5.51845	5.40634	5.99338	4.93928	5.05772	5.47806	5.60436	5.69911	5.14057	5.29745	5.09952	5.254	5.03314	5.15329	5.06267	5.41658	5.35623	5.13758	5.08587	5.40315	4.96212	4.87876	5.94236	5.93894	5.29477	5.05681	5.10215	5.09469	4.84517	5.15583	5.92293	5.24531	5.31416	5.41711
277	5.28131	5.18586	5.26342	4.80434	5.18627	5.44653	5.19615	5.35623	5.4278	5.801	5.47147	5.71206	6.39122	5.52304	5.38959	6.06416	5.272	5.32245	5.22134	5.76967	5.3921	5.19819	6.02869	5.48025	5.41869	4.95244	4.90156	5.25911	5.52304	5.29055	5.33999	5.25085	5.12515	5.22295	4.96212	4.44311	5.11781	6.11144	6.04539	5.21407	7.85995	5.15835	5.1461	5.07074	5.22255	5.50395	5.39281	5.48663
278	4.7512	4.27644	4.61312	4.45401	5.22295	5.39031	5.06626	5.19901	5.27899	5.42343	4.78212	5.71206	5.35916	5.62491	5.32207	5.6185	5.01792	5.18998	5.63084	5.25321	5.17633	5.23098	5.06447	5.03314	5.26655	4.89147	5.49665	4.99123	5.06267	5.16087	5.8435	5.21245	4.5213	4.75455	4.86542	4.18959	5.11781	5.78937	4.8721	5.05681	4.9789	5.1904	4.61312	4.66201	5.16716	5.50395	4.87518	5.04412
279	6.46648	6.52966	6.70554	6.51494	6.70813	7.09379	6.36976	5.88274	6.89575	7.34012	6.36776	7.54459	6.39122	7.57537	6.64669	6.77319	5.41517	6.27037	6.48438	6.47183	6.84652	6.38215	6.48506	6.87989	6.43157	6.14792	5.69853	6.03305	6.30195	7.24425	6.5179	6.5264	6.17875	6.32912	6.78972	5.50197	5.86403	7.02835	6.8133	6.45522	6.42248	6.98613	6.91841	6.41317	6.33695	7.25674	7.88763	6.60985
280	6.53582	6.55601	6.09086	6.13665	5.96876	6.9373	6.26315	9.01823	6.80243	6.67756	6.58956	6.48824	6.03764	6.69216	6.5019	6.70612	8.41177	6.60461	5.97761	6.21531	5.95502	6.25746	6.26491	6.35781	6.52068	6.17105	7.03295	5.81362	6.11318	6.09746	6.51132	6.70396	6.56437	6.24127	6.3906	5.76138	8.55488	6.56047	6.52868	6.32031	5.95308	6.2557	6.27959	6.0655	6.31296	6.67381	6.29737	6.305
281	9.86335	7.93589	6.27193	7.96965	8.10145	9.30529	7.25329	5.35623	9.42085	9.21486	8.87915	7.28592	6.97518	8.78267	9.37112	7.09802	5.15709	9.77014	6.72613	6.83597	7.02172	7.79126	8.26348	7.66803	7.74163	6.59578	8.56091	6.76493	5.79844	7.73664	7.44781	9.9726	10.18	6.5992	8.24106	5.45683	7.68112	8.4894	7.76206	7.17611	7.16191	8.9132	10.0854	7.36317	7.52368	8.4474	7.47391	6.83294
282	4.94075	5.18586	5.00347	7.14438	6.91437	6.21703	6.38485	4.54529	6.95745	6.15806	6.42248	8.19103	5.50197	6.41528	7.20726	5.78937	5.01792	6.03603	5.54203	9.64141	6.04175	7.8444	5.47553	6.40255	7.11172	6.14792	6.39935	5.53637	9.57519	6.27134	7.72596	7.76144	5.12515	5.56396	7.71867	5.25045	5.15583	6.80969	7.03295	5.39281	5.62034	4.7116	5.83405	6.68407	8.62393	5.80316	6.96727	5.94651
283	5.34351	5.00908	5.10956	4.87108	5.35733	5.69098	5.26694	5.27006	5.67224	5.69476	5.28285	5.28131	5.58195	5.85276	5.51845	5.5023	4.78212	5.20432	5.22134	5.38816	5.35623	5.25124	5.23497	5.91697	5.17633	5.20351	4.98175	5.39031	5.49165	5.25911	5.46604	5.15625	5.16842	5.78774	4.49243	4.80326	5.26772	5.52402	5.93083	5.17425	5.32301	5.05772	5.13031	5.12084	5.64397	5.00347	5.39281	5.3474
284	4.6429	4.68088	4.72075	5.11391	4.78157	4.72871	5.19615	5.07877	5.24293	5.44515	5.23138	5.42378	5.2595	5.48462	5.16674	5.43962	5.21245	4.91508	4.92401	5.17717	5.10869	5.1427	5.29515	5.20961	4.9383	4.97173	5.53896	4.7512	4.8649	4.97173	5.16087	5.34776	4.77665	5.70315	4.76509	4.80326	4.86696	5.69186	5.00768	5.13459	5.10215	4.98318	5.05274	5.18255	4.98887	5.38923	5.14652	5.02301
285	6.19361	5.40315	5.76719	6.79474	6.00419	6.05627	6.25746	7.64167	6.30233	5.65356	6.2315	5.87955	5.83773	6.92968	6.29546	6.32228	5.21245	7.37163	5.7382	6.59073	6.77367	5.96443	6.11404	6.2335	5.63614	5.50163	7.33747	4.99123	6.49667	6.03294	6.17115	5.96756	7.07474	7.91157	5.28902	6.5844	6.99828	6.51066	6.79115	5.77132	6.08368	5.43754	6.2337	5.53605	5.92293	5.90423	5.96804	5.97403
286	7.91323	8.44869	7.6455	9.17272	9.10088	8.65032	8.72277	8.96402	8.8651	8.69499	8.34293	9.092	8.81199	8.67557	8.52207	8.11772	8.09789	8.47908	8.30223	8.42992	9.17009	8.44848	8.45671	8.5378	8.26219	8.49751	9.40785	8.14675	8.38548	8.05691	8.5957	8.08566	8.65636	8.25392	8.60163	8.55528	8.60337	8.97374	8.97842	8.05248	8.60391	7.65858	8.08417	8.36968	8.83458	8.50674	8.51859	7.81614
287	4.91756	4.81452	4.97317	5.05681	5.10324	5.30962	5.23078	6.479	5.06716	5.61099	5.51336	5.30317	5.05681	5.60436	5.51845	5.37192	4.93683	5.12859	4.96981	5.05365	5.15456	5.1427	4.9865	5.0761	4.98555	4.61435	5.22255	5.03131	5.14652	5.19533	5.19574	5.07966	4.77665	5.02393	4.9865	4.76343	5.26772	5.4264	5.58977	5.32583	4.90759	4.77993	4.73493	4.80165	5.10542	4.88945	5.18834	4.93142
288	5.61912	5.99374	6.378	6.04175	6.76077	6.41678	5.88884	7.47644	6.13803	6.46069	5.89416	5.77283	5.80518	6.94525	5.99562	6.03397	7.91491	6.79893	5.79073	6.27193	6.87292	6.88078	5.7611	6.85336	5.7497	5.79208	6.38296	5.6994	6.96505	5.57692	5.60158	5.55727	5.86686	6.07021	6.3906	5.47384	6.34686	6.47276	5.86815	5.63885	6.92467	5.85912	6.93914	5.43442	6.29651	5.47451	6.92424	5.45169
289	7.22122	7.76359	7.24133	7.54298	7.73216	7.61324	6.83597	10.8368	7.15918	7.65403	7.76773	8.06274	7.00707	7.66799	7.13002	7.10704	10.0879	6.99346	7.29346	7.50332	7.32965	6.88078	6.97255	7.85486	7.2677	6.6934	7.56005	6.90268	7.28534	7.78609	6.91094	7.35346	7.09269	7.42961	7.40739	6.79067	9.07568	7.53352	7.62482	6.7994	6.69412	7.3863	7.11031	6.93343	7.24336	7.76714	7.92038	6.98387
290	5.31227	5.34813	6.44879	5.69505	5.63038	5.54766	5.13459	4.92797	5.69997	5.8351	5.6185	5.30317	5.78937	5.60436	5.24452	5.6185	4.70413	6.05627	5.48479	5.69186	6.17042	5.33367	5.64847	5.3232	5.1363	5.92379	5.22255	6.39319	5.98783	6.01062	5.16087	5.55727	4.68088	6.2319	4.54979	5.16842	6.58252	5.54509	6.39113	5.28671	5.28478	6.35009	6.36767	5.29515	5.5684	5.72263	5.45375	4.88945
291	8.28381	6.66406	6.85648	6.89398	5.63038	7.09379	6.99687	5.35623	5.17633	6.6682	6.33937	6.2333	6.60554	7.09654	6.89619	9.30252	4.93683	7.20888	8.37605	7.26795	5.52042	6.10184	8.37243	8.10331	6.67932	6.95963	5.28748	7.27805	5.824	7.65168	8.46426	8.55198	7.19105	6.05605	6.54921	6.81196	6.02223	6.57718	8.89795	9.12948	6.27639	8.00582	6.56127	6.28663	5.75472	5.55247	7.10399	9.31471
292	11.1316	11.1418	12.5261	11.8144	11.1707	11.4119	10.8772	9.49717	11.4152	10.4115	11.311	11.7167	10.6643	11.0619	11.0291	10.9548	9.47791	11.4959	10.5277	11.2449	11.5505	10.9898	11.4135	11.4678	11.1668	10.5208	12.0987	10.7352	11.8032	11.5746	10.6324	10.9724	10.894	11.4149	11.4298	11.1818	11.655	10.92	11.1435	10.872	11.182	10.9022	13.0918	11.0521	11.9302	11.751	13.1068	11.5341
293	14.3409	14.6296	14.6878	14.2781	14.6492	14.5583	13.7391	13.1322	13.7376	14.3216	13.5053	13.1312	15.0899	13.8741	14.5833	11.7664	13.5371	14.046	13.9807	14.8395	15.1218	14.1554	14.7883	14.8528	14.6576	14.3738	14.5432	13.9191	13.6314	14.1358	12.2738	13.5001	14.4349	14.6958	14.4453	14.1048	13.2073	14.2578	13.9924	11.7277	13.2723	15.3232	14.4558	14.6064	14.7679	14.6763	14.5984	11.8074
294	6.84279	7.96692	6.97494	8.49402	6.58228	7.39833	6.57252	12.3283	6.83761	6.58071	5.66026	6.68217	6.54462	6.61124	6.77216	6.77319	12.8055	6.24939	6.89247	5.49065	7.23854	6.92238	6.3488	7.27636	7.75769	6.97297	8.47826	7.12384	7.42297	7.36166	6.87381	7.63639	5.70603	6.08423	6.56215	5.89441	10.426	6.38602	7.25329	6.00337	6.72556	7.13789	6.67034	6.88968	7.67238	7.884	7.00894	6.76941
295	4.96212	4.71504	5.26342	4.80434	5.18627	5.78556	5.19615	4.92797	4.87518	5.52874	5.55791	5.05862	5.0894	5.44325	5.45375	5.5023	5.01792	5.18998	5.18255	4.86129	5.41271	5.31982	5.33739	5.3232	5.35366	4.87108	4.9539	5.03131	5.77325	5.05546	5.08719	5.06132	4.60079	4.75455	4.86542	4.68088	5.52107	5.38204	5.37699	5.09776	4.925	4.73718	5.01513	4.80165	5.29668	5.00347	5.26225	5.07342
296	4.85351	4.81452	4.61312	4.66734	5.00581	5.30962	5.26694	5.88274	5.20961	5.48495	5.66026	4.96212	5.16842	5.32732	5.71564	5.5023	5.272	5.40882	4.92401	5.00768	5.63584	5.16003	5.70603	5.16591	4.74673	4.77665	4.84517	4.99123	5.7469	5.01327	5.94992	4.80434	4.68088	4.89451	4.68848	4.84308	5.35843	6.53307	6.086	5.15583	4.90759	4.81985	4.68819	4.98413	5.06087	5.20758	5.26225	5.19983
297	4.91756	4.94758	4.81666	5.05681	5.12256	5.1705	4.97173	7.11194	6.3632	5.20636	4.80434	4.84098	5.13502	5.44325	5.20636	5.43962	5.10695	5.06042	5.25793	4.72984	4.99548	5.08365	5.28285	4.99029	4.62291	4.55427	4.84517	4.54722	5.3474	5.01327	5.54348	5.21245	4.80219	4.69893	4.49243	4.61312	6.93312	5.29477	5.16549	5.09776	4.77884	4.46356	4.90508	4.66201	5.1461	5.42465	5.33031	5.07342
298	11.9282	12.6191	11.8963	12.6939	11.9331	12.1079	12.7618	12.1675	9.67629	12.0945	12.3679	12.8082	11.2987	12.1186	12.6014	12.8709	12.5346	12.6243	13.9665	11.2506	10.4298	13.3264	11.8496	11.7494	12.8928	12.9496	12.1319	13.0356	13.8258	12.3078	12.9123	13.0764	11.9154	12.5792	12.8508	12.4353	14.4815	11.4271	12.3517	12.7188	12.2951	12.0818	10.5129	12.0092	13.9282	10.6633	13.0646	12.4295
299	4.52978	4.81452	4.68673	4.73944	5.1461	4.98745	5.55631	5.88274	5.31227	5.11868	5.18627	5.49332	5.00581	5.56396	5.20636	5.11087	5.21245	5.18998	5.20228	4.8081	5.33665	5.12084	5.14057	5.34555	4.91308	4.7512	4.81292	4.8038	5.61544	4.90458	5.46604	5.1755	4.72984	5.02393	4.81292	4.68088	4.99123	5.29477	5.21609	5.13459	4.84778	4.77993	5.01513	4.84517	6.09724	5.14695	4.90357	5.30887
300	10.9883	12.5914	9.76855	12.33	13.1955	13.8602	11.5912	7.47644	5.69997	12.6589	9.61914	14.9093	8.47826	14.979	10.6157	6.144	6.62196	12.113	5.93992	13.6314	14.8054	11.5145	5.77105	14.7996	12.0044	8.55564	10.4886	13.6182	13.1701	12.4705	10.2821	12.9597	13.339	13.2816	12.7421	12.7148	14.625	10.7424	10.9622	6.07445	11.3026	6.17584	11.8734	13.6857	12.7144	9.16253	12.6889	5.79993
301	6.70562	5.34813	6.64391	6.51494	6.41202	6.1097	7.55486	9.38122	7.07569	5.99421	5.47147	6.07367	6.90932	6.6699	6.20159	7.79776	6.77923	7.15581	7.51335	7.19726	7.35102	7.50332	8.32963	7.01476	6.344	6.87963	7.18161	6.25923	8.21404	6.35248	6.72187	6.31749	5.70603	6.44698	6.07712	6.03351	7.12287	6.68962	6.65126	7.63117	7.0743	7.17559	7.4518	6.19904	6.84194	8.29579	6.14453	7.6059
302	10.5852	11.6214	11.7833	11.5831	11.6104	11.7862	11.1241	9.01823	9.90281	11.3365	10.9343	12.0293	11.7323	11.7846	11.5763	10.5221	8.47643	11.2512	11.3598	10.5437	12.2379	12.1467	11.5244	11.1668	11.2399	11.1911	11.7418	11.1052	11.804	11.5088	11.2147	11.0515	10.8899	11.4896	11.8585	11.2649	11.2649	11.5474	11.54	10.6587	11.7966	12.3211	11.762	10.2608	12.9443	11.7316	12.6037	11.1587
303	4.69661	5.24174	5.02901	5.1705	5.12256	5.05274	5.06626	7.78783	5.13929	5.40137	4.99595	5.20636	4.96981	5.60436	5.2844	4.9383	5.10695	4.96067	5.22134	5.32414	5.17633	5.55727	5.17467	5.41517	5.01024	5.09117	4.90156	4.94807	5.36135	5.17758	5.33999	5.40421	4.68088	5.40315	4.91408	4.65874	5.26772	5.33739	6.18887	5.36026	4.82145	4.86335	4.77966	4.96645	5.22255	5.40492	5.28131	5.30887
304	4.30401	4.44655	4.75455	4.99595	5.07877	4.89147	5.13459	5.13374	5.05546	5.38204	4.94758	5.25557	5.24531	5.2844	5.07966	5.47384	5.60683	5.06042	5.22134	5.02762	5.37446	4.99783	5.02716	4.99029	4.8038	4.87108	5.00908	4.94807	5.18627	5.27589	5.35623	5.13758	4.72984	4.69893	4.32537	4.49643	5.11781	5.23058	5.48327	5.19286	4.90759	5.09469	4.68819	4.96645	4.80971	5.64157	5.6185	5.10695
305	4.66734	5.21488	4.68673	4.63021	4.95293	4.51286	5.17717	4.62535	4.69951	5.22737	5.23138	4.93928	5.15372	5.30431	5.01327	5.17259	4.62778	4.89198	5.10215	4.96164	5.19574	5.04275	5.05138	5.0761	4.9383	4.77665	4.31758	4.51871	5.58602	4.92599	4.91408	5.1755	4.29566	5.1273	4.52065	4.46758	5.18998	4.93683	5.16549	4.90759	4.47232	4.69081	4.63928	5.07074	5.01327	5.04548	5.18834	5.07342
306	11.2401	11.4339	11.0387	12.0273	10.6289	12.1238	12.8634	5.07877	11.3475	10.9596	11.6008	11.5169	10.1447	12.3701	11.8552	12.8328	5.21245	11.9926	11.5743	11.5085	10.6479	12.0196	11.4128	10.9781	12.1634	12.3034	10.1708	10.6537	10.4148	11.6988	12.8876	11.4196	11.8217	11.431	12.2794	11.9018	8.9706	11.9733	12.77	12.6179	12.9053	11.4728	11.6464	11.2687	11.9567	10.0179	12.6007	12.8747
307	4.42037	4.44655	4.61312	4.77005	5.96876	4.89147	5.9382	4.88742	5.2595	5.0156	4.94758	4.91408	4.95002	5.50395	4.74505	5.22737	7.70119	4.89198	5.01513	4.91159	5.04275	4.97508	4.94222	5.12127	4.91308	4.87108	5.32919	5.03131	5.47856	5.05546	4.81292	4.97985	4.62657	4.69893	4.84255	4.49643	5.11781	4.83783	5.37699	5.09776	4.68848	4.73718	4.68819	4.92599	5.10542	5.42465	5.04412	5.00768
308	4.91756	5.18586	4.88029	5.11391	5.22295	5.69098	5.19615	5.57535	5.24293	5.31982	5.04412	5.28131	5.33255	5.71779	5.74298	5.7286	5.01792	5.27084	4.8721	5.09732	5.25793	5.29802	5.22215	5.43615	5.09952	5.09117	5.15583	5.22376	5.58602	5.45477	5.29477	5.21245	5.16842	4.81131	4.68848	4.63566	5.3119	5.58289	5.45683	5.43024	5.01281	5.12386	4.90508	5.0894	5.03681	5.00347	5.4257	5.33553
309	4.6429	4.52978	5.05726	4.93585	4.95293	4.98745	5.01977	5.19901	4.69951	5.10039	5.06402	4.96212	5.0894	5.39496	5.97164	5.30164	4.50825	4.89198	4.92401	4.96164	5.31982	5.12084	5.45031	5.43615	5.01024	4.91408	4.7253	4.64049	5.47856	6.63631	5.16087	4.97985	4.62657	4.72701	4.81292	4.40043	7.06085	6.06348	5.48327	5.01513	4.75399	4.90658	4.61312	4.88793	5.10542	5.04548	4.95002	5.04412
310	4.42037	4.52978	4.72075	4.66734	4.95293	4.95632	5.11434	5.19901	5.31227	4.95438	5.13758	4.75955	5.24531	5.07298	5.56173	5.43962	5.21245	5.09776	4.85247	4.8081	5.2169	4.87262	5.33739	4.80434	4.83204	4.67089	5.10695	4.82887	5.32845	5.88223	5.04957	5.13758	4.57207	4.58649	4.43429	4.49643	5.26772	5.12041	5.24372	5.07387	4.23194	4.61435	4.70816	4.84517	5.24372	5.08675	4.87518	5.07342
311	10.3447	11.3548	11.0176	10.066	11.2369	9.92401	12.1755	6.479	10.7093	9.97992	9.58295	9.70303	11.3096	10.2353	9.93611	11.2359	8.01291	11.7044	11.2586	11.1371	11.4664	11.6358	11.6565	11.3228	10.4305	11.2699	9.20767	11.1612	11.4812	9.61426	11.3888	9.83288	9.59911	10.6492	9.68905	10.7023	10.529	10.6233	9.0896	11.3343	11.057	10.4032	9.76792	10.6402	10.4897	11.07	9.414	10.5835
312	4.89501	4.88233	4.75455	5.22416	4.8081	5.59507	6.36976	4.80057	5.06716	5.0156	5.37916	5.10695	5.38528	5.60436	5.32207	5.53378	5.10695	5.49065	4.99218	5.11478	5.98071	5.60714	5.29515	5.5023	5.05681	5.40421	4.53497	4.90357	5.20554	5.45477	5.29477	4.91781	4.46491	4.94856	4.66142	5.06985	6.1833	5.31982	6.15532	5.26772	4.9789	4.88742	4.96115	4.84517	4.96453	5.45597	5.22617	5.22737
313	6.57891	6.44163	7.46181	6.81983	5.83457	6.59703	6.30936	7.11194	6.43157	6.88683	7.05329	6.62348	5.9935	6.78537	6.13558	6.79792	5.50197	6.40308	6.10545	6.07902	5.99397	6.47335	6.8185	6.92164	5.84088	6.32566	5.84794	6.49592	5.8351	5.71436	6.77868	7.18688	6.22005	6.51847	6.2945	5.96564	8.01381	6.48254	6.79115	6.57079	6.06191	6.27232	5.85756	6.10119	5.99456	6.08113	6.53112	6.64961
314	5.64547	5.40315	5.59413	5.69505	5.7469	5.97761	5.39174	7.47644	5.56649	5.67372	5.98593	5.58477	5.3474	5.71779	5.82214	5.60622	5.06087	5.55838	5.54203	5.84088	5.72519	5.74662	5.85237	6.0303	5.09952	5.3437	5.30887	5.85614	5.95586	5.82135	5.49131	5.85237	5.08587	5.67136	5.22013	5.18504	6.1833	6.56047	5.69011	5.61114	5.38708	5.60622	5.45683	5.43442	5.64397	6.34242	6.5822	5.66826
315	4.82463	5.24174	5.26342	5.05681	5.29477	5.33628	5.29974	5.57535	5.27899	5.44515	5.37916	5.37337	5.28978	5.68252	5.24452	5.37192	5.21245	5.43163	5.05772	5.00768	5.52042	5.33367	5.26694	5.74746	5.05681	5.12041	5.53896	5.18998	6.46189	5.3217	5.32583	5.27006	4.72984	4.69893	4.68848	4.76343	5.86403	6.82475	5.50957	5.39281	5.04503	4.66675	4.77966	5.03864	5.55727	6.04209	5.47011	5.24174
316	10.5205	9.8843	10.0588	10.034	9.98191	10.9079	10.3652	6.69427	10.4574	10.3325	9.85466	10.4666	9.7783	9.70195	10.245	11.0014	5.99338	10.3492	10.3706	10.062	10.3404	10.1638	10.7084	10.5048	9.98469	10.1745	9.48743	10.235	10.8743	10.4643	10.7884	10.3234	10.3157	9.71406	10.335	9.64623	7.18078	10.4338	10.8116	10.9389	9.91833	10.2041	9.87609	9.2291	9.73276	10.7327	10.2438	10.8261
317	4.98318	5.37789	4.9427	5.1705	5.37155	5.36172	5.01977	5.13374	5.19122	5.57093	5.13758	5.44756	5.33255	5.60436	5.48663	5.4873	5.85471	5.18998	5.36135	5.09732	5.53783	5.04275	5.29515	5.29745	5.24848	5.09117	5.08454	5.25911	6.1227	5.22737	5.16087	5.25085	5.00206	4.94856	4.60697	4.72189	8.17588	5.23058	5.98972	5.09776	4.99595	5.12386	4.8649	5.03864	5.22255	5.08675	4.75232	5.42884
318	4.66734	4.60697	4.57459	4.96356	5.12256	5.254	5.39174	8.46135	6.52395	5.27181	5.13758	5.10695	5.19983	5.30431	5.68953	5.30164	5.21245	4.93928	5.03635	5.21569	5.31982	5.12084	5.78037	5.20961	5.24848	4.91408	5.20024	4.8038	5.18627	5.10782	5.02301	5.48025	4.91458	4.75455	4.66142	4.78539	6.02223	5.93894	5.48327	5.13459	4.84778	4.49377	5.32807	4.98413	4.80971	5.18834	5.71006	5.40528
319	4.85351	4.52978	5.10956	4.55683	5.2595	5.39031	5.44963	8.0583	5.20961	5.29477	5.23138	5.42378	5.15372	5.21569	5.4229	5.26577	5.21245	5.01977	5.05772	4.86129	5.19574	5.178	5.863	5.20961	5.1363	4.77665	5.05952	4.7512	4.89147	5.12515	5.22937	5.66456	5.12515	4.6441	4.60697	4.78539	5.58352	5.254	5.43094	5.25124	4.77884	4.66675	4.61312	4.7761	5.06087	4.86645	5.39281	5.24174
320	16.4867	16.095	16.2194	16.2651	16.1538	16.3708	16.9421	14.5668	16.3222	16.0585	16.2841	15.8418	15.7863	16.0767	16.2475	16.6279	14.1826	16.2865	16.145	16.3191	15.7127	16.4485	16.6159	16.0482	16.2572	16.2548	15.6421	16.4832	16.5057	16.3564	16.4758	16.5666	16.0413	16.2016	16.3155	16.0215	15.776	15.8623	16.5227	16.5882	16.1024	16.4718	16.1656	16.3155	15.9148	15.6803	15.8454	16.6314
321	9.56385	5.10083	10.163	7.90629	10.7415	6.68575	6.01155	6.479	5.77187	9.83491	9.32151	9.17076	10.946	6.20862	4.04771	5.6185	5.10695	5.48126	9.74361	7.08142	6.202	9.1779	5.70603	5.93526	5.41869	9.33181	4.46627	9.69228	5.32845	10.9129	5.26342	8.23922	8.00973	10.5675	5.22013	7.8727	5.35843	10.1684	8.35151	5.71479	7.14023	9.52097	6.09262	7.49176	6.35285	10.4774	10.4369	5.59476
322	5.40279	6.54301	5.31152	6.1002	5.32732	5.95599	6.00009	5.88274	5.3788	5.85133	6.40884	5.23018	6.29355	6.52966	5.51845	6.35616	5.10695	5.36428	5.7382	5.15709	5.01792	5.19819	5.37699	5.7286	5.30088	5.57156	4.9539	5.25911	6.05627	5.79939	5.69476	7.03965	6.35597	5.56396	5.7069	5.05681	6.50571	5.86583	6.6009	6.57655	6.39158	5.34813	5.1461	6.42283	5.10542	5.87866	6.26491	6.96715
323	5.80746	10.2306	9.40727	5.05681	5.47553	5.33628	5.29974	7.11194	5.91486	10.1061	5.53637	10.2345	5.92565	5.98071	5.4229	6.84319	5.01792	7.82896	5.59476	5.17717	9.91519	8.66289	5.46161	11.7072	5.24848	8.24881	5.20024	9.14973	9.30089	9.5901	7.58241	7.65493	4.62657	7.14831	9.2412	4.72189	9.14084	6.56047	8.584	6.38296	8.73781	5.34813	5.4789	5.13758	7.61228	8.71951	5.76719	6.84299
324	7.20563	7.0743	7.45077	6.88046	7.63662	6.53825	6.5677	6.2655	6.40928	6.64091	6.13333	6.76368	7.55662	6.18227	7.10677	6.89152	4.74393	7.16678	6.73462	6.58259	7.63121	6.53582	6.53534	6.77278	7.15021	7.35951	6.35221	7.25113	6.95679	6.92474	7.39615	7.36385	6.01945	6.44698	5.79262	6.64991	6.02223	6.42528	6.33444	6.87951	7.07575	6.50786	6.76493	6.64422	7.33691	6.46069	7.31537	6.75334
325	4.89501	5.06581	5.16339	4.87108	5.60652	5.39031	5.60652	7.93107	5.40988	5.67372	5.06402	5.54025	5.35916	5.37192	6.17957	5.70084	4.78212	5.69011	5.22134	5.05365	5.37446	5.4365	6.10839	5.52402	5.2844	5.12041	5.53896	4.94807	5.64337	5.29055	5.46604	5.74802	4.72984	5.22295	5.24253	4.87876	8.10996	6.22488	5.40279	5.30735	5.30317	4.98318	5.23098	5.03864	5.54348	5.37155	5.48462	5.47654
326	5.0244	5.00908	4.81666	4.36938	5.38708	5.01838	5.29974	5.45683	5.17633	6.10567	4.97125	5.28131	4.9865	5.60436	5.48663	5.26577	4.93683	4.98175	4.99218	4.6429	5.19574	5.10302	5.14057	4.90207	5.17633	4.93536	4.69313	4.8038	5.18627	5.12515	5.32583	5.31152	4.68088	4.97603	4.9865	4.80326	5.26772	5.8807	5.56237	5.43024	4.73493	4.54593	4.73493	4.92599	4.96453	5.31982	5.26225	4.98792
327	5.34351	5.04001	5.10956	5.02301	5.47553	5.28285	5.47721	5.13374	5.31227	4.93683	5.16381	5.28131	5.48025	5.85276	5.99562	5.35623	4.93683	5.09776	5.44273	5.05365	5.824	5.63145	5.34961	5.254	5.17633	5.10608	5.00908	5.01141	5.27821	5.22737	5.36974	5.15625	4.87005	4.75455	4.91408	4.80326	5.86403	5.54509	5.43094	5.78324	4.9789	4.86335	4.59024	4.9471	5.08409	5.22617	5.6185	4.78703
328	17.1371	17.1653	17.0711	17.4767	17.2951	17.3821	17.256	17.0474	16.5994	16.9165	17.3091	17.1562	16.8041	17.3253	17.2951	16.5514	17.0077	16.7431	16.7998	16.7475	16.8561	16.7547	16.5473	16.8379	17.1562	16.4269	17.6471	16.3115	16.408	16.7547	16.2841	16.4005	17.5716	16.9566	16.6592	17.3463	17.0239	17.3349	16.7678	16.4418	16.7025	17.1749	16.3824	17.17	16.4758	18.0539	16.9211	16.6664
329	5.24769	5.24174	5.53799	5.22416	5.42919	6.52395	6.09724	5.35623	5.2595	5.11868	5.53637	5.05862	5.56903	6.79372	5.45375	5.24769	8.47643	5.21933	5.64157	5.6136	5.35623	5.42325	5.47553	5.52402	5.70948	5.20351	5.65892	5.05455	5.36135	5.57692	5.29477	5.99515	7.10982	5.52467	5.10564	5.28285	6.8021	5.14397	6.36311	5.66427	5.20106	5.22255	5.05274	5.38672	5.44584	5.96948	5.36135	5.55918
330	5.43268	4.75009	4.68673	4.99595	5.54025	4.98745	4.91732	5.57535	5.13929	4.76066	5.11434	4.65845	5.43302	5.37192	5.07966	5.22737	8.41177	4.91508	5.05772	5.25321	5.35623	4.94904	4.85351	5.254	5.05681	4.85143	5.10695	4.97029	5.06267	5.12515	4.91408	5.13758	6.13729	4.6441	4.79327	4.80326	6.34686	5.05455	5.48327	5.32583	4.58211	4.59522	4.9789	4.84517	4.91408	5.37155	5.36135	5.04412
331	7.39789	6.8579	7.25147	6.51494	8.15863	6.53825	8.051	8.46135	8.88227	6.41836	6.64286	6.02407	9.49328	7.27014	6.82918	8.14013	9.77717	8.47499	8.66072	8.29188	8.01198	7.9861	8.54964	7.49626	6.83636	7.68784	7.80959	7.48351	8.1783	6.39935	7.39869	6.5165	7.36422	7.34179	5.4789	7.17762	8.93418	7.4472	6.42178	8.02908	8.25692	7.74514	8.23404	7.97312	8.59609	9.22431	6.71058	8.25854
332	11.0921	11.9553	13.3498	12.2429	11.9545	12.4547	11.4104	10.9783	12.0517	12.6899	12.0799	13.1068	12.9207	11.8916	12.9357	11.3349	10.7325	11.8062	11.5021	12.633	11.6416	12.5852	10.9481	12.1974	12.0853	11.5619	10.7702	11.7284	12.5507	11.3831	11.3665	11.8924	11.9957	12.1873	12.7891	11.9862	11.8072	11.8337	11.9065	11.4381	12.4586	12.0599	12.7188	12.1764	12.354	11.7676	13.0559	11.5284
333	8.37422	7.87068	8.15771	8.74411	8.96886	9.87715	9.22793	5.35623	8.42755	9.00054	9.26029	9.20991	8.12382	7.95452	9.35955	7.75509	9.44088	9.20515	7.91173	8.17874	8.16882	8.24982	7.27442	7.94614	9.09612	8.22246	9.28319	8.83129	8.36027	9.23717	8.6041	9.50729	9.72418	8.24881	8.64661	8.28836	9.20175	8.66982	8.72563	7.72355	8.68994	8.19072	8.17227	9.47044	9.3415	8.84128	8.98021	7.59843
334	7.61305	8.12393	7.91743	8.14627	7.84061	8.22696	7.05961	12.0517	7.49622	7.66673	8.32509	8.85173	7.05646	7.38693	7.83765	7.52514	11.9053	7.15581	7.34304	7.31084	7.61271	7.46181	7.19079	7.92737	7.99885	7.51762	8.15937	8.08522	7.46224	8.46932	7.3429	8.0726	7.82366	7.8202	8.09082	7.17762	10.4731	8.0002	8.01625	7.10966	7.11042	7.75143	7.36422	7.2441	7.39593	8.47655	8.10298	7.39949
335	5.1427	4.78539	5.10956	4.48709	4.9255	5.14057	4.86129	4.7512	4.94026	5.05681	5.11434	4.31833	5.2595	4.82728	5.22456	4.85143	7.91491	5.0761	4.90156	5.07298	5.31982	5.26694	5.02716	5.18627	5.03222	4.87108	4.90156	4.45204	5.10608	5.01327	5.14355	4.75788	6.19258	4.6441	4.66142	5.04001	5.35843	5.16674	5.11087	5.01513	4.9427	4.86335	4.96115	4.61066	4.80971	5.38923	4.95002	4.96981
336	7.74535	6.55601	8.03674	7.35626	8.95494	6.38521	6.38485	10.9558	6.59361	7.59054	8.35917	8.39084	8.22839	6.6699	7.14958	6.55457	10.9037	6.29536	7.822	6.61883	6.56826	7.31886	6.41087	6.7072	6.3336	7.7004	7.30039	8.40389	6.60924	9.84794	6.27173	7.85047	7.46704	8.17354	6.88714	6.96041	10.2125	7.87142	7.30714	6.25235	7.16735	8.2682	7.11031	7.11552	7.05397	9.10863	9.05122	6.52428
337	5.77022	5.55823	7.13002	4.99595	5.55311	6.35322	6.1833	4.97746	6.74461	5.11868	5.25793	5.44756	7.03438	6.56992	6.5869	6.35616	8.87983	6.1864	6.62196	6.87695	5.71106	6.16834	6.71645	6.5778	6.31362	6.80438	6.84489	6.05593	6.95679	6.61262	6.17115	5.85237	6.16541	6.2319	5.90423	5.33031	6.1833	5.69186	7.16866	6.3545	6.53372	7.10976	6.38287	5.48025	5.90235	6.35781	6.94476	6.46733
338	5.71006	5.79154	6.378	5.98878	6.94939	6.01783	6.2149	5.19901	7.00976	5.86789	5.28285	5.51878	6.53825	5.94943	5.93452	6.05537	8.87983	5.89062	6.0809	6.30195	6.15194	6.67675	6.44749	6.39078	5.48193	5.86067	6.39935	5.77462	6.21743	5.41658	5.70329	5.69853	7.06602	5.70315	5.40421	5.47384	8.51111	6.25786	5.84794	5.97044	7.36827	6.01353	6.39453	6.46614	7.09115	6.31824	5.76719	5.59476
339	7.06265	7.27014	7.82193	7.59027	7.69482	7.52906	6.50256	9.73276	6.73194	6.94054	7.6099	8.32169	6.69514	7.37136	7.33868	7.18481	9.68033	6.54197	7.06243	7.11871	6.55816	6.88078	6.87682	7.24727	8.06796	6.61753	8.33306	7.36841	6.86977	8.18778	6.66658	7.482	7.6434	7.08197	7.6408	7.20812	9.39461	7.03507	7.47712	6.84646	6.91412	7.95601	7.62155	7.12244	7.26653	7.88775	7.77708	6.91038
340	6.08312	6.90431	6.75006	5.91336	6.59376	7.87833	5.92676	5.57535	6.01806	5.90134	6.01968	7.8646	5.77036	6.05311	8.14197	6.20974	9.15039	6.04243	5.87904	5.86532	6.66791	6.57229	6.3308	6.5778	7.13233	6.39578	5.69853	7.14608	6.31645	6.78155	6.21854	6.07935	6.40769	6.27756	6.26764	5.77681	7.06085	7.62143	6.82991	6.01458	5.91373	6.0609	5.97427	5.91772	6.0422	6.96234	6.14453	5.98783
341	5.54573	5.58289	5.39639	5.5483	5.64277	5.64157	5.42325	5.45683	5.89188	5.90134	5.28285	5.30317	4.95002	5.62491	5.75486	6.1014	8.09789	5.45169	5.71521	5.25321	5.19574	5.50627	5.72548	5.7286	5.05681	5.59008	5.5595	5.25911	5.55375	6.1804	5.59071	6.09262	5.74746	5.27084	5.05726	5.53378	6.93312	5.35953	6.22116	6.53355	5.62034	5.34813	5.52075	5.38672	5.38204	5.35549	5.6185	6.05876
342	4.96212	4.91408	5.00347	4.80434	4.90056	5.49732	5.39174	5.72035	5.00581	5.18421	5.23138	5.15793	5.19983	5.68252	5.4229	5.6185	7.20685	5.11261	5.10215	5.38816	5.19574	5.36135	5.26694	6.15321	4.98555	5.29821	7.24023	5.18998	5.58602	5.50429	4.91408	5.21245	5.88338	5.24966	5.08232	5.21811	6.02223	5.35953	6.82249	5.37916	4.99595	4.98318	4.84517	4.63506	5.12386	5.31982	5.29668	4.96981
343	5.6965	6.27736	6.17875	5.62278	6.31522	6.03672	5.63084	6.69427	5.67224	6.32256	6.36776	8.44313	6.45591	5.88605	6.63063	5.60622	6.62196	6.10075	6.0711	6.51937	8.0026	5.69911	5.72548	6.47276	6.67932	5.80612	5.10695	6.20933	6.59641	6.61262	6.18578	6.10687	6.88936	6.81917	5.7069	5.73115	6.02223	6.90969	6.17167	5.17425	7.41357	6.60361	5.37807	6.34834	6.99946	6.3997	5.94919	5.46161
344	4.80273	4.60697	5.18957	4.73944	5.22295	5.05274	5.13459	8.46135	4.94026	4.97603	5.04412	5.25557	5.35916	5.64457	5.74298	5.4873	7.91491	5.17633	5.01513	5.19738	5.68282	5.45169	5.28285	5.16591	5.1363	4.91408	5.15583	4.94807	5.3119	5.5178	5.08719	5.19245	5.69011	5.22295	5.08232	5.34592	6.34686	5.44756	5.43094	5.25124	4.86696	5.12386	5.08409	4.88793	4.91408	5.43962	5.4257	5.18504
345	5.17717	4.81452	4.54497	4.2748	4.90056	5.1705	4.99595	7.11194	4.77665	4.76066	5.23138	5.15793	5.50197	5.30431	5.45375	5.21002	5.99338	4.79463	5.29362	5.09732	5.19574	5.16003	5.10564	5.20961	5.05681	4.91408	5.10695	4.94807	5.10608	5.09028	5.04957	5.01977	6.39346	5.02393	4.74281	5.33031	5.26772	4.9827	5.37699	5.09776	4.75399	4.69081	4.59024	4.61066	5.28092	5.40492	4.97556	4.98792
346	4.72303	4.68088	4.81666	4.59645	5.18627	5.1705	4.80326	4.70816	4.66023	5.14185	5.01838	5.01048	5.56903	5.30431	4.98887	5.26577	5.50197	4.73944	5.05772	4.8081	5.19574	5.12084	5.23497	5.20961	4.96212	4.98887	4.84517	4.90357	5.14652	4.97173	5.19574	4.96019	5.70603	4.92352	4.71332	5.25045	6.50571	5.18834	5.16549	5.01513	4.82145	5.05772	4.9789	4.61066	4.96453	5.08675	5.40882	4.88945
347	5.75666	6.27736	6.96859	6.5778	5.41447	4.89147	6.90625	5.07877	5.27899	5.07521	5.49165	5.15793	6.344	5.91722	5.32207	6.99074	7.20685	6.22529	6.0809	5.38816	5.78365	6.32482	6.06707	5.78529	5.22937	7.2446	6.02581	7.22208	7.15222	5.74746	6.88714	6.18227	5.74746	6.9803	5.22013	7.59031	6.02223	5.58289	6.33444	6.97291	6.87829	5.09469	6.31192	5.72121	6.02269	6.75404	4.90357	6.69049
348	5.32845	5.18586	5.10956	4.99595	5.47553	5.10956	5.01977	4.58462	4.66023	5.22737	4.90232	4.91408	5.02023	5.21569	5.2844	5.47384	5.41517	5.24571	4.8721	5.13459	5.33665	5.16003	5.23497	5.03314	5.03222	5.36209	5.15583	5.05455	5.2595	5.3217	5.59071	5.10127	6.10883	4.94856	4.76509	5.37916	5.26772	5.38204	5.21609	5.09776	5.02716	5.53637	5.19286	4.96645	5.42919	5.31982	5.45375	5.26772
349	5.80746	5.21488	5.57535	5.74298	6.02431	5.64157	6.05537	5.07877	6.03878	6.21024	5.87329	5.62765	5.73199	6.20862	5.97164	6.41985	5.99338	6.086	6.03626	6.09141	6.29737	5.95393	6.08644	6.31899	6.01829	6.33518	5.22255	5.72462	6.26764	5.89315	6.3205	5.92466	5.9883	5.86015	6.04403	6.27212	5.58352	6.29	6.20506	6.14909	5.84245	5.85912	6.30338	6.0438	6.07913	6.22106	5.72263	6.00009
350	4.61189	4.88233	4.42421	4.48709	5.1461	4.9255	5.06626	5.19901	4.87518	5.20636	4.85559	5.10695	5.35916	5.44325	5.40421	5.38959	5.72278	5.29515	4.77005	5.00768	5.53783	4.94904	5.26694	4.85559	5.01024	5.22817	4.98175	4.8038	5.06267	5.14397	5.16087	5.10127	5.27278	4.42491	4.49243	5.45683	4.99123	5.21042	5.48327	5.19286	5.10215	4.86335	4.9789	4.75399	5.10542	5.12687	5.10564	5.28285
351	5.54573	5.06581	5.73171	5.49632	5.67974	6.90268	5.80934	5.35623	5.13929	5.55055	5.96876	5.62765	5.7497	5.80329	6.88968	6.13323	9.75617	7.44815	5.4271	5.81869	5.25793	5.93452	5.72548	5.52402	5.38672	5.28978	5.43442	4.925	5.52304	5.49165	5.83299	5.32882	8.35275	5.60282	5.68691	5.95114	6.87106	5.99067	5.69011	6.01458	5.34924	5.451	5.74802	5.91772	6.48832	5.80316	5.6185	5.79993
352	5.1427	4.81452	5.18957	4.87108	4.9808	5.44653	5.42325	4.7512	5.40988	5.10039	5.40208	5.32732	5.35916	5.48462	5.9207	5.40634	5.99338	5.29515	5.38024	5.28825	5.08719	5.48025	5.26694	5.36756	5.01024	5.29821	5.10695	5.22376	5.27821	5.43094	5.33999	5.13758	5.12515	5.17717	5.05726	5.56221	4.86696	5.40421	5.3232	5.21407	5.28478	4.84517	5.23098	5.07074	5.29668	5.61022	5.4257	5.39281
353	4.94075	4.68088	5.02901	5.11391	5.1461	4.98745	5.26694	5.57535	5.24293	5.31982	5.66026	5.49332	5.21569	5.58367	5.4229	5.21002	5.85471	5.18998	4.9471	5.09732	5.50197	5.1427	5.02716	5.20961	5.17633	5.12041	5.00908	4.85559	5.06267	5.01327	5.06402	4.75788	5.12515	4.72701	4.79327	5.92379	5.71807	5.16674	5.53605	5.05681	5.01281	4.88742	4.94124	4.7761	5.16716	5.22617	5.14652	5.07342
354	4.61189	4.60697	4.88029	4.59645	4.71733	4.9255	4.80326	6.479	4.74056	5.27181	5.16381	4.48377	4.93486	5.34887	6.15659	5.53378	7.70119	5.01977	4.96981	4.96164	5.33665	5.16003	5.17467	5.254	4.8038	5.12041	4.7253	4.85559	5.2595	5.01327	4.98175	4.75788	5.21002	4.92352	4.93928	5.89441	5.05546	5.254	5.29477	4.90759	4.90759	4.80273	4.90508	4.96645	5.08409	5.55247	5.14652	4.93142
355	4.89501	4.71504	4.46322	4.80434	4.95293	5.01838	4.74281	5.88274	4.74056	4.66734	4.85559	4.86439	5.18504	5.02624	5.20636	5.2844	5.21245	4.96067	5.29362	4.91159	5.10869	5.178	4.74785	4.99029	4.96212	4.91408	4.7253	4.77774	5.14652	4.97173	5.04957	4.78539	5.16842	4.58649	4.54979	5.83655	5.22857	4.95971	4.9808	5.17425	4.80273	4.44034	4.88742	4.66201	4.86284	5.24531	4.7236	5.07342
356	10.44	10.903	11.229	10.5786	10.3032	10.9069	11.1756	10.7528	11.2961	10.8233	10.4484	10.614	10.1525	11.6264	11.2894	11.2169	10.6611	10.9943	11.0692	10.2884	10.7196	11.199	11.2951	11.3247	11.3946	10.9481	11.2907	11.4994	11.8161	10.802	10.8872	11.1707	11.1574	10.7381	10.1779	10.7667	10.7636	10.9891	11.3591	11.0839	10.4247	11.1864	10.7996	10.4077	10.079	11.3791	10.3295	10.608
357	12.9083	13.9544	12.7681	11.9977	12.2759	12.5539	13.1623	14.0067	13.2378	12.8171	11.9448	11.949	12.9131	12.7011	12.7654	13.8956	14.1719	13.0059	13.2035	12.8933	11.9604	13.5139	13.5702	12.81	12.6509	13.5649	11.0403	13.191	13.1361	12.7487	13.5867	12.9306	12.589	13.285	12.8082	13.511	12.9855	13.058	13.0338	14.1489	13.4864	13.7925	12.823	12.7636	13.4036	11.5575	11.5654	14.0036
358	4.69661	4.81452	4.81666	4.84046	5.00581	4.9255	5.11434	4.88742	5.13929	5.25045	4.90232	5.42378	5.21569	5.12084	5.38959	5.15372	5.99338	4.98175	5.03635	5.13459	5.27783	5.16003	5.26694	5.12127	4.7739	4.91408	5.6185	4.8038	5.32845	5.29055	4.91408	4.8721	5.29381	5.00182	4.57459	5.93857	5.58352	5.21042	5.26772	5.19286	5.01281	4.51805	4.80219	4.80165	5.39674	5.04548	5.14652	5.00768
359	6.00712	5.24174	5.99774	5.57472	6.59889	5.33628	6.39748	5.13374	7.1556	5.73115	5.89416	5.25557	5.86661	6.69216	6.08965	6.93448	7.20685	5.99962	6.52281	6.05673	6.22629	6.0673	6.35395	5.95199	5.6056	6.17105	6.02581	5.85614	6.78387	5.57692	6.30614	5.62993	5.27278	5.48529	4.86542	6.56342	6.42825	6.13515	6.17167	6.81036	5.79113	6.1227	6.93619	6.02915	6.53274	7.00081	5.85549	6.38422
360	6.06393	5.29515	5.59413	6.99593	5.91896	5.39031	5.91747	5.27006	5.95599	5.61099	5.72263	5.71206	6.33062	5.82108	6.21915	6.17397	5.15709	6.11209	6.34677	5.62765	5.91448	5.91523	6.29278	5.64937	5.2844	5.68807	5.49665	5.93329	6.0463	5.16087	5.87252	5.64802	5.66929	5.29477	5.38204	6.85089	6.1833	5.82294	5.69011	6.1329	5.254	5.52238	5.74003	5.98166	5.75472	5.77544	5.67166	6.11838
361	4.66734	4.85351	5.26342	5.05681	5.37155	5.33628	5.06626	6.69427	5.17633	5.8351	5.06402	5.23018	5.30317	5.64457	5.60637	5.33777	5.85471	5.29515	5.07921	4.91159	5.53783	5.12084	5.34961	5.20961	4.98555	5.02301	4.84517	5.4358	5.39389	5.14397	5.38456	4.93928	5.12515	4.75455	4.60697	6.18392	5.40741	4.88793	5.05862	5.26772	4.9427	4.81985	4.9789	5.05681	5.18586	5.31982	5.01931	5.00768
362	4.94075	4.71504	4.91308	4.80434	5.29477	5.28285	5.19615	5.57535	4.97221	5.16171	4.90232	5.34887	5.53815	5.34887	5.45375	5.67431	5.50197	4.98175	5.22134	5.09732	5.23537	5.29802	5.26694	5.34555	5.11651	4.98887	5.22255	4.97029	5.50792	5.22737	5.29477	4.80434	5.01977	4.86722	4.36514	6.24771	5.26772	5.254	5.21609	5.28671	4.68848	4.90658	4.90508	4.70816	5.22255	5.18834	4.7236	5.14014
363	11.0523	10.6094	10.7756	10.66	11.9663	10.5449	9.49904	11.5169	9.63253	10.503	10.9045	10.9326	10.6682	10.2255	10.2566	9.67229	11.058	9.58368	10.9003	10.7396	10.1422	9.96923	9.37147	10.4482	10.1854	10.406	9.77282	10.9189	10.1403	12.3261	9.44447	10.3966	10.0136	10.8969	10.2947	10.0963	10.2977	10.9845	10.2273	9.34745	9.61426	11.0945	10.073	10.0955	9.70909	13.6955	11.5465	10.4252
364	5.10564	5.29515	5.13459	5.47181	5.22295	5.44653	5.33181	8.62506	5.06716	5.65356	5.37916	5.71206	5.52597	5.54573	5.89618	5.47384	8.66252	5.43163	5.25793	5.25321	5.4674	5.50627	5.26694	5.43615	5.51747	5.254	5.37337	5.40457	5.36135	5.45477	5.24769	5.06132	5.66929	5.02393	5.08232	6.89739	5.40741	5.74059	5.37699	5.28671	5.01281	5.31982	5.28902	5.36062	5.45683	5.56745	5.40882	5.29477
365	7.17413	8.77284	9.11123	8.58151	8.60451	8.19437	9.57174	8.77161	9.59967	8.35289	7.68864	8.57516	8.4532	8.29188	8.65312	8.91735	5.72278	8.86523	8.06953	8.07316	9.20125	9.45182	8.03339	8.4421	9.26843	10.1693	9.50857	9.15651	9.95998	9.60626	10.3002	9.10464	7.58945	8.8361	9.18209	9.33452	9.1747	8.56912	8.22483	8.63062	8.9192	7.66758	9.29719	8.21987	9.29424	8.95746	8.81661	8.67222
366	4.473	4.75009	5.05726	4.66734	4.61557	4.79652	4.67854	5.02255	5.12084	5.10039	5.40208	5.20636	5.07253	5.44325	5.14525	5.11087	5.21245	4.68264	4.8721	4.8081	4.89071	5.19819	4.90056	4.99029	4.65428	4.80273	5.00908	4.90357	4.75009	5.25911	5.06402	4.80434	5.01977	4.51871	4.66142	6.74005	5.08542	5.29477	5.26772	5.28671	4.82145	4.77993	4.30907	4.55747	5.12386	5.0207	4.97556	4.56891
367	4.94075	4.81452	5.21569	5.74298	5.44618	5.10956	5.11434	4.88742	5.03681	5.07521	5.18627	5.34887	5.10564	5.30431	5.32207	5.24769	5.33888	5.23018	5.10215	5.11478	5.31982	5.08365	5.26694	4.99029	5.17633	5.16465	5.05952	5.03131	5.55375	5.05546	5.35623	5.13758	4.87005	4.6441	5.05726	6.68962	4.65428	5.29477	4.84987	6.85635	5.40386	4.86335	5.19286	4.84517	5.1461	5.40492	5.04412	4.93142
368	11.7816	10.6805	9.55448	10.9887	10.7815	11.1314	11.507	7.11194	9.81919	11.5188	11.8244	9.42958	10.3251	11.3327	11.4384	12.8537	8.01291	10.7738	12.0916	11.0234	10.4808	10.4283	11.4196	11.1004	10.9601	11.3223	11.4628	9.65071	8.71885	11.5402	12.0873	11.9699	11.709	9.96158	11.541	10.8259	11.8884	11.2294	12.8657	12.8335	11.0288	11.1044	10.1956	11.0661	10.1728	10.5229	11.6535	12.5972
369	5.64547	6.26021	6.07712	6.63736	5.67974	6.85544	7.37136	7.11194	5.53734	6.13323	6.4806	7.01946	5.39496	6.86101	6.85984	6.82753	5.72278	6.21257	5.93145	5.80585	5.63584	6.52297	5.88656	6.49592	7.24713	7.34026	5.41517	5.72462	5.95586	8.25352	7.71141	6.25373	6.16541	6.42511	6.63668	7.55242	5.35843	6.63517	6.67601	6.34751	6.88587	5.67254	5.63976	5.86467	6.77594	6.01458	6.84502	6.84299
370	4.89501	5.00908	5.10956	4.96356	5.2595	4.98745	4.86129	7.11194	4.86129	5.65356	5.33031	5.56221	5.33255	5.56396	5.64877	5.4558	5.72278	5.15961	5.29362	5.17717	5.06402	5.2844	5.26694	5.18627	5.1363	5.12041	4.90156	5.22376	5.14652	5.40315	5.22937	5.1755	5.12515	4.75455	4.76509	7.07005	5.05546	5.44756	5.37699	5.17425	4.82145	5.15835	5.22053	4.96645	5.36318	5.55247	5.5132	5.14014
371	4.94075	4.94758	4.97317	4.99595	4.84046	5.39031	5.36172	5.13374	5.00581	5.05681	5.63976	5.82956	5.24531	5.26107	5.84781	5.56237	5.99338	5.38816	5.22134	5.28825	5.3921	5.4365	5.48629	5.39031	5.24848	5.17717	5.41517	5.25911	5.10608	5.52891	5.70329	5.23018	4.87005	5.02393	4.96212	7.72965	5.86403	5.33739	5.21609	5.71479	5.11478	5.04184	5.08409	5.03864	5.22255	5.40492	5.5132	5.254
372	7.9479	6.68889	6.46018	7.03008	7.33757	7.85411	6.68583	4.88742	8.67132	7.15026	6.18175	6.55097	7.42249	7.87161	7.35901	8.083	5.50197	9.2572	7.8805	6.92647	7.67356	7.09489	7.65216	7.467	7.52514	7.32871	7.9982	6.95545	6.91891	7.38401	7.36298	7.22856	7.78779	6.79562	7.14263	7.89307	5.58352	7.66132	8.51383	8.06656	6.42511	7.41789	8.11186	7.5117	6.77594	7.34581	7.35383	7.63552
373	5.0244	5.06581	5.21569	4.73944	5.42919	4.79652	5.23078	4.88742	5.53734	5.10039	4.80434	5.20636	5.2595	5.16842	5.63372	5.15372	5.50197	5.09776	5.05772	4.96164	5.23537	5.23098	5.43823	4.94661	5.1363	5.59008	6.35221	4.90357	5.06267	5.21245	5.26342	5.21245	5.08587	4.86722	5.15372	7.37199	5.05546	5.4264	5.21609	5.17425	5.71607	5.01977	5.63976	5.00581	5.08409	5.66959	5.29668	4.88945
374	7.469	8.15046	8.92881	8.57553	8.27692	8.63407	7.58354	11.0401	7.54258	8.88552	9.19518	9.619	8.14574	8.03144	8.82418	7.4441	10.4183	7.5032	8.05032	8.3159	7.41586	8.36182	6.90092	7.99564	7.88858	7.87283	7.59295	8.22302	8.448	8.68961	7.46696	8.25957	7.67958	8.7811	8.85327	8.86713	9.64672	8.48476	8.0651	7.23056	8.20255	8.22286	8.55528	8.11539	8.00644	9.40202	9.42742	7.65011
375	6.17521	6.62348	5.16339	6.05808	5.18627	6.74916	6.79203	5.72035	5.40988	6.61078	6.43695	5.58477	5.6549	7.91833	6.69369	7.87122	5.21245	5.87662	6.50967	5.30431	5.10869	6.50967	5.78037	5.20961	5.72292	7.59963	5.24412	5.22376	5.2595	6.95606	7.7515	8.06667	6.89878	6.11144	5.94016	7.89863	6.02223	6.15806	8.80007	7.70101	7.11519	5.54959	5.33999	6.58408	5.85042	5.00347	8.12236	7.80244
376	5.15961	5.24174	4.81666	4.80434	5.10324	5.254	5.01977	5.19901	5.06716	5.31982	5.23138	5.25557	5.30317	5.56396	5.48663	5.40634	5.72278	5.00347	5.10215	4.93683	5.13117	5.16003	5.10564	5.20961	5.17633	5.06087	5.00908	5.09469	5.2595	5.19533	5.17758	4.93928	5.12515	4.92352	4.93928	7.72397	5.18998	4.9827	4.90257	5.05681	5.32301	4.94661	4.81985	5.07074	5.45683	5.35549	5.18834	5.04412
377	4.52978	4.97842	4.9427	4.48709	5.79045	4.9255	4.97173	5.35623	7.9101	5.61099	5.18627	6.37103	5.0894	5.64457	5.33888	5.53378	5.10695	5.65326	5.16507	4.96164	4.80917	5.21569	5.47553	5.20961	4.85974	4.97173	5.88261	4.99123	5.14652	5.19533	5.10608	4.91781	4.68088	4.48574	4.86542	7.93448	5.58352	4.93683	5.3232	5.09776	5.53734	4.77993	6.15532	4.70816	5.28092	6.96234	4.77884	5.19983
378	6.59361	6.84423	6.90343	6.84148	7.18533	6.35322	7.06411	6.07177	7.05374	6.68772	6.45265	6.05763	6.75076	6.99652	6.5019	7.35153	5.01792	6.59353	6.86359	6.76941	7.06647	6.8205	7.09665	6.16771	7.17621	6.92894	7.48871	6.82382	7.18827	6.39113	7.0004	6.65812	6.32893	6.90424	6.11155	8.76021	9.09213	6.9168	6.98042	7.32149	6.88587	6.31899	7.23056	6.61753	6.92647	7.19746	6.49025	6.7616
379	4.52978	4.94758	4.9427	5.02301	5.1461	4.79652	4.86129	5.27006	4.97221	5.11868	4.94758	4.96212	5.00581	5.64457	5.2844	5.47384	5.01792	4.79463	5.01513	4.96164	5.08719	4.99783	5.06447	5.01281	4.55491	4.87108	4.9539	4.7512	5.55375	5.03314	5.08719	4.8721	5.04503	4.6441	4.60697	8.2472	5.35843	5.07387	5.00768	4.84098	4.71046	4.80273	4.77966	4.75399	5.22255	5.10695	5.01931	4.93142
380	5.43268	5.3232	5.51976	5.3878	5.67974	5.97761	5.44963	5.45683	5.10564	5.86789	5.47147	5.84638	5.50197	5.78719	5.63372	5.86145	5.41517	5.43163	5.4271	5.17717	5.60436	5.60714	5.58571	5.7286	5.69476	5.3232	5.53896	5.60436	5.32845	5.75639	5.87252	5.55727	5.08587	5.31982	5.10564	8.42127	5.71807	5.29477	5.91049	5.28671	5.44653	5.81442	5.4789	5.34813	5.64397	5.92516	5.83457	5.71436
381	10.9719	12.3198	11.9917	10.6161	12.2062	10.7399	12.4185	10.9239	9.8727	11.352	10.7057	9.83611	12.8693	10.8496	10.3622	10.2752	10.02	11.5329	11.6724	12.3078	12.0889	11.5979	11.7365	11.6264	10.0379	11.8933	7.95492	12.5992	12.1859	9.99015	10.6811	10.4009	10.5481	11.6238	9.7205	11.7287	11.8974	11.2082	9.23631	10.3608	11.6563	12.4963	10.3442	12.4705	13.6841	12.988	10.6419	9.91406
382	7.10791	6.52966	6.05311	6.3452	5.79045	7.11498	6.84129	4.70816	5.72462	6.79474	6.91219	7.10442	5.97546	7.23844	7.54958	8.24285	5.33888	6.66109	7.22142	6.48615	5.55727	6.57229	7.32806	6.59026	7.16421	6.44128	6.99298	6.07601	5.79844	6.64714	7.6165	7.57997	6.79217	6.46835	8.22809	8.68602	5.71807	7.07402	8.25495	8.25819	6.36894	6.92733	6.5811	6.43669	6.13151	6.39113	7.34747	8.34637
383	11.1907	9.37977	9.85101	9.92172	9.77209	10.5963	10.9506	8.46135	12.0254	10.2813	9.97452	10.07	9.53415	11.4095	10.737	12.5723	7.91491	10.6624	11.0436	10.1969	9.5831	9.991	11.3242	10.6947	10.5573	10.8487	9.18545	9.75507	9.56614	10.709	12.0449	10.9157	10.8625	9.40262	10.3719	10.6047	8.30166	10.9518	11.7615	12.6661	10.3093	10.586	10.9772	10.4881	10.4517	10.5921	9.99253	12.1084
384	4.7512	4.88233	4.61312	4.80434	5.10324	4.9255	4.99595	5.35623	4.98792	5.20636	5.09028	5.20636	5.18504	5.54573	5.16674	5.26577	4.93683	5.04275	4.85247	4.78485	4.91657	4.87262	4.90056	4.85559	5.38672	4.85143	5.05952	5.01141	5.10608	5.05546	5.16087	4.97985	4.68088	4.32129	4.86542	8.8158	4.99123	4.9827	5.05862	5.21407	4.73493	4.81985	4.56383	4.96645	5.29668	5.00347	4.90357	5.00768
385	10.122	8.61848	8.86973	10.0995	7.29605	9.75073	9.20557	8.77161	10.7552	8.63879	8.95599	8.21378	7.60118	9.99518	9.28266	11.7156	8.54305	8.86016	10.4577	8.64676	6.89978	7.63416	10.236	9.36865	8.87634	9.06343	9.58447	9.04178	6.20159	9.60439	10.5156	10.2009	10.0916	8.17354	9.32104	9.83506	8.23912	9.68448	11.1992	11.4779	9.3606	10.502	11.4374	8.32893	9.04187	8.69776	9.5901	12.0571
386	11.5848	11.0146	11.1071	10.6475	13.7078	11.4363	11.6184	10.0944	10.8877	12.0115	11.3644	10.3068	14.3047	11.7987	12.7681	10.2931	10.9037	11.5489	12.1853	12.9496	14.7723	10.483	13.0331	12.8335	11.7928	10.9212	12.7258	12.1613	12.4353	11.6347	10.8118	10.6678	11.7771	12.0941	11.2464	11.6135	11.2558	11.9553	10.2538	10.3113	11.719	12.6372	13.2443	12.6872	11.7221	11.4365	11.5216	9.7142
387	12.2154	12.0864	12.3954	12.6228	12.2542	12.6062	12.0941	10.5518	12.9541	12.4067	12.7218	12.8747	12.4105	12.9032	12.7788	12.4564	10.6492	12.4058	12.3855	11.8096	12.7118	12.8467	12.5286	12.7753	12.8222	11.795	13.4864	12.2174	12.3107	12.5378	12.3433	12.3279	12.5749	12.3125	12.9955	12.4026	12.1339	12.7487	12.9167	12.2635	12.0889	12.4783	12.6601	12.6532	12.5408	12.633	12.9188	12.2562
388	4.89501	4.68088	5.94334	5.30887	5.52663	5.99633	5.71206	5.19901	4.8935	5.31982	5.11434	4.96212	6.87426	5.37192	5.60637	5.11087	4.85818	5.37771	5.36135	5.28825	6.23629	5.78828	5.10564	5.62947	5.41869	5.06087	5.10695	5.24333	6.0463	6.76672	5.12256	4.75788	5.25242	4.86722	5.10564	8.8729	10.1223	5.58289	5.53605	5.01513	5.59445	4.98318	5.28902	4.8649	5.85042	6.82951	5.4391	5.10695
389	10.9219	11.8816	10.1321	11.875	10.4236	12.3601	12.3728	5.88274	11.3879	12.1282	12.0124	11.8966	10.0464	12.0156	12.2125	12.4321	5.99338	11.8995	11.2035	11.2784	10.4152	11.5301	10.6845	10.8442	12.2111	12.1113	11.5787	10.9575	10.4979	12.0002	12.7963	12.527	11.6366	11.6664	12.9279	11.9007	9.1747	11.8231	12.9151	12.5226	12.4331	11.8463	10.4613	11.3745	11.8772	10.923	12.2291	13.0696
390	4.94075	5.06581	5.39639	5.28285	5.18627	5.66663	5.29974	5.88274	5.36081	5.40137	5.57724	5.79262	5.58195	5.66427	6.27756	5.64668	6.29718	5.48126	5.36135	5.13459	5.53783	5.31982	5.28285	5.16591	5.65012	5.36209	5.37337	5.29362	5.56903	5.34887	5.51878	5.59507	6.36767	5.17717	5.15372	8.44372	6.1833	5.46706	5.86815	5.46161	5.17717	5.05772	5.13031	5.1986	6.71716	5.40492	5.49981	5.26772
391	5.0244	5.7705	4.54497	4.40913	5.05681	5.05274	4.91732	5.19901	5.10564	5.36026	4.90232	5.05862	5.18504	5.21569	5.12256	5.5023	5.50197	4.98175	4.82198	4.70009	5.01792	5.08365	5.05138	5.16591	5.05681	4.72587	4.60326	4.45204	5.0156	5.16087	4.98175	4.93928	4.46491	4.6441	4.88945	8.48055	4.99123	5.23058	5.11087	4.97269	4.82145	4.9255	4.68819	4.75399	4.96453	5.33665	5.16842	5.07342
392	9.35692	8.57007	7.35695	8.62637	8.50196	9.16004	9.33631	5.19901	8.66561	8.91115	8.7855	8.61997	8.94707	9.05363	8.85929	9.30135	5.50197	9.21893	8.85306	8.3445	9.02604	8.80367	8.99156	9.00309	9.01899	9.71889	7.07502	8.96944	9.47884	9.49418	9.82718	9.18067	8.54327	8.66831	8.79187	9.81314	6.99828	9.0726	9.40331	9.42495	8.83869	8.97899	8.74814	9.07912	8.90223	8.07962	8.18169	9.09952
393	17.8335	17.8162	18.091	18.0539	18.2332	17.9726	17.9266	18.3944	18.091	17.9563	18.1112	18.0539	17.9129	18.0106	18.091	17.8901	18.3663	17.9405	17.9726	18.1112	17.9917	17.8546	17.9405	18.0106	17.8253	17.9917	18.2332	17.6681	17.8428	17.7563	17.9129	17.8428	18.0539	17.9726	18.0325	18.1619	18.296	17.9563	17.7483	17.9017	18.1348	18.1619	18.1903	18.1348	18.1112	17.661	18.2332	18.0325
394	4.58774	5.18586	4.88029	5.3878	5.4873	5.28285	5.23078	5.07877	5.17633	5.36026	5.09028	5.23018	5.38528	5.68252	5.35623	5.53378	5.10695	5.17633	5.4271	5.17717	5.15456	5.23098	5.15751	5.29745	5.05681	5.14949	4.9539	5.24333	5.49165	5.56649	5.70329	5.23018	4.91458	4.86722	5.10564	8.04805	5.35843	5.50594	5.21609	5.21407	5.15498	5.1904	4.9789	5.05681	5.10542	5.16842	5.56745	5.22737
395	9.57643	7.72155	8.0451	7.88578	7.25132	8.49737	9.41922	5.57535	10.9861	7.52445	8.0362	6.72009	7.80402	9.35864	7.9587	10.7123	5.10695	8.38269	9.723	8.10661	6.77367	7.78541	9.61964	8.47288	8.09569	9.47319	8.65774	8.87715	7.2489	9.41129	10.1168	8.93778	9.21237	7.84238	8.1601	9.50805	5.86403	9.0487	10.2696	10.8072	9.22328	9.01633	10.622	8.24299	8.86517	10.1416	8.07762	10.7702
396	7.94498	8.15046	7.87276	7.88578	8.34528	8.67238	10.0727	9.76439	8.53276	8.45239	8.03075	8.0026	8.46873	9.11641	8.61125	8.73469	9.68033	9.1715	8.82993	9.00234	7.92459	9.03082	8.62298	8.38938	8.70339	10.024	8.08961	8.27551	9.48296	8.83772	10.0688	8.2051	7.98936	8.3159	8.4629	9.38353	7.23904	8.73029	8.52696	8.77997	9.80336	8.4025	8.14855	8.55198	9.86733	9.09966	8.61315	9.00523
397	4.85351	5.04001	4.9427	4.99595	5.18627	4.8249	4.67854	8.0583	5.27899	5.18421	4.70413	4.91408	5.05681	5.21569	5.12256	4.98175	5.50197	5.21933	5.10215	5.07298	5.27783	5.16003	4.94222	5.16591	5.01024	5.13459	5.10695	4.45204	5.06267	5.25911	5.08719	5.04229	5.46825	4.69893	4.81292	7.47061	5.18998	5.14397	4.90257	5.25124	4.77884	4.94661	4.81985	4.84517	5.20473	5.24531	5.10564	5.26772
398	4.7512	4.68088	4.54497	5.05681	4.90056	5.10956	5.06626	5.27006	5.86815	5.05681	5.04412	4.96212	5.7497	5.21569	5.24452	5.02393	6.46529	5.49065	5.03635	5.53086	5.06402	5.36135	5.20595	5.29745	4.9383	4.67089	6.10075	4.97029	5.22255	5.05546	5.28131	4.93928	4.72984	4.89451	4.71332	6.90688	5.01977	5.4264	5.64051	4.77005	5.34924	5.42465	4.53884	5.05681	5.47451	5.4883	4.95002	5.22737
399	4.52978	4.40242	4.61312	4.80434	5.22295	4.86129	4.86129	5.19901	5.17633	5.14185	4.99595	5.03406	5.22978	5.39496	5.07966	5.02393	5.15709	4.86954	4.77005	5.00768	5.01792	5.04275	4.85351	4.94661	5.1363	4.87108	4.66616	4.3814	5.04001	5.01327	5.02301	5.01977	4.72984	4.6703	4.76509	5.98047	4.80756	5.33739	5.11087	4.97269	4.58211	4.49377	4.80219	4.9471	4.93977	5.06402	5.14652	5.18504
400	4.89501	4.81452	4.85351	4.59645	4.95293	4.9255	5.01977	4.62535	5.40988	5.27181	4.94758	5.08409	4.95002	5.21569	5.35623	5.13159	4.85818	4.70816	5.01513	5.09732	5.19574	5.08365	4.9865	5.16591	5.03222	4.77665	4.75399	4.99123	4.51805	5.37844	4.89147	5.01977	4.84987	4.97603	4.88945	5.37916	4.86696	5.46706	5.11087	4.97269	4.73493	4.77993	4.84517	4.81719	4.91408	5.20758	5.08587	5.10695
401	4.25814	4.88233	4.72075	4.52587	4.95293	5.80773	4.99595	4.80057	5.3788	5.0156	5.09028	4.75955	5.30317	5.48462	5.12256	5.5178	5.10695	5.09776	4.99218	4.96164	5.13117	5.16003	5.06447	4.99029	5.22937	4.89147	8.60215	4.8038	5.18627	4.77555	5.14355	4.89653	4.77665	4.75455	4.71332	5.34592	5.46025	5.12041	4.73718	4.74673	4.77884	4.56701	4.68819	4.84517	4.88894	5.35549	4.85455	5.17009
402	4.69661	4.44655	4.81666	4.40913	5.16758	5.47418	4.6429	4.62535	4.97221	5.22737	5.23138	5.13331	4.89501	5.39496	5.32207	5.30164	5.99338	4.84517	4.8721	4.83625	5.06402	5.01931	5.31095	4.99029	4.59024	4.97173	4.90156	4.90357	4.99218	4.97173	5.04957	4.97985	4.68088	4.69893	4.49243	5.28285	4.86696	4.75677	5.18998	4.92846	4.58211	4.66675	5.11478	4.75399	4.75455	5.0207	4.97556	5.19983
403	5.28131	4.78539	5.00347	5.33479	5.22295	5.57156	6.05537	6.2655	5.13929	5.22737	5.23138	4.96212	5.22978	5.75165	5.24452	5.40634	5.99338	5.60158	5.07921	5.38816	5.27783	6.01248	5.29515	5.56745	5.24848	5.59008	4.90156	4.90357	5.06267	5.36172	5.99986	5.51845	5.01977	5.56396	4.76509	5.25045	7.18078	5.23058	5.48327	5.46161	5.2642	5.09469	5.01513	5.254	5.39674	4.95922	5.4391	5.3474
404	6.92406	5.45649	6.97494	6.54728	5.47553	5.33628	5.8982	5.27006	12.8211	6.10567	6.31012	6.26335	5.8232	7.71492	8.31517	5.67431	5.272	5.8617	5.5132	7.49589	7.36189	5.37952	10.4328	10.3966	5.81362	5.3437	12.2332	5.03131	5.55375	6.05808	5.32583	5.29094	5.74746	5.83115	5.03314	6.42073	6.02223	5.48663	5.78515	5.05681	6.50554	10.9477	12.702	5.74914	5.86274	10.1602	5.65803	5.55918
405	5.26342	4.94758	5.66501	5.49632	5.41447	5.33628	5.52858	6.07177	6.19073	5.48495	5.28285	5.86351	5.2755	5.75165	5.99562	5.70084	5.60683	5.4735	5.45649	5.23138	5.83615	5.40741	5.4271	5.56745	5.11651	5.254	5.6185	5.37663	5.62947	5.48025	5.46604	5.71579	5.25242	5.31982	5.12902	4.80326	6.1833	5.33739	5.40279	5.71479	5.33925	5.10782	5.01513	5.36062	5.692	5.56745	5.28131	5.55918
406	4.96212	5.06581	4.88029	5.11391	5.29477	5.6185	5.31982	7.78783	5.59445	5.40137	5.37916	5.25557	5.32057	5.52304	5.64877	5.47384	6.29718	5.24571	5.36135	6.11252	5.6978	5.50627	5.25321	5.76719	5.33628	5.12041	5.05952	4.94807	5.52304	5.19533	5.22937	5.10127	5.29381	5.1273	5.10564	4.87876	6.1833	5.31982	5.69011	5.17425	5.20106	5.254	5.1461	5.16842	5.5155	5.45597	5.48462	5.22737
407	4.85351	4.44655	4.68673	4.87108	5.1461	5.08055	4.91732	5.45683	5.22536	4.80434	5.01838	5.28131	5.2595	5.34887	5.20636	5.40634	4.54979	5.21933	4.90156	5.05365	5.06402	5.19819	4.96405	5.0761	4.74673	4.67089	4.75399	4.85559	4.91657	4.82834	4.98175	5.00206	4.57207	4.69893	4.43429	4.72189	4.89854	5.16674	4.95341	4.74673	4.58211	4.51805	4.59024	4.55747	4.93977	4.91408	5.18834	4.91109
408	4.82463	5.15751	4.68673	4.96356	5.96876	5.22617	5.34813	4.88742	5.12084	5.40137	5.04412	5.49332	5.63372	5.48462	5.4365	5.40634	5.33888	5.15961	5.07921	5.28825	5.57251	5.21569	5.18998	5.3232	5.21286	5.22817	4.8721	5.25911	5.66929	5.16087	5.12256	5.3661	4.65129	5.00182	5.15372	4.61312	4.80756	5.21042	5.18998	5.01513	5.07253	5.12386	5.23098	5.0894	5.18586	5.29821	5.64517	5.59476
409	4.473	4.81452	4.81666	4.52587	4.90056	4.86129	4.97173	4.97746	5.13929	5.27181	4.99595	4.91408	5.35916	5.24015	5.32207	5.35623	5.21245	4.68264	4.77005	5.00768	5.53783	4.80057	5.10564	5.1444	4.9383	4.95244	4.66616	4.90357	5.2595	4.80326	4.76121	4.60141	4.60079	4.39032	4.36514	4.49643	5.71807	4.93683	4.95341	5.05681	4.6082	5.00581	4.59024	4.58712	4.86284	5.00347	5.18834	4.93142
410	8.03837	8.61848	8.06103	9.26267	7.83604	8.34879	6.86849	13.2127	7.3166	8.05123	7.71313	8.01148	7.4141	7.75703	7.56735	7.06378	12.7118	6.75188	7.53101	6.23589	7.6858	7.55302	6.91941	8.3789	8.51094	8.03625	9.50472	8.86957	8.26898	9.98638	6.89057	8.39242	6.79217	6.88968	7.08369	7.4002	10.2062	7.5928	7.20502	6.41774	7.60165	8.50007	7.33398	8.21987	8.1222	10.0448	9.10256	7.43488
411	5.98582	6.40796	6.79474	6.43435	6.36867	6.03672	5.74466	10.2953	6.60585	5.52874	6.19975	5.75109	6.27775	6.23589	5.87277	5.6185	9.40443	5.64547	5.6185	6.24711	6.08821	5.81094	5.8351	6.1097	5.84088	6.21571	5.45477	6.01225	5.36135	6.30195	5.49131	5.21245	5.91846	6.19473	6.02823	6.37067	7.39503	6.17032	6.02546	6.03191	5.20106	5.7497	6.27959	6.02915	6.07021	7.62536	5.93894	5.46161
412	5.17717	4.68088	4.75455	5.49632	5.22295	5.1705	4.99595	6.69427	5.40988	5.10039	4.99595	4.75955	5.58195	5.52304	4.98887	5.42605	6.1441	4.96067	5.18255	4.8081	5.15456	5.16003	5.06447	5.254	5.09952	5.07431	5.10695	5.18998	5.3474	5.01327	5.08719	5.04229	4.87005	5.17717	4.54979	4.91557	5.11781	5.29477	5.43094	5.32583	4.75399	4.54593	5.08409	4.70816	4.96453	5.35549	5.45375	5.28285
413	4.80273	5.10083	5.31152	5.22416	6.41202	6.56833	5.90899	5.35623	5.56649	5.22737	5.51336	5.67166	6.27775	5.88605	5.94529	5.26577	5.06087	6.51223	5.52858	6.0049	6.07557	5.66456	5.60683	5.60914	5.35366	5.254	6.80835	5.93329	5.46025	5.33479	5.29477	5.3661	7.44229	5.02393	4.71332	5.01977	5.40741	6.01678	5.43094	5.05681	6.75633	5.01977	5.53021	5.79045	5.71436	6.01458	5.48462	5.22737
414	4.7512	4.88233	4.81666	4.55683	4.65189	5.1705	4.99595	5.88274	5.3921	5.11868	4.80434	5.01048	5.30317	5.60436	5.20636	5.5023	5.50197	5.18998	4.82198	5.07298	5.10869	5.08365	5.20595	5.18627	5.21286	5.12041	5.24412	4.7512	5.29477	5.01327	5.49131	5.01977	5.01977	4.89451	4.96212	4.72189	5.26772	5.33739	5.43094	5.32583	4.96164	4.98318	4.8649	4.84517	5.10542	5.55247	5.18834	5.22737
415	4.98318	4.68088	4.6483	4.93585	5.22295	5.28285	5.13459	6.69427	5.19122	5.05681	4.90232	5.39746	5.15372	5.14482	5.20636	5.2844	4.74393	5.15961	5.10215	5.27006	5.43163	5.45169	5.36154	5.3232	4.8038	5.17717	4.84517	4.925	5.38024	4.82834	5.26342	5.21245	4.95922	4.94856	5.05726	4.91557	5.58352	5.254	5.11087	4.74673	5.1273	4.86335	5.01513	4.98413	5.22255	5.12687	5.14652	5.3232
416	4.94075	5.06581	5.13459	5.36099	5.2595	5.59507	5.11434	6.91605	5.62003	5.27181	7.36353	5.44756	5.33255	5.44325	5.53378	5.66278	5.33888	5.18998	4.96981	5.35623	5.50197	5.19819	5.34961	5.39031	5.33628	5.21569	4.84517	4.94807	5.36135	5.16087	5.10608	5.25085	5.08587	5.05455	5.33553	5.05681	5.18998	5.48663	5.7382	5.61114	5.17717	4.98318	5.41165	4.80165	5.1461	5.52042	5.56745	5.29477
417	4.42037	4.08228	4.3814	4.55683	4.58774	4.8249	4.99595	4.80057	5.13929	4.89198	4.75455	4.86439	5.18504	4.9789	5.51845	5.38959	4.85818	5.01977	4.80111	4.8081	4.94368	5.12084	5.17467	4.92352	4.59024	4.55427	4.04771	4.94807	5.0156	5.05546	4.91408	5.1755	4.91458	4.75455	4.54979	4.84308	4.83888	4.95971	4.92649	4.54593	4.6082	4.59522	4.94124	4.1765	5.01327	5.06402	4.87518	5.00768
418	4.7512	4.94758	4.68673	4.90357	4.84046	4.98745	4.91732	6.69427	5.53734	5.44515	4.97125	5.05862	5.2755	5.21569	5.20636	5.96467	5.21245	5.0761	4.7116	5.09732	4.99548	5.04275	5.06447	5.16591	4.91308	5.02301	4.07271	4.94807	5.12644	5.22737	5.19574	4.97985	4.72984	4.89451	4.71332	4.40043	5.11781	5.16674	4.95341	4.95002	4.52587	4.64169	4.68819	4.84517	5.06087	5.31982	5.16842	5.02301
419	7.89206	8.93594	9.00977	8.15716	10.1882	8.60781	9.88512	11.0702	9.28009	7.62471	7.70602	7.90954	8.57681	8.68841	9.20837	9.39579	11.1851	9.24812	8.94847	9.61437	10.1678	9.56266	9.08825	9.77327	9.23657	9.83648	8.56631	9.72159	9.20266	8.81069	9.55364	7.95936	8.83348	9.00613	8.16817	8.80007	8.85942	9.55927	8.97495	9.06644	9.21676	8.13605	9.9324	8.44641	9.70584	9.6606	8.93653	8.4562
420	6.68012	7.63922	7.07508	7.16636	7.21385	8.07667	7.27844	5.19901	7.64005	7.15686	7.88165	7.69533	6.78782	7.21507	7.42682	7.25909	5.33888	6.97147	6.29642	7.65317	6.91562	6.83103	6.98417	7.03301	7.54853	6.25136	6.42668	5.9532	6.97099	6.27775	7.03111	7.43014	7.3786	7.29034	8.36702	6.47883	6.8021	7.66958	7.85927	7.39298	7.59731	8.40498	9.13772	6.89928	6.79933	8.42431	8.4343	7.8547
421	6.00712	6.26021	6.31352	6.17355	6.63055	6.16205	5.7975	10.0055	6.18227	6.42895	6.58956	7.55702	6.26354	6.02223	6.04425	6.07267	9.53917	5.72263	6.22769	5.88935	6.202	5.92342	5.60683	6.40255	5.86802	5.91074	5.69853	6.40769	5.93575	6.63631	5.98558	6.10687	6.15025	6.35018	5.94016	5.66915	8.17588	6.47276	6.45231	5.87354	5.85692	6.57489	5.99656	5.88351	6.21602	7.23486	6.67322	5.94139
422	6.03718	6.71387	6.30195	6.51494	5.95889	7.04819	5.65296	4.80057	6.43157	7.14279	7.27941	6.72009	5.83773	6.8359	7.02149	6.71837	4.93683	6.66109	6.18929	6.31201	6.27765	5.8351	5.88656	6.79257	5.7975	5.29821	5.41517	5.20758	5.46025	5.21245	5.60158	5.48025	6.92393	6.28856	6.20465	5.66915	5.26772	6.54221	6.13857	6.29441	6.07924	6.53582	5.9275	6.11491	6.47267	6.13248	6.11035	5.84546
423	4.61189	4.60697	4.81666	5.33479	4.9808	4.98745	4.83309	5.07877	5.56649	5.55055	4.83098	5.10695	5.07253	5.30431	5.10346	5.33777	4.70413	5.11261	5.01513	4.91159	5.06402	5.33367	5.29515	5.10127	5.03222	4.98887	5.15583	4.77774	5.0156	5.12515	5.04957	5.3878	4.82198	4.75455	5.05726	4.54593	4.86696	5.07387	5.11087	4.97269	4.96164	5.05772	4.70816	4.9471	4.91408	5.00347	4.7236	5.10695
424	4.85351	5.45649	5.98593	5.3878	5.63038	5.87508	5.86815	5.35623	5.86815	5.9344	5.6815	5.73199	6.02223	5.69997	5.54766	5.77681	7.20685	5.67166	5.48479	5.80585	6.23629	5.48025	5.49865	5.71092	5.17633	5.48243	5.53896	5.50924	6.83063	5.43094	5.79018	5.13758	5.00206	5.52467	5.22013	4.63566	5.46025	5.33739	5.64051	5.58446	5.70084	5.10782	5.19286	5.13758	5.39674	5.00347	5.59445	5.47654
425	4.52978	5.1273	5.00347	4.80434	5.41447	5.19922	5.52858	4.88742	5.59445	5.46366	5.53637	5.05862	5.48025	4.95293	5.20636	5.21002	5.06087	5.29515	5.36135	5.44859	5.58915	5.42325	5.49865	5.43615	4.96212	5.09117	5.24412	5.29362	5.93575	5.76802	5.12256	5.06132	4.87005	4.72701	4.60697	4.68088	4.77856	5.54509	4.95341	4.79517	4.96164	5.00581	4.80219	5.36062	5.45683	5.42465	4.87518	5.04412
426	5.28131	4.75009	4.54497	4.73944	5.10324	4.98745	5.15625	5.88274	5.36081	6.248	5.04412	5.08409	6.18774	5.44325	6.61339	5.30164	5.01792	7.11123	5.18255	5.21569	5.63584	5.16003	5.20595	5.56745	4.91308	4.87108	4.9539	4.94807	5.66929	5.25911	5.19574	4.75788	4.72984	5.00182	4.81292	4.61312	5.01977	5.29477	5.37699	4.95002	4.77884	4.75677	5.33999	4.7761	5.08409	5.35549	4.87518	5.254
427	6.83063	7.11161	6.87189	6.81983	6.81383	7.59661	7.38931	5.27006	6.99975	7.22384	6.86075	7.33942	7.40677	7.51811	7.17642	7.18873	4.97699	7.23555	6.7077	7.1247	7.41031	7.19587	7.26868	7.24227	7.36827	7.22675	6.13323	7.11671	6.89752	7.27135	7.24777	6.90431	7.12589	7.08197	7.22595	6.61653	7.39503	7.20939	7.30714	6.91032	6.98316	7.5466	6.94525	6.43669	6.66436	7.353	7.30182	6.89133
428	4.69661	5.00908	4.75455	4.99595	4.90056	5.10956	5.23078	5.57535	5.71206	4.93683	5.06402	5.05862	5.24531	5.30431	5.24452	5.35623	5.21245	4.93928	4.8721	5.11478	5.27783	5.10302	4.94222	5.254	5.01024	5.12041	5.53896	4.85559	5.29477	5.05546	5.17758	5.01977	4.57207	5.00182	4.54979	4.44311	5.35843	4.9827	5.64051	5.01513	4.9427	4.88742	4.96115	5.10564	5.33181	5.28285	5.10564	5.02301
429	4.36514	4.91408	4.81666	4.87108	4.95293	5.1705	4.94563	5.35623	5.40988	5.03589	4.85559	4.91408	5.12084	5.24015	5.16674	5.40634	4.85818	4.89198	5.01513	4.91159	4.75288	4.99783	5.32508	4.85559	4.74673	5.12041	4.84517	4.51871	5.10608	5.34887	5.00581	5.04229	4.89147	4.61312	4.36514	4.5213	5.26772	5.46706	5.26772	5.13459	4.86696	4.69081	4.81985	4.7761	5.1461	5.29821	5.26225	5.17009
430	4.80273	5.3232	5.05726	7.28245	6.94476	5.6185	5.47721	10.03	5.86815	6.60067	6.33937	5.05862	5.74242	7.56917	6.04425	5.19081	9.44088	5.70618	5.55471	6.09141	6.54334	5.93452	5.29515	5.43615	5.48193	5.02301	6.92968	4.85559	5.32845	5.21245	5.14355	6.27843	9.67269	5.1273	5.01048	9.07376	10.0311	5.75527	5.37699	5.36026	5.23098	5.1904	4.8649	7.57455	7.10824	5.29821	5.26225	5.09205
431	8.85707	8.91816	9.02122	8.77133	9.51038	8.3572	10.3418	5.07877	8.7947	8.29789	8.23464	7.97784	9.3579	8.94861	7.95064	9.24225	5.21245	9.53187	8.81125	9.53903	9.68886	9.34541	9.37392	9.09227	8.17245	9.26137	8.02891	9.41064	9.49636	8.35054	9.0647	8.57276	8.24975	9.18692	7.83555	9.06048	9.26152	8.84361	7.38482	9.08812	9.65829	8.75309	9.28513	9.32302	9.65095	10.1777	8.37813	9.17995
432	4.98318	4.81452	4.29888	5.05681	5.29477	5.14057	5.23078	4.80057	5.31227	5.16171	5.16381	5.20636	5.12084	5.50395	5.12256	5.43962	6.92647	4.89198	4.90156	5.13459	4.96981	5.19819	5.20595	5.48025	4.85974	5.02301	4.60326	4.90357	4.91657	5.12515	5.08719	4.97985	4.82198	4.84098	4.57459	4.91557	5.35843	5.38204	4.90257	5.07387	4.88843	4.98318	4.80219	4.96645	5.29668	5.35549	5.08587	5.07342
433	7.60697	7.27941	7.14385	6.26021	7.50013	6.40104	7.2717	4.88742	7.29313	6.97374	5.98593	6.77319	8.69973	6.8023	7.85125	7.48611	5.85471	7.68383	7.28948	7.31985	8.1455	7.79126	8.37488	7.54608	6.76327	7.40695	6.56071	6.52248	8.20927	6.73561	6.98435	6.99817	5.91846	6.67476	6.48908	6.15785	5.71807	6.33927	6.65126	7.29824	7.15454	6.82872	6.80982	6.49592	6.6859	7.00081	6.18887	7.45433
434	9.1894	8.68273	9.47044	8.70791	9.21408	9.55843	8.89395	4.80057	10.0423	9.35747	7.67444	9.49702	8.60093	9.47713	8.82823	9.47713	5.50197	9.15355	9.3436	9.01322	9.2105	8.77295	9.57364	9.59647	9.27152	9.39891	9.17444	8.74046	8.16639	9.45809	9.45009	9.24962	9.30518	9.34581	9.48435	8.96613	7.91004	8.98054	9.24579	9.84953	9.62208	9.25961	9.3988	9.37378	9.56707	9.96453	9.29221	10.1942
435	5.0244	4.97842	4.9427	4.93585	5.35733	5.28285	5.33181	6.2655	5.47721	5.14185	5.30697	5.32732	5.42097	5.48462	5.37301	5.33777	5.72278	5.01977	5.05772	5.27006	5.50197	5.19819	5.26694	5.34555	5.01024	5.10608	4.60326	4.94807	4.91657	5.25911	5.31152	5.1755	4.72984	4.86722	4.49243	4.69922	4.80756	5.74059	5.50957	5.13459	5.1273	5.05772	4.61312	4.96645	5.29668	5.31982	5.26225	5.07342
436	4.82463	4.88233	4.72075	5.05681	5.22295	4.86129	4.80326	4.92797	5.64668	4.97603	4.80434	4.84098	5.18504	5.05365	4.84778	5.37192	5.21245	4.89198	4.8721	4.93683	5.23537	5.12084	5.10564	5.16591	5.09952	4.8241	5.00908	4.8038	5.0156	5.06985	5.29477	5.01977	4.4137	4.54979	4.68848	4.24108	5.18998	5.31982	5.53605	4.99548	4.82145	4.81985	4.68819	4.70816	4.86284	4.91408	5.18834	5.14014
437	4.7512	4.85351	4.54497	4.77005	4.95293	4.72871	4.83309	4.88742	5.47721	4.8721	4.90232	5.10695	5.02023	5.02624	5.07966	5.2844	4.54979	4.96067	4.96981	4.48176	5.01792	4.85247	5.20595	4.99029	5.03222	4.7512	4.9539	4.51871	5.10608	5.05546	4.86645	5.01977	4.29566	4.81131	4.43429	4.34747	4.74757	5.33739	5.3232	5.17425	4.73493	4.59522	4.90508	4.63506	4.86284	4.93683	5.29668	5.00768
438	4.98318	5.06581	5.66501	5.33479	6.06461	6.78387	5.33181	8.0583	5.55087	6.26021	5.18627	5.18255	6.44439	5.85276	5.7705	5.43962	4.93683	5.43163	5.14355	5.53086	6.22629	6.04653	5.28285	5.34555	5.6056	5.50163	6.41387	6.11621	6.03477	5.38959	5.19574	5.3878	4.87005	5.1273	5.7483	4.72189	6.42825	5.78937	5.80343	5.30735	6.08368	5.31982	5.20636	4.9471	5.669	5.31982	5.47011	5.30887
439	4.69661	4.81452	4.29888	4.36938	5.3119	5.6185	5.44963	6.07177	6.17303	4.85247	4.70413	5.05862	5.43302	5.71779	5.40421	6.32228	4.70413	5.01977	5.25793	4.93683	5.58915	5.1427	5.50957	5.20961	5.21286	5.09117	4.92599	4.7512	5.22255	4.92599	5.98558	5.32882	5.62947	4.75455	4.93928	4.14047	5.01977	5.75527	5.93083	5.39281	5.40386	5.1904	5.49981	5.254	5.42919	5.24531	5.16842	5.28285
440	4.91756	4.94758	4.57459	5.254	5.2595	5.22617	5.31982	5.07877	5.40988	5.11868	5.01838	5.20636	5.18504	5.16842	5.12256	5.30164	5.72278	5.14504	5.12192	5.07298	5.10869	5.23098	5.17467	6.56437	5.2844	5.06087	4.90156	5.09469	5.06267	5.29055	5.14355	5.27006	4.62657	5.05455	4.49243	4.49643	5.26772	5.563	5.16549	5.36026	4.925	4.64169	4.94124	4.80165	5.08409	5.20758	5.4257	5.3232
441	4.146	4.36586	4.9427	4.63021	4.84046	5.14057	5.25124	5.07877	4.925	5.46366	5.23138	5.25557	4.72814	5.02624	5.18627	5.59164	5.33888	4.84517	4.30543	5.00768	5.08719	4.87262	5.38852	5.0761	4.83204	4.87108	5.08454	4.72189	5.22255	5.01327	4.86645	4.97985	4.95922	4.61312	4.49243	4.54593	5.05546	5.38204	5.16549	4.79517	4.63506	4.73718	4.81985	4.88793	4.69951	5.22617	4.77884	5.10695
442	5.0244	4.94758	4.6483	4.80434	5.10324	5.28285	4.77115	4.80057	5.50726	5.27181	5.33031	5.15793	5.15372	5.07298	5.2844	5.40634	5.21245	5.17633	4.96981	5.25321	5.15456	5.19819	5.10564	4.92352	5.09952	5.02301	5.15583	5.25911	5.38024	4.99336	5.43893	5.21245	5.04503	4.94856	4.88945	4.68088	4.99123	5.60158	5.64051	5.32583	4.90759	5.22255	5.11478	4.84517	5.39674	5.35549	5.24531	5.15625
443	5.06402	5.99374	5.55727	7.75429	5.35733	6.1097	5.92676	9.84923	5.89188	5.85133	7.29791	5.69302	5.73199	8.09446	5.82214	6.17397	10.3382	6.26041	5.86119	5.13459	6.25776	5.98285	5.47553	5.87252	5.84088	6.79798	7.28351	5.34351	5.97713	6.01062	6.807	5.91061	9.87361	5.4674	5.57124	9.723	10.18	7.69729	5.48327	5.8293	5.35953	5.04184	5.43442	7.58503	6.18258	5.55247	5.26225	5.89062
444	7.33226	8.31248	6.65514	7.62471	6.15363	9.19401	7.36563	6.2655	6.11144	6.84919	7.57746	6.13729	8.94576	7.53117	7.25192	6.84319	5.99338	6.32482	7.89926	5.67813	8.34898	7.85593	6.60739	7.29394	8.15879	6.70698	7.62942	7.66221	7.08474	6.77134	7.27597	7.08452	7.12589	6.81917	8.02655	6.2849	5.26772	6.52166	8.0308	6.75216	6.66924	7.37851	7.44086	6.77065	5.63281	6.42511	6.98796	6.79657
445	4.7512	4.81452	4.75455	4.84046	5.20636	5.08055	5.06626	9.01823	5.05546	4.93683	5.01838	5.20636	5.18504	5.14482	5.01327	5.6185	5.41517	4.79463	4.77005	5.00768	5.10869	5.04275	5.15751	5.0761	4.88843	4.80273	4.7253	4.69603	4.94368	5.01327	5.08719	4.44586	4.57207	4.78594	4.36514	4.69922	5.01977	5.33739	5.24372	4.72189	5.05862	4.49377	4.48511	4.55747	4.91408	5.20758	4.7236	5.05952
446	5.28131	5.29515	5.21569	5.44411	5.58069	5.05274	5.59351	5.02255	6.0946	5.40137	5.28285	5.39746	5.91049	5.82108	5.61912	5.35623	5.01792	5.57503	5.5132	5.25321	5.8096	5.55727	5.54187	5.52402	5.11651	5.3759	6.56071	5.18998	5.49165	5.43094	5.49131	5.13758	5.21002	5.27084	5.4789	4.78539	4.92846	5.94992	5.82586	5.28671	5.44653	5.40741	5.41165	4.92599	5.692	5.87866	5.36135	5.47654
447	4.58774	4.52978	4.91308	4.87108	5.18627	5.05274	5.06626	4.88742	5.56649	5.14185	5.37916	5.18255	5.5595	5.26107	5.16674	5.56237	4.93683	4.93928	5.05772	4.8081	5.06402	5.26694	5.06447	5.03314	4.9383	5.02301	4.66616	4.99123	4.80917	5.37844	5.08719	4.97985	4.62657	5.27084	4.88945	4.40043	5.15583	5.75527	4.8721	4.84098	4.73493	4.44034	4.68819	4.96645	4.39972	5.40492	5.36135	5.17009
448	4.98318	5.45649	4.78757	5.1705	5.24253	5.44653	5.06626	6.2655	5.47721	5.10039	5.33031	5.34887	5.02023	5.39496	5.57629	5.67431	6.62196	5.42185	4.77005	5.32414	5.3921	5.2844	5.29515	5.87252	5.38672	5.47519	5.00908	4.97029	5.36135	5.45477	5.38456	5.21245	4.87005	5.29477	4.66142	4.72189	5.15583	5.65714	5.53605	5.19286	5.254	5.28594	5.28902	5.30962	5.5684	5.37155	5.18834	5.28285
449	5.0244	5.00908	5.10956	5.44411	5.24253	5.36172	6.44422	7.11194	5.47721	5.76719	5.33031	5.58477	5.30317	5.58367	5.48663	5.76539	6.62196	5.56681	5.3119	5.28825	5.29611	5.29802	5.23497	5.39031	5.45049	5.46161	5.17717	5.40457	5.46025	5.43094	5.63795	5.13758	5.25242	5.36062	4.76509	5.01977	5.40741	5.65714	5.7382	5.59786	5.30317	5.22255	5.1461	5.1986	5.39674	5.31982	5.49981	5.35879
450	5.28131	5.1273	5.47941	5.14334	5.83457	5.49732	5.94615	6.2655	6.28249	5.801	5.59786	5.87955	5.56903	5.93379	5.51845	5.75082	5.15709	5.43163	5.7382	5.73001	5.57251	5.59538	5.54187	5.7286	5.35366	5.44515	5.39496	5.57535	5.36135	5.71436	5.87252	5.8807	4.80219	5.56396	5.50197	5.08808	5.46025	5.92466	6.39113	5.49398	5.3788	5.54959	6.04471	5.40847	5.73383	5.81869	5.94919	5.94139
451	6.67425	7.77571	8.20061	8.44583	9.29719	6.99475	6.51494	4.80057	6.97745	8.66831	6.4806	7.78299	9.20175	7.07691	7.49034	5.53378	6.77923	6.82289	7.01592	9.08855	9.33981	7.35928	8.20612	7.72348	4.98555	6.50024	5.32919	5.99374	9.7588	7.50902	5.64937	7.78043	7.05634	7.98168	7.18873	7.11536	5.58352	6.77292	5.16549	5.37916	8.02715	6.54301	6.16771	7.8634	9.15754	6.47791	6.34418	5.44031
452	12.7636	11.1256	11.3574	11.1923	9.69962	11.5199	12.7144	5.57535	13.1458	10.756	11.3083	9.89181	10.3287	12.1356	11.0651	14.0398	9.15039	11.6981	13.2454	11.0247	8.41104	11.3061	13.321	12.3611	11.4392	12.4751	9.66048	11.2004	8.35328	11.6228	13.2386	12.3383	12.2249	10.2699	11.0557	11.6093	10.0653	11.7444	13.1361	14.0616	11.5249	11.8311	11.7374	11.0925	11.1557	11.6492	9.97738	13.755
453	5.28131	5.06581	5.31152	5.69505	5.3119	5.95599	5.69983	6.69427	5.44515	5.61099	5.49165	5.62765	5.37155	5.52304	5.66278	6.1652	6.92647	5.50097	5.4271	5.23138	5.6978	5.58289	5.47553	5.29745	5.81362	6.20098	5.37337	5.18998	5.79844	6.28471	6.27173	5.3661	5.70603	5.40315	5.31227	5.26499	5.40741	5.89441	7.19726	6.01458	5.74158	5.20677	5.11478	5.10564	5.71436	5.65714	5.65803	5.90498
454	5.56871	6.2947	6.19176	5.82956	5.67974	6.88974	5.7975	11.3351	5.56649	6.03626	6.05266	6.85375	5.6549	6.09735	5.9207	5.93575	10.5398	5.79641	5.59476	5.43442	6.21379	6.3336	5.75109	6.15321	6.05469	5.64127	5.59972	5.68895	6.63343	5.88223	6.00864	5.8807	5.59071	5.69011	6.04403	5.18504	8.07684	6.13515	6.73279	5.70084	5.87329	5.77654	5.43442	5.38672	5.692	6.2317	6.17978	5.47654
455	4.8721	5.21488	5.10956	5.3878	5.59351	5.76027	5.47721	5.19901	5.27899	5.59133	5.28285	5.39746	5.45649	5.58367	5.60637	5.59164	4.81559	5.72916	5.29362	5.7175	5.48462	5.48025	5.67666	5.52402	5.66575	5.21569	5.86583	5.29362	6.18372	5.56649	5.43893	5.31152	4.93732	4.84098	5.05726	4.86129	5.40741	5.254	6.50356	5.13459	5.59445	5.36172	5.41165	5.30962	5.50163	5.87866	6.53112	5.75416
456	5.06402	4.94758	5.35549	5.28285	5.71264	5.44653	5.52858	5.35623	5.17633	5.33925	5.30697	4.91408	5.42097	5.44325	5.4229	5.47384	4.85818	5.38816	5.54203	5.32414	5.60436	5.90573	5.66737	5.254	4.91308	5.35513	5.49665	5.25911	5.46025	5.25911	6.202	5.32882	5.27278	5.05455	4.60697	4.97125	5.94236	5.33739	4.90257	5.36026	5.17717	4.9255	5.38887	5.43442	5.83983	5.72263	6.79189	5.66826
457	9.82096	9.72464	9.54957	8.81966	9.36647	9.84692	10.3689	5.27006	9.94826	9.89702	9.55126	9.1615	9.85063	9.71345	9.61869	10.1347	7.91491	9.74537	10.0639	9.87836	9.85207	10.3415	10.3708	10.2869	9.94955	10.3438	9.05149	9.6354	10.7184	9.85317	10.236	9.67449	9.62792	9.24445	9.59699	9.14621	7.91004	9.8374	10.4704	10.3	9.7197	9.65155	9.77769	9.25676	9.8789	9.7678	9.15099	9.92137
458	7.56426	8.08217	8.05049	7.69595	7.12599	8.54494	7.28708	7.78783	7.8228	8.16882	7.19305	7.4472	6.87855	7.23844	7.77619	7.87705	5.21245	7.41718	8.1701	7.41727	7.21314	7.4913	7.50634	7.34248	8.76678	7.17528	7.44073	8.17604	8.02908	8.21069	7.59793	8.34029	7.44229	7.39637	7.99591	6.7808	6.87106	7.4304	8.45851	7.88286	7.69852	8.43734	7.76296	6.59594	7.45262	7.5994	8.84909	8.13888
459	5.08675	4.68088	5.05726	5.05681	5.1461	5.89618	5.11434	5.72035	5.15667	5.10039	4.90232	5.05862	4.9865	5.71779	4.89451	4.9383	5.272	5.91697	7.81357	4.91159	5.10869	5.45169	5.20595	4.67854	4.8038	5.10608	5.05952	4.85559	5.42832	4.87774	5.28131	4.75788	4.91458	4.6441	4.71332	4.44311	5.46025	5.50594	5.00768	5.07387	4.68848	4.44034	4.81985	5.10564	4.86284	4.66971	4.97556	4.91109
460	4.80273	5.50726	5.16339	5.1705	5.1461	5.36172	5.42325	7.78783	5.13929	5.73115	5.01838	5.03406	5.10564	5.91722	5.38959	5.37192	5.33888	5.18998	4.96981	5.05365	5.66663	5.33367	5.70603	5.27705	5.15709	4.91408	4.9539	5.32732	6.11318	5.19533	5.00581	5.00206	4.80219	4.86722	4.66142	4.72189	5.18998	6.01678	5.43094	5.43024	4.90759	4.69081	4.99783	4.81719	5.10542	5.16842	5.69853	5.17009
461	10.2996	9.59655	10.2783	9.62916	11.225	10.9326	10.4091	10.2327	9.98731	10.4356	10.6773	9.24088	10.4194	11.2546	11.1218	8.85483	10.4694	9.51954	9.72972	10.2425	11.1126	9.3876	10.2388	10.6497	10.6526	9.23483	10.4658	9.33463	9.56466	9.97907	9.20053	9.49717	10.114	10.077	10.2973	8.93087	9.84106	10.3002	9.67348	8.90358	9.43131	9.78527	10.2389	10.982	11.2635	10.8026	9.48322	8.81661
462	4.7512	4.88233	4.88029	4.66734	5.10324	5.78556	5.06626	5.57535	5.82294	5.57093	4.94758	5.05862	5.0894	5.30431	5.38959	5.06626	5.10695	5.18998	5.12192	4.93683	5.04275	4.74225	5.06447	4.85559	5.05681	4.87108	4.98175	4.85559	5.52304	5.01327	5.61329	5.06132	4.84987	4.92352	4.40043	4.21718	5.35843	5.72434	4.7047	5.39281	4.71046	4.84517	5.1461	4.92599	5.50163	5.16842	5.36135	5.14014
463	10.2419	10.3266	9.40031	9.80934	9.37997	10.5826	9.55855	10.6964	9.48267	10.1134	9.53752	9.32882	9.61964	9.36598	9.57282	10.0514	9.899	9.37747	10.4206	9.96322	9.31429	9.61622	9.82354	9.68033	10.1204	9.32471	9.58447	10.4503	9.85872	10.1284	9.8727	9.9296	9.90477	9.41092	9.96872	9.03389	9.55484	9.1816	10.2669	10.0612	9.80336	10.6701	9.9324	10.3779	9.42283	9.60144	10.1968	10.3836
464	10.1986	9.70894	10.4875	9.49282	9.617	9.92401	10.9411	10.1444	10.7014	9.98087	9.74521	8.66931	10.4354	10.3003	9.40262	10.4596	10.8852	10.02	10.8437	10.038	10.4725	10.3783	10.6989	10.7033	10.016	10.8547	9.73118	10.5168	10.4079	9.69851	10.6871	9.39978	10.2501	9.55785	9.35889	9.54485	9.85101	10.0389	9.89735	10.5921	9.95649	9.888	10.4136	10.0604	10.2562	10.8424	8.75709	10.1433
465	4.44311	4.88233	4.54497	4.77005	4.78157	4.95632	4.94563	8.0583	4.63808	4.97603	4.85559	4.75955	4.77555	5.21569	5.22456	4.7512	5.60683	4.93928	4.82198	4.91159	4.56383	4.94904	5.06447	5.29745	4.83204	4.80273	4.60326	4.85559	5.39389	4.82834	4.70816	4.85351	4.77665	4.4564	4.54979	4.44311	6.2655	5.29477	5.05862	5.11478	4.9427	4.31906	4.68819	4.80165	4.86284	5.0207	5.20758	4.96981
466	7.33933	8.83458	8.79136	9.41143	8.44449	8.9181	7.23605	9.3021	9.19091	8.69052	8.89227	9.10018	8.03897	8.24046	8.69161	6.78904	5.10695	7.52412	8.05032	8.14532	8.67516	7.95219	7.09346	7.99101	8.50603	7.34026	8.44469	7.24401	8.30309	8.22385	7.46696	7.92255	8.03017	8.6202	8.57068	7.24935	8.17588	8.31672	8.53564	7.08662	7.81267	9.40508	8.19242	9.03979	8.80482	7.68251	9.57643	7.12626
467	4.98318	4.71504	4.97317	5.11391	5.18627	5.22617	4.77115	5.35623	4.74056	5.40137	4.80434	5.03406	5.02023	5.12084	5.03452	4.9383	5.72278	4.96067	5.01513	5.17717	5.19574	4.94904	4.90056	5.43615	4.96212	4.91408	4.90156	4.94807	5.42832	5.19533	5.08719	4.89653	4.62657	5.02393	4.54979	4.91557	5.26772	4.9827	5.11087	5.26772	4.54979	4.94661	4.99783	4.84517	5.10542	5.61022	5.26225	5.22737
468	4.80273	4.68088	4.61312	4.73944	5.05681	5.05274	4.5369	4.97746	4.72018	4.97603	5.23138	5.01048	4.95002	5.34887	4.98887	5.22737	5.10695	5.00347	5.01513	4.83625	5.01792	5.04275	5.17467	5.03314	4.96212	5.67813	4.66616	5.03131	5.44618	5.10782	5.00581	4.97985	4.82198	5.24966	4.36514	4.74393	4.92846	5.35953	5.64051	5.03406	4.58211	4.77993	4.61312	5.18255	5.06087	5.20758	4.87518	5.19983
469	8.72673	7.83212	8.18987	8.47084	8.03144	8.21863	7.80372	11.6282	8.093	7.92112	8.5267	6.96433	8.50484	8.46813	7.00175	7.75804	11.7129	8.03293	7.83262	8.01735	8.07129	7.99632	8.78148	7.92038	7.88369	7.63914	9.0085	7.74146	7.4357	6.86075	7.6913	8.37422	7.98936	8.16736	7.6408	8.31233	11.2319	7.6147	7.50046	7.71166	7.9837	8.28393	8.30268	8.40412	8.19693	8.67342	7.67826	7.46449
470	7.04484	5.37789	8.83869	6.20709	6.57008	5.78556	6.22227	5.19901	6.0946	6.40769	5.6815	5.30317	6.94488	5.56396	6.08965	5.37192	5.21245	7.00532	5.66649	5.38816	8.11523	5.93452	6.35991	6.83083	6.25225	5.60652	6.90969	6.05593	5.85756	5.95599	5.26342	5.44411	4.68088	8.082	5.03314	5.28285	8.73844	5.33739	5.3232	5.32583	5.83589	6.63396	5.62003	5.18255	6.64279	6.35101	6.17978	5.3474
471	4.7512	5.06581	4.81666	4.90357	6.17698	5.10956	6.4373	5.07877	4.97221	5.40137	4.94758	5.15793	5.2755	5.32732	5.24452	5.02393	6.62196	5.14504	4.8721	5.28825	5.10869	5.06267	5.29515	5.3232	4.91308	4.72587	5.15583	5.07208	5.69505	5.14397	5.12256	5.21245	4.82198	4.6441	4.71332	4.80326	5.35843	5.16674	5.95016	4.97269	4.90759	4.86335	4.77966	5.03864	5.669	4.77005	5.14652	5.19983
472	4.58774	4.27644	4.50098	4.66734	5.3119	5.10956	4.97173	5.19901	5.03681	4.97603	4.90232	4.36011	5.18504	5.50395	5.38959	4.89299	5.10695	4.93928	5.05772	4.58274	5.31982	4.94904	4.9865	4.85559	4.74673	4.98887	4.78703	4.66734	5.29477	5.09028	4.96067	5.13758	4.35462	4.89451	4.46049	4.49643	5.18998	5.12041	5.43094	5.05681	4.75399	4.64169	4.73493	4.68673	5.18586	5.12687	5.06402	4.93142
473	4.50098	4.78539	4.57459	5.05681	4.58774	5.33628	5.0473	4.7512	4.69951	5.0156	5.09028	5.05862	4.80057	5.02624	5.66278	5.00534	5.01792	4.93928	4.7116	5.00768	5.19574	4.99783	5.58571	5.23018	5.01024	4.98887	4.7253	4.8038	5.42832	5.24452	4.91408	4.93928	4.54658	4.69893	4.24319	4.68088	5.65057	5.74059	4.84987	4.69719	4.73493	4.69081	4.68819	4.66201	4.45674	5.00347	5.24531	5.22737
474	9.89825	10.0743	10.2178	10.4529	10.1949	9.84129	10.6178	11.7337	8.98805	9.98623	9.86218	10.382	10.0225	9.85132	10.3681	9.98866	11.8406	10.6559	10.2627	9.70068	10.2658	10.3092	9.87898	10.0926	9.97228	10.2746	10.3409	10.01	10.7687	9.86793	10.5288	9.89424	9.62208	10.0051	10.0816	10.5234	11.1626	9.89617	9.56481	10.0331	9.9889	9.88464	9.22107	9.94436	10.7758	10.2517	9.70753	10.1009
475	5.40279	5.06581	5.63175	5.28285	6.50703	4.86129	4.97173	5.07877	5.24293	5.50726	5.35586	5.51878	6.31352	5.78719	5.30164	5.11087	5.10695	5.25872	5.71521	4.70009	5.13117	5.73369	5.14057	5.29745	5.15709	5.49165	4.7253	5.66115	5.62947	7.02784	5.04957	5.46025	5.04503	5.78774	4.60697	4.81985	5.46025	5.82294	5.64051	5.30735	5.10215	5.12386	4.77966	5.01977	5.1461	6.07155	5.89719	5.22737
476	5.88401	6.10119	5.88783	5.59786	6.30898	6.41678	5.50197	6.69427	6.07623	6.36174	6.05266	5.67166	6.57481	6.36676	5.66278	5.83773	5.99338	5.75193	5.91946	5.62765	6.33955	5.98285	5.54187	5.9678	5.78283	5.66456	5.32919	5.98285	5.84507	6.6244	5.51878	5.85237	5.49031	6.20679	5.66427	5.34592	5.46025	6.24731	6.39113	5.61114	5.33925	5.96876	5.62947	5.60205	5.67959	6.22106	6.21985	5.70142
477	4.52978	4.78539	4.81666	4.55683	4.78157	5.39031	5.06626	4.97746	5.13929	5.18421	4.65189	4.75955	5.0894	7.11237	5.18627	4.9383	5.01792	4.79463	5.01513	4.58274	5.52042	5.08365	5.23497	4.96933	4.85974	5.09117	4.9539	4.85559	5.12644	5.06985	4.91408	5.00206	4.80219	4.69893	4.54979	4.63566	5.86403	5.16674	5.53605	5.03406	4.68848	4.88742	4.94124	4.8649	5.18586	5.40492	4.92599	5.30887
478	4.7512	4.71504	5.05726	4.73944	5.32732	5.64157	4.91732	4.88742	5.03681	5.20636	4.87416	5.18255	5.12084	6.26237	5.2642	5.15372	5.10695	5.24571	5.01513	5.17717	5.25793	5.19819	5.64847	5.69229	5.01024	4.91408	5.24412	5.17176	5.55375	5.16087	5.22937	5.01977	4.72984	4.97603	4.88945	4.91557	5.26772	5.21042	5.16549	5.09776	4.77884	4.9255	4.77966	4.7761	4.93977	5.28285	6.05266	5.17009
479	11.844	11.9532	12.1335	12.0021	12.232	12.3322	12.9207	11.0106	12.0585	12.2994	11.5364	12.4269	11.604	11.7814	11.628	11.7487	10.6611	11.9851	11.4469	12.7832	12.0609	12.1289	12.1577	12.1289	11.7678	11.2216	11.7853	11.5471	12.3783	11.4833	11.7746	11.9583	11.8658	12.0341	12.3616	12.0937	11.3411	12.8291	12.2945	12.0008	11.6363	11.8288	11.5035	12.1317	11.5815	11.7409	12.2938	11.4363
480	4.6429	4.60697	4.9427	4.80434	5.05681	5.73736	4.86129	4.97746	4.84726	5.0156	5.28285	5.08409	4.80057	5.07298	5.35623	4.87005	5.72278	4.96067	5.03635	5.09732	5.35623	4.99783	4.8721	5.20961	4.68673	4.95244	4.81292	5.24333	6.2345	4.82834	4.96067	5.06132	4.72984	5.02393	4.79327	4.69922	5.86403	6.17032	5.11087	5.21407	4.9427	4.59522	4.73493	4.88793	5.55727	6.09174	5.01931	5.254
481	5.08675	5.06581	4.9427	5.28285	5.81549	5.33628	5.23078	8.37211	5.00581	5.46366	5.04412	5.30317	5.2755	5.60436	5.16674	5.37192	5.01792	5.14504	5.18255	5.32414	5.98071	5.178	5.40031	5.39031	5.15709	4.87108	5.20024	5.07208	5.2595	5.01327	5.70329	5.32882	4.89147	5.33925	4.46049	4.98792	5.22857	5.38204	6.63993	5.21407	4.66142	4.73718	4.8649	4.84517	5.10542	5.38923	5.10564	5.35879
482	5.34351	4.81452	5.68164	5.1705	5.76967	5.99633	5.4365	8.62506	5.77187	5.69476	5.55791	5.86351	5.45649	5.44325	5.54766	5.57739	6.62196	5.36428	5.54203	6.3523	6.21379	5.53346	5.58571	5.60914	5.32095	5.16465	5.00908	5.15329	5.65684	5.79018	5.61329	5.48025	5.25242	5.60282	5.1986	5.12041	6.50571	5.75527	6.45231	5.81655	5.21245	5.43754	5.4674	5.48025	5.67959	6.01458	5.76719	5.77215
483	4.89501	4.91408	4.97317	5.22416	5.27899	5.87508	5.13459	6.69427	5.06716	5.27181	5.28285	5.25557	5.43302	5.26107	5.51845	5.33777	4.85818	5.12859	5.20228	5.07298	5.27783	5.19819	5.70603	5.18627	5.1363	5.17717	4.8721	4.99123	5.27821	5.05546	5.16087	5.40421	4.82198	4.89451	4.66142	4.63566	5.26772	5.563	4.95341	5.25124	5.11478	5.14355	4.8649	5.10564	5.10542	5.59538	5.91697	5.47654
484	6.78952	5.7705	6.70554	6.54728	7.69482	7.1261	6.90625	8.54832	5.91486	6.56119	6.94513	6.93773	7.05357	6.43843	6.70763	6.44818	5.72278	7.36636	6.81664	5.76967	5.83615	6.7904	5.96564	6.30822	6.06864	6.72883	5.65892	6.75216	5.95586	8.41596	6.48102	7.11839	7.29466	7.0291	7.07497	5.79344	6.02223	7.52539	6.79115	6.41774	6.11361	6.72542	6.36302	5.94456	5.79736	6.56976	7.48695	6.39453
485	4.8721	4.81452	4.75455	4.93585	4.71733	5.28285	5.77873	5.13374	5.00581	5.03589	5.21164	4.57333	5.90147	5.12084	5.2844	5.17259	4.78212	5.09776	5.10215	5.02762	4.96981	4.90307	5.18998	5.39031	4.85974	4.8241	4.84517	4.87518	5.52304	5.82135	5.22937	5.40421	4.68088	4.72701	4.91408	4.61312	4.99123	5.29477	5.66456	5.11478	4.80273	4.59522	4.68819	4.73267	5.22255	5.0207	5.71006	5.22737
486	4.72303	4.91408	4.85351	5.19901	5.24253	5.69098	5.78937	8.1812	5.12084	5.22737	5.42605	5.44756	5.00581	5.85276	5.2844	5.35623	5.99338	5.27084	5.14355	5.11478	5.17633	5.29802	5.06447	5.18627	5.17633	5.254	4.78703	5.03131	5.46025	5.94065	5.14355	5.66456	4.97937	4.6441	4.71332	5.28285	6.02223	5.38204	5.26772	5.41235	5.10215	4.81985	5.08409	5.13758	4.96453	5.31982	5.16842	5.47654
487	5.17717	4.75009	5.35549	4.87108	5.32732	5.64157	5.76884	6.69427	4.81131	5.36026	5.28285	5.15793	5.40758	6.18227	4.98887	5.59164	5.06087	5.29515	5.36135	5.09732	5.23537	5.40741	5.4271	5.69229	5.21286	5.12041	4.90156	5.22376	5.46025	5.37844	5.24769	5.51845	4.82198	5.07699	5.03314	4.91557	9.82186	6.42528	5.69011	5.5684	5.42989	4.90658	5.03222	4.96645	5.12386	5.4883	5.81094	5.22737
488	5.06402	5.00908	5.10956	4.90357	5.38708	5.83088	5.39174	5.19901	5.06716	4.85247	4.75455	5.10695	5.2595	5.07298	5.50197	5.26577	5.33888	5.32245	5.18255	5.21569	5.3921	5.178	5.26694	5.45683	4.96212	4.98887	5.20024	5.03131	5.14652	4.90458	5.22937	5.5008	4.54658	4.78594	4.88945	4.40043	5.71807	5.12041	5.26772	5.17425	4.68848	4.61435	5.01513	4.96645	5.52744	5.42465	6.12829	4.95002
489	12.7796	12.9602	12.9955	12.0897	12.354	12.5547	13.1833	13.1276	12.1238	12.436	12.1023	11.8503	13.135	12.3112	12.5312	13.3996	13.1986	13.0434	13.02	13.2871	13.2768	13.1193	13.2263	13.263	12.6995	12.8595	11.1555	12.4825	12.7258	12.068	12.9931	12.1342	12.2716	12.7041	11.892	12.5788	12.1832	12.5278	12.314	13.3697	12.5226	12.6346	12.1626	12.3078	12.3233	11.8582	11.2245	12.8595
490	5.21367	5.29515	5.51976	5.5483	5.91024	5.66663	5.52858	9.84923	5.13929	6.05107	5.94992	5.81121	5.58195	5.34887	6.15659	5.5178	9.15039	5.24571	5.39353	5.32414	5.74045	5.4365	6.27814	5.82307	5.32095	5.29821	5.81094	5.72462	5.29477	5.99397	5.70329	6.19422	5.5099	5.42745	5.08232	5.12041	6.65738	6.67425	5.03222	5.66427	5.22255	5.52238	5.10083	5.254	5.5684	5.90423	5.59445	5.49732
491	5.24769	5.3232	5.35549	4.80434	5.41447	5.69098	5.29974	5.35623	4.45674	4.69197	4.78212	4.96212	4.95002	5.26107	5.4229	4.3127	5.21245	5.21933	6.01678	5.15709	5.31982	4.97508	5.36154	5.0761	5.26655	4.87108	5.17717	5.03131	5.36135	5.27589	5.46604	5.13758	4.87005	4.81131	4.9865	4.59086	5.71807	5.50594	5.16549	5.77132	5.10215	4.98318	4.92401	4.84517	5.03681	7.86269	5.65803	5.254
492	5.06402	5.81201	5.05726	5.57472	5.44618	5.78556	5.55631	5.19901	4.82675	5.27181	4.80434	5.93403	5.21569	5.85276	5.9207	4.77445	5.72278	5.48126	5.3119	5.15709	5.10869	5.37952	5.34961	5.45683	5.43442	5.13459	5.20024	4.99123	5.2595	5.38959	5.35623	5.34776	4.87005	5.29477	5.17633	4.76343	5.78964	5.58289	5.16549	6.26881	4.88843	5.09469	4.88742	5.47011	5.33181	7.3384	5.39281	5.35879
493	5.37355	5.58289	5.55727	6.63736	5.22295	5.33628	5.36172	5.88274	4.94026	4.95438	4.85559	5.13331	5.0894	5.68252	5.35623	4.80219	6.92647	5.27084	5.07921	5.74354	5.4674	5.42325	5.26694	5.45683	5.21286	5.06087	5.32919	4.85559	5.08454	5.19533	5.19574	5.40421	7.12589	5.27084	5.4789	5.08808	5.11781	5.52402	6.23709	5.32583	4.9427	5.26811	5.08409	5.40847	4.96453	5.89188	5.75319	5.30887
494	5.28131	4.81452	5.47941	5.05681	5.40031	5.01838	5.39174	7.11194	5.27899	4.93683	4.75455	4.91408	5.37155	5.30431	5.45375	4.77445	8.18252	5.21933	5.16507	5.13459	5.35623	5.36135	5.10564	5.29745	5.03222	5.10608	5.10695	4.97029	5.49165	5.22737	5.19574	5.21245	6.31485	5.1273	5.31227	5.25045	5.86403	5.38204	5.50957	4.92846	5.10215	4.66675	5.01513	4.96645	5.10542	5.92516	5.16842	5.18504
495	5.7469	5.87316	5.78365	5.71921	5.75805	6.38521	5.65296	10.1444	5.94651	5.69476	5.94992	5.82956	6.02223	5.71779	6.11209	5.66278	10.5006	5.99397	5.58289	6.22619	5.68282	5.78828	5.7611	5.99892	7.92459	5.57156	5.92181	5.53637	5.95586	5.83904	5.86351	5.59507	6.78319	5.40315	5.33553	5.34592	6.93312	6.01678	6.12011	5.39281	6.7318	5.89062	6.18887	5.71063	5.85042	6.02269	5.91697	5.47654
496	5.90736	6.87041	5.02901	5.87252	5.24253	6.64091	5.82121	4.80057	6.21642	5.10039	4.75455	5.05862	5.43302	5.58367	5.16674	5.40634	8.54305	6.22529	5.10215	6.62744	6.72066	5.178	5.79723	7.05589	6.49966	5.254	5.82983	5.37663	6.39828	5.43094	5.47957	5.21245	6.37981	4.86722	6.37583	4.95244	5.46025	4.93683	5.37699	5.25124	5.17717	5.15835	5.17717	4.8649	5.20473	5.52042	5.29668	5.22737
497	6.95775	7.44337	7.3447	7.40473	7.84914	9.54561	8.00032	10.379	8.56587	7.25615	9.12009	9.73559	7.55662	8.16827	8.75476	7.45365	10.5006	7.80564	7.00028	8.79729	7.16955	7.2186	8.16157	7.07262	7.2677	6.85317	8.4151	7.69439	7.67127	6.66043	7.24777	6.77244	9.42085	6.65916	7.34044	7.20145	9.9154	7.64891	7.19028	7.13783	7.02438	9.3058	7.4228	10.8919	8.02519	9.5242	7.14645	7.04045
498	4.7512	4.88233	4.81666	4.77005	5.00581	4.86129	5.0473	6.07177	5.24293	5.0156	5.47147	5.13331	5.48025	5.02624	5.07966	5.32245	8.54305	5.20432	5.29362	4.96164	5.66663	5.16003	5.23497	5.27705	4.71504	5.06087	5.10695	5.03131	5.22255	5.01327	5.14355	4.89653	6.30176	4.69893	4.91408	4.80326	6.1833	4.83783	5.05862	5.17425	4.96164	4.81985	5.3005	4.70816	5.18586	5.12687	5.14652	5.29477
499	6.46648	6.4736	7.02772	7.47868	6.85115	6.99475	5.96467	6.69427	7.09407	6.94054	7.46781	7.18636	6.33695	6.69216	6.96113	6.74447	8.41177	6.07065	6.25028	6.74936	5.90147	6.35395	6.39453	6.41563	6.3336	6.04494	7.07502	6.25037	6.38287	6.27775	6.17854	6.5165	6.83063	6.54808	6.9592	6.49016	7.94498	6.84044	7.01441	6.45522	6.95588	7.51446	8.06151	7.01441	7.831	7.47196	7.59661	7.12626
500	4.7512	6.02915	6.91916	5.59786	7.02207	5.73736	5.86815	4.80057	6.12032	5.61099	4.48511	4.88945	5.10564	5.62491	5.14525	5.64668	8.41177	5.09776	4.96981	5.44859	7.40544	5.96443	5.06447	5.64937	5.81362	7.20033	4.84517	8.49045	5.24253	5.37844	5.61329	5.51845	5.93612	5.48529	5.24253	5.80947	6.73201	6.03076	5.64051	5.55407	6.4437	4.77993	5.20636	4.92599	6.82236	5.28285	5.26225	5.49732
501	5.1427	6.94927	5.00347	4.55683	5.18627	5.22617	5.36172	5.45683	4.72018	6.81397	4.70413	4.84098	4.65845	5.71779	5.4229	5.21002	8.66252	4.89198	4.9471	8.50243	5.6978	5.16003	5.10564	5.99892	5.89391	4.91408	5.15583	5.18998	5.0156	5.50429	5.16087	4.80434	6.64497	4.75455	5.08232	4.87876	5.18998	5.563	5.82586	4.97269	5.21245	4.90658	4.7551	9.14135	5.96467	5.20758	4.90357	5.00768
502	5.51911	5.1273	4.57459	5.22416	5.32732	4.79652	5.11434	4.62535	4.77665	5.10039	4.99595	4.70816	4.89501	5.26107	5.03452	5.2844	7.70119	5.18998	5.25793	4.96164	5.37446	5.10302	5.20595	5.20961	5.1363	5.06087	4.81292	5.03131	5.44618	4.87774	4.91408	4.97985	6.37981	5.27084	4.54979	5.4417	5.08542	5.02901	5.34887	5.03406	5.10215	5.1904	4.80219	4.92599	5.22255	5.42465	5.22617	5.10695
503	4.85351	5.06581	5.21569	4.99595	4.9808	5.33628	5.11434	9.21772	5.84716	5.05681	4.90232	5.15793	5.38528	5.16842	5.50197	5.60622	8.97293	5.06042	5.01513	5.05365	5.4674	5.26694	6.40104	4.94661	5.09952	4.77665	5.45477	4.8038	5.24253	4.90458	5.12256	4.85351	6.01945	4.32129	5.01048	5.12041	5.65057	5.02901	5.16549	5.01513	5.28478	5.15835	5.52075	4.88793	5.34887	6.35781	4.99783	4.91109
504	7.33226	10.0091	7.45545	9.15666	7.6582	9.9767	8.62111	7.47644	9.60626	7.29886	7.64621	8.25971	7.14241	8.44764	7.88629	7.04239	9.36897	9.65813	6.84168	10.8719	10.9558	6.98054	8.9747	11.175	9.59106	6.83492	9.29774	7.34452	9.40727	7.96815	7.76296	7.02472	7.03873	7.4069	10.239	6.50248	8.23912	7.04705	8.1477	6.72421	8.36347	7.67929	7.18062	7.07686	7.3206	7.42818	7.49005	6.75717
505	11.9258	11.9532	11.6127	11.3707	11.6437	11.1551	12.068	11.4416	12.627	11.7355	11.4628	11.4274	11.1802	11.8667	11.9035	13.114	12.0672	11.4839	12.1164	11.8907	10.4579	12.1401	12.7891	12.1282	11.8234	12.2654	12.1104	12.0897	11.2401	11.6669	12.48	11.647	11.7234	11.5008	11.4532	11.9615	11.2718	12.2504	12.1145	12.7745	11.6857	11.5458	12.0502	12.3011	12.2501	11.1438	11.6674	12.7332
506	9.62897	8.83028	9.59588	9.93188	9.2351	8.95366	9.20392	12.6934	10.0471	8.93578	9.8293	8.96223	9.28158	9.17764	8.79384	10.1684	12.3507	9.24188	9.30135	9.42545	8.6622	9.1424	9.71039	8.48375	9.01899	9.0591	10.9603	8.9243	9.1517	8.60817	9.48651	9.42376	8.7474	9.14507	9.09656	9.71575	13.5777	8.90141	9.77153	9.98866	9.47764	9.7085	9.66776	9.5387	10.0801	10.3488	8.58719	9.81383
507	5.44756	5.68164	5.16339	5.44411	5.35733	5.52205	5.15625	5.45683	4.79841	5.14185	5.59786	6.37103	5.5155	5.2844	5.4365	5.64668	5.99338	5.4735	5.25793	5.44859	5.37446	5.36135	5.54187	5.36756	5.66575	5.26655	5.43442	5.79939	5.55375	5.63644	5.42675	5.3661	5.62947	5.36062	5.17633	5.4417	6.93312	5.50594	5.88897	4.88742	5.28478	5.34813	5.44756	5.10564	5.29668	5.79045	5.31416	5.22737
508	5.80746	5.70228	5.08542	4.66734	5.55311	5.33628	5.58195	5.57535	5.40988	5.40137	5.09028	5.25557	5.54927	5.56396	5.67283	5.86145	5.99338	5.61942	5.5132	5.35623	5.83615	5.72263	5.72548	5.99892	5.66575	5.38672	5.26655	5.50924	5.69505	5.69215	5.72576	5.42605	5.88338	5.31982	5.6182	5.21811	5.01977	5.50594	5.88897	5.53961	5.43702	5.68982	5.54025	5.40847	5.29668	6.05266	5.22617	5.88338
509	4.96212	4.94758	4.72075	4.77005	5.1461	5.33628	4.97173	4.88742	4.94026	5.10039	4.94758	4.93928	5.22978	5.39496	5.33888	5.42605	6.77923	5.12859	4.99218	4.93683	5.2169	5.16003	5.06447	5.23018	4.62291	4.93536	4.75399	4.925	5.0156	5.05546	5.06402	4.85351	5.8351	4.58649	4.68848	5.31605	5.46025	5.40421	5.21609	5.17425	4.68848	4.64169	4.50957	4.46928	4.86284	5.04548	5.06402	5.00768
510	5.21367	4.94758	5.16339	5.28285	5.41447	5.64157	5.72292	7.30809	5.20961	5.36026	5.04412	5.10695	5.52597	5.30431	5.47316	5.67431	6.62196	5.4735	5.44273	5.35623	5.53783	5.45169	5.40031	5.20961	5.26655	5.7175	5.05952	5.29362	5.20554	5.73623	5.7483	5.13758	5.59071	5.22295	5.10564	5.15372	5.58352	5.33739	5.34887	5.36026	5.32301	5.31982	5.43442	4.80165	5.26146	5.74802	5.89719	5.30887
511	5.10564	5.06581	5.05726	4.73944	5.29477	5.10956	5.36172	5.45683	4.84726	5.0156	5.06402	5.30317	4.87416	4.82728	5.35623	5.33777	4.97699	5.21933	5.16507	5.05365	5.23537	5.45169	5.31095	5.05681	5.1363	5.06087	5.24412	5.03131	5.46025	5.33479	5.42675	5.25085	5.40279	4.86722	5.10564	5.05681	6.34686	5.54509	5.76277	5.44756	5.01281	4.77993	4.92401	5.00581	5.10542	5.40492	5.06402	5.00768
512	5.58289	5.55823	5.13459	5.254	5.35733	5.05274	5.19615	4.66616	5.13929	5.61099	5.09028	5.18255	5.30317	5.52304	4.94124	5.26577	5.01792	5.27084	5.29362	5.25321	5.31982	5.29802	5.08719	5.34555	5.35366	5.3232	5.24412	4.87518	5.22255	5.33479	5.26342	5.34776	5.62947	4.94856	5.28902	5.50197	5.05546	5.54509	5.91049	5.36026	5.40386	5.57755	5.05274	5.43442	5.33181	5.31982	5.4257	5.07342
513	5.94566	5.72746	5.73171	5.3878	6.30138	5.64157	5.23078	5.13374	5.24293	5.69476	6.36776	6.10501	5.78937	5.98071	5.57629	5.6185	5.99338	5.40882	5.75847	5.57472	5.79641	5.74662	5.53053	5.54766	5.7497	5.7175	5.58038	6.29489	5.55375	7.32838	5.29477	5.99515	5.7269	5.67136	5.6182	5.89441	6.02223	5.80612	6.17167	5.25124	5.49165	5.94627	5.72973	5.56855	5.59382	6.64662	6.53112	5.68836
514	5.15961	4.88233	4.9427	5.08675	5.22295	5.39031	5.26694	4.97746	5.89188	5.18421	5.11434	5.20636	5.68457	5.64457	5.54766	5.37192	6.29718	5.12859	5.05772	5.00768	5.27783	5.31982	5.26694	5.12127	5.38672	5.14949	4.9539	5.07208	5.55375	5.41658	5.29477	4.80434	5.33739	4.86722	5.24253	5.57598	5.65057	5.254	5.80343	5.11478	5.20106	5.05772	4.94124	5.05681	5.08409	5.20758	5.48462	4.76453
515	6.64939	6.4736	5.94334	5.28285	6.40468	6.074	6.85777	7.11194	6.12032	6.40769	7.43861	5.81121	7.23635	6.2899	6.14538	6.89152	8.54305	6.62972	7.25339	6.92647	7.16955	6.52297	6.72953	6.90431	6.3336	7.15665	5.73876	6.93312	7.7352	6.2321	6.81557	5.62993	6.2331	6.0015	5.84885	6.2849	7.59077	6.19258	6.27134	6.96439	7.02784	6.93791	6.10075	6.99558	6.6859	6.5468	5.83457	6.80559
516	6.3684	5.60683	5.37771	5.78556	5.29477	5.64157	6.15932	5.19901	5.3788	5.52874	5.96876	5.82956	5.82983	5.85276	6.85984	8.38797	6.29718	5.79641	6.72613	5.92417	5.92614	5.4365	6.55433	6.52044	5.38672	5.67813	5.35219	6.25923	5.41129	6.48371	7.14799	6.64053	6.69847	5.38204	4.96212	5.63976	4.99123	6.61139	7.05159	6.85115	5.22255	6.10304	5.65862	5.16842	5.10542	5.20758	5.39281	7.54008
517	5.90736	8.53703	7.01476	8.69121	6.77065	8.90951	8.4021	4.88742	9.97386	10.9239	9.56878	11.2174	6.99334	11.8384	11.6163	8.58286	4.70413	7.56601	5.36135	5.07298	5.53783	10.1394	7.12379	8.76087	10.5898	6.90268	8.86919	5.59071	7.13104	9.46027	6.65163	8.79848	9.32458	7.65493	10.168	8.57425	7.76352	11.259	7.54234	8.73624	11.0998	6.49083	6.49359	8.27922	10.2398	10.9963	8.88036	9.75336
518	5.40279	5.70228	5.13459	4.63021	5.8807	6.90268	6.74943	7.11194	6.30233	5.48495	5.23138	4.60511	5.35916	5.60436	5.84781	5.78937	5.50197	5.27084	5.38024	5.05365	7.3132	7.6204	5.37699	7.13345	6.53104	5.36209	4.9539	5.03131	4.78103	5.71436	5.28131	5.29094	5.70603	5.02393	5.15372	5.82427	4.80756	5.62003	6.086	5.58446	5.22255	4.86335	4.73493	5.10564	8.69038	4.66971	4.87518	5.55918
519	8.04336	7.91957	8.40879	8.9475	9.51038	10.1258	8.3678	9.21772	8.03273	9.8704	9.88991	9.65071	8.45706	9.2342	9.94039	7.82859	9.36897	9.90109	7.4988	9.39766	8.8898	9.0406	7.62528	8.73797	8.84374	7.91681	9.25779	8.07928	9.26884	9.16025	9.43175	7.84054	9.28327	7.47627	9.03323	8.13463	9.31039	9.56303	8.32354	7.48444	7.56799	9.03969	8.62298	8.94439	8.87881	7.92388	9.10753	7.68974
520	7.8973	8.95695	8.59453	9.02082	7.96436	9.18057	7.32145	14.4131	7.54258	7.62471	9.35035	9.20468	6.58534	7.6175	8.46887	8.11517	13.9218	7.33868	7.86878	8.14199	8.30632	7.6379	7.2902	8.83158	8.06527	7.02807	9.21772	7.63522	7.79782	7.68832	7.35731	8.67126	7.98936	8.06788	8.51313	8.12589	11.7175	7.81254	7.75188	7.19274	7.53332	7.90629	7.30558	7.56394	8.10593	8.01935	7.7384	7.1557
521	4.80273	4.91408	4.72075	4.80434	5.05681	5.1705	5.09469	4.88742	5.03681	5.42343	5.13758	4.86439	5.04047	5.44325	5.38959	5.24769	5.272	4.98175	5.01513	4.96164	5.19574	5.178	5.06447	5.16591	5.09952	5.09117	4.8721	4.87518	5.41129	5.29055	4.96067	4.97985	5.00206	5.36062	5.10564	5.77681	5.05546	5.21042	5.05862	5.17425	4.73493	4.88742	4.77966	4.73267	5.10542	5.12687	4.87518	5.02301
522	4.85351	4.44655	4.54497	5.1705	5.05681	5.44653	4.83309	5.07877	4.90859	5.33925	5.09028	4.96212	5.18504	5.24015	5.2844	5.24769	5.272	5.4735	5.01513	5.09732	5.04275	4.99783	5.02716	5.20961	5.01024	4.87108	5.03314	4.90357	4.80917	4.99336	5.02301	5.10127	5.40279	4.86722	4.66142	5.66915	6.1833	5.07387	5.05862	5.01513	4.9789	4.86335	4.99783	4.8649	4.88894	5.0207	5.06402	5.10695
523	7.81894	8.79031	8.25711	8.73356	7.71949	8.86787	7.23605	14.3033	7.41463	7.80802	9.46767	9.28529	6.58534	7.6485	8.64597	8.17809	13.8245	7.80126	7.8854	8.45646	8.85157	7.55694	7.4557	8.94539	8.10838	6.99328	9.17444	7.35676	7.8444	7.70144	7.48318	8.45864	8.15879	8.10541	8.48706	8.39423	12.0757	7.82843	8.03382	7.25477	7.42813	8.14096	7.6109	7.57997	8.43334	8.42431	8.13038	7.39815
524	7.97288	8.89646	8.25711	8.75027	8.77147	8.51185	8.25805	5.02255	7.39298	8.79321	8.91491	9.43205	7.98933	8.31493	9.10702	8.85765	6.92647	8.31901	8.32223	9.44577	8.03476	7.9861	7.85548	7.60087	8.3528	7.90579	8.11517	7.46819	8.29339	8.25044	8.46045	8.76613	8.4106	8.65312	9.24497	8.65342	8.23912	8.92112	9.35832	8.8361	9.24922	9.33491	9.63769	8.45282	9.02359	8.13797	10.4621	9.39114
525	4.7761	5.04001	4.88029	5.36099	5.00581	5.39031	4.94563	5.72035	4.94026	5.11868	4.85559	5.39746	5.18504	5.21569	5.38959	5.5023	5.99338	4.73944	5.29362	4.88793	5.27783	5.33367	5.00861	5.12127	4.8038	4.77665	4.78703	4.7512	5.06267	5.09028	4.86645	5.13758	5.5099	4.84098	4.86542	5.92379	4.89854	4.93683	5.26772	4.77005	4.88843	4.98318	4.9789	4.88793	5.1461	5.08675	5.06402	4.80783
526	4.69661	4.60697	4.81666	4.99595	5.29477	5.47418	5.25124	4.88742	5.10564	5.14185	4.925	4.73606	5.33255	5.26107	5.03452	5.5023	6.62196	5.27084	5.22134	4.86129	5.31982	5.23098	5.26694	5.20961	5.21286	5.17717	4.9539	5.25911	5.24253	5.60034	5.21427	4.89653	4.95922	5.17717	4.86542	5.92379	5.46025	5.31982	5.13758	5.17425	4.77884	5.1904	5.17717	4.7761	5.06087	5.20758	5.67166	5.17009
527	4.69661	5.1273	4.68673	5.05681	4.95293	5.49732	5.01977	5.57535	5.34555	5.03589	5.11434	4.60511	5.33255	5.52304	5.16674	5.30164	5.50197	4.98175	5.05772	5.05365	5.2169	5.16003	5.26694	5.20961	5.45049	5.17717	5.17717	4.87518	5.44618	5.16087	5.41129	4.91781	5.10608	5.07699	4.76509	6.32407	5.78964	5.02901	5.43094	5.13459	4.86696	4.84517	5.03222	4.81719	5.1461	4.98032	5.18834	5.00768
528	6.04585	6.76389	7.35695	6.96415	6.33769	7.11498	5.72292	4.97746	5.27899	5.44515	7.17559	7.40916	5.59242	5.39496	6.84646	6.1549	5.99338	6.10075	6.24285	6.50951	6.4612	6.22368	6.04403	6.79257	6.14176	5.44515	5.5595	4.90357	5.79844	5.25911	5.38456	5.69853	6.57686	6.15848	6.63668	7.04745	6.34686	6.22488	5.71264	5.80397	6.76299	6.76147	6.38287	6.57308	6.82236	6.79115	6.64602	5.83062
529	4.69661	5.00908	5.16339	4.99595	5.16758	5.05274	4.97173	4.92797	4.81131	5.18421	4.85559	4.84098	5.30317	5.12084	5.45375	5.24769	6.29718	5.18998	4.96981	5.13459	5.35623	5.16003	4.92253	4.94661	4.8038	5.254	5.26655	4.8038	5.14652	5.05546	5.35623	4.89653	4.68088	4.81131	4.96212	6.46716	5.58352	5.254	5.21609	5.21407	4.86696	5.07387	4.90508	4.8649	5.08409	5.00347	5.01931	5.00768
530	5.31227	4.88233	4.88029	4.93585	5.81549	6.18092	5.42325	5.19901	5.45888	5.801	5.55791	5.20636	5.9935	5.56396	5.61912	5.75082	5.10695	5.00347	5.32901	5.09732	6.60492	5.23098	5.23497	5.76719	5.17633	5.17717	5.75639	5.27705	5.2595	5.40315	7.85729	5.06132	5.59071	5.1273	5.42884	6.46716	4.80756	5.33739	5.82586	5.95901	5.39389	5.09469	5.41165	5.71063	6.12226	4.95922	5.08587	5.56745
531	4.7512	4.56637	4.81666	4.80434	4.9255	4.58899	5.01977	5.07877	4.63808	5.11868	5.01838	4.73606	4.44724	4.9789	5.07966	5.22737	5.60683	5.00347	4.92401	4.86129	4.83941	4.90307	5.06447	5.23018	4.91308	4.72587	4.7253	4.7512	5.06267	5.01327	4.81292	4.91781	4.57207	4.42491	4.71332	6.77017	4.74757	5.21042	5.26772	5.44756	4.75399	4.94661	4.70816	4.68673	4.91408	5.08675	4.92599	4.87005
532	5.19533	5.06581	4.68673	5.14334	4.71733	5.78556	5.76884	5.57535	5.13929	5.48495	5.23138	5.42378	4.9865	5.39496	5.45375	5.7286	5.33888	5.32245	5.29362	4.96164	5.10869	5.1427	5.34961	5.05681	5.17633	5.26655	4.9539	5.15329	5.18627	5.22737	5.70329	5.1755	4.72984	5.27084	5.08232	6.90688	4.96067	5.38204	5.66456	5.37916	5.1273	5.07387	5.01513	5.24174	4.69951	5.96948	5.10564	5.51878
533	8.23024	5.24174	8.04746	7.36599	9.87388	5.28285	5.29974	5.57535	5.08808	7.59645	8.23464	8.21378	8.67861	5.56396	6.73899	5.70084	5.272	5.57503	8.24975	5.38816	5.48462	7.1464	5.40031	5.34555	5.41869	7.8558	5.53896	8.7052	5.39389	10.1002	5.29477	7.8102	6.62348	8.80955	5.05726	7.93875	6.02223	8.0002	6.62683	5.37916	6.80055	8.68056	6.17875	7.24118	6.19975	9.5612	9.44306	5.68836
534	4.85351	5.00908	5.00347	4.52587	5.29477	4.89147	4.91732	4.97746	5.56649	4.97603	5.23138	5.44756	4.87416	5.16842	5.38959	5.32245	6.1441	5.15961	5.54203	5.23138	5.15456	5.06267	5.17467	5.12127	5.05681	4.77665	5.6185	4.8038	5.50792	5.05546	5.16087	5.13758	4.70355	5.20228	4.52065	7.28679	5.65057	5.02901	5.48327	5.21407	5.04503	4.88742	5.17717	4.92599	5.22255	5.22617	5.06402	4.80783
535	4.7512	4.88233	4.68673	4.59645	5.07877	5.08055	5.19615	5.19901	4.84726	5.40137	5.28285	4.98413	4.87416	5.02624	5.12256	5.19081	5.21245	5.09776	5.01513	5.21569	5.10869	5.04275	5.10564	5.18627	4.85974	4.95244	4.92599	4.99123	4.8649	5.16087	4.86645	4.82516	4.77665	4.75455	4.76509	7.17002	5.26772	5.02901	5.05862	8.42986	4.86696	4.73718	4.48511	4.55747	5.01327	4.95922	5.12386	5.14014
536	7.13959	7.53328	8.03991	6.51494	7.8053	6.18092	7.04705	7.78783	8.10838	6.72058	6.77977	5.79262	8.49191	6.43843	6.77216	7.55406	8.77627	6.79893	7.74434	7.8709	7.2676	7.31886	8.47275	7.09687	6.46911	6.89145	8.10618	7.33515	8.06645	6.18671	6.75508	5.99515	6.27407	7.79681	5.15372	8.21974	7.59077	7.35024	6.2899	7.53858	7.43605	7.8102	8.7949	7.65033	7.29034	7.98575	6.6406	7.40774
537	4.89501	4.85351	4.88029	5.02301	5.10324	5.05274	5.0473	4.97746	4.97221	4.97603	5.13758	4.86439	4.80057	5.07298	5.33888	5.11087	5.72278	4.89198	4.96981	4.70009	5.15456	5.36135	4.9865	4.94661	4.8038	5.22817	4.98175	4.925	5.66929	4.87774	4.98175	5.04229	5.01977	4.6703	4.96212	7.459	5.46025	4.86129	5.37699	4.81292	4.82145	4.80273	4.77966	5.0894	4.83941	5.10695	4.7236	5.04412
538	5.28131	9.17249	5.16339	8.30831	5.52663	8.96919	7.49747	5.19901	7.5032	5.11868	5.23138	5.05862	5.35916	5.30431	5.37301	5.6185	5.72278	7.81367	5.44273	9.77065	10.4891	5.42325	7.3618	10.2388	5.24848	5.48243	5.13074	5.18998	8.41003	5.85029	5.22937	5.10127	4.89147	5.1273	9.52791	7.59031	4.65428	5.31982	6.06573	5.41235	5.2642	6.72542	5.38887	4.75399	5.33181	5.61022	5.78964	5.35879
539	5.10564	4.88233	4.68673	5.05681	5.10324	5.01838	5.21569	5.57535	4.8935	5.07521	4.925	4.88945	5.24531	5.10039	5.32207	5.30164	6.62196	4.98175	4.8721	4.91159	5.10869	5.06267	5.28285	5.36756	4.96212	5.02301	4.98175	4.99123	5.06267	4.97173	4.89147	4.93928	4.91458	4.92352	4.9865	7.79681	5.01977	4.93683	5.13758	5.21407	5.17717	5.00581	4.94124	4.66201	5.01327	5.24531	5.33031	4.80783
540	4.6429	4.75009	4.78757	4.87108	5.00581	5.254	5.71206	5.57535	5.03681	5.73115	5.28285	5.44756	5.40758	5.85276	5.84781	5.02393	5.33888	5.93342	5.07921	5.09732	5.06402	6.3105	5.12213	5.34555	5.72292	5.68807	4.66616	5.05455	5.49165	5.22737	5.99986	5.29094	5.16842	5.72263	5.05726	7.83031	5.05546	5.12041	5.16549	4.84098	5.45375	4.90658	4.53884	4.7761	5.97451	5.08675	5.22617	4.88945
541	7.37517	5.10083	7.42866	6.1549	9.01052	5.28285	5.09469	4.40454	5.31227	6.68772	7.1114	7.58123	7.55662	5.50395	5.68953	5.47384	4.85818	5.12859	7.24073	5.17717	5.23537	6.40875	5.45031	4.96933	5.21286	7.10125	5.26655	8.16296	5.29477	9.66466	5.46604	6.87118	5.66929	7.59435	4.9865	7.9785	5.26772	6.99805	5.82586	5.13459	6.05345	7.26751	5.38887	5.93563	5.77572	8.63945	8.5266	5.18504
542	4.58774	4.75009	4.78757	6.5778	5.35733	6.1097	7.03673	5.02255	5.19122	5.31982	5.55791	5.10695	5.33255	6.52966	5.99562	5.6185	4.93683	5.65326	5.01513	4.98318	5.10869	5.67431	5.12213	5.16591	5.86802	6.31409	4.90156	4.77774	5.32845	5.95599	6.56373	5.55727	5.78529	5.74045	5.15372	8.13059	5.35843	6.03076	5.00768	5.73792	6.20963	4.96405	5.03222	4.96645	7.12017	5.00347	6.14453	5.58727
543	4.69661	4.81452	4.3814	4.66734	5.05681	5.05274	4.97173	5.07877	4.97221	5.31982	5.33031	5.05862	5.12084	5.12084	5.20636	5.40634	5.21245	4.45878	5.01513	4.86129	5.29611	4.9255	5.02716	5.16591	4.96212	5.26655	4.78703	4.8038	5.16842	5.01327	5.08719	5.06132	4.87005	4.78594	4.91408	8.0212	5.18998	5.07387	5.16549	5.19286	4.58211	4.94661	4.94124	4.9471	4.75455	5.10695	5.10564	4.96981
544	5.46025	8.83728	6.52966	6.94122	6.49459	6.78387	6.50819	4.70816	5.3788	8.70237	8.22518	6.00712	7.25954	6.89714	6.96113	7.46874	4.70413	5.94627	5.81094	5.05365	6.13215	5.87431	6.46776	5.7286	5.94651	6.20098	5.84794	5.18998	6.68232	6.4061	5.91024	8.05626	7.2811	5.97546	6.01062	8.63792	8.57951	7.54925	6.6009	7.23441	6.45625	5.451	5.58101	7.7365	5.86274	7.89941	8.92374	6.87362
545	7.92183	7.98364	8.12417	8.69121	8.49141	9.07676	9.01031	6.2655	8.93706	8.14691	8.72391	8.97972	8.0148	9.03949	9.38225	8.85483	7.46449	9.09302	8.31611	8.93734	9.24445	8.21914	8.83582	8.71487	9.02529	8.67801	8.83728	8.48484	9.60483	8.55178	9.38383	8.42589	8.41488	8.58877	9.18692	9.46255	8.45851	8.96907	8.87821	8.79705	9.27892	7.76897	8.64163	8.72623	9.3198	8.45041	8.98893	8.70496
546	4.7761	4.81452	4.88029	4.45401	5.1461	4.9255	4.91732	4.80057	5.50726	5.18421	5.09028	5.25557	5.30317	4.9789	5.37301	5.19081	5.01792	5.12859	5.10215	5.07298	5.33665	5.19819	5.14057	5.20961	4.96212	5.12041	5.15583	4.99123	5.36135	5.40315	5.31152	5.04229	4.68088	4.97603	4.96212	8.41813	5.58352	5.52402	5.43094	4.92846	5.01281	4.9255	5.10083	4.50164	5.18586	5.18834	5.14652	5.04412
547	4.66734	4.94758	4.81666	4.93585	5.05681	4.98745	5.13459	5.35623	5.2595	5.55055	4.99595	5.13331	5.24531	5.48462	5.16674	5.5483	7.46449	4.98175	5.10215	4.86129	5.15456	5.10302	5.02716	5.0761	4.85974	4.97173	4.9539	4.69603	5.14652	5.03314	5.12256	5.04229	4.65129	4.81131	4.88945	8.45106	5.11781	4.9827	5.18998	5.13459	5.17717	4.66675	4.8649	5.13758	5.01327	5.12687	5.06402	4.80783
548	8.91829	11.019	8.42206	9.96641	10.4873	9.83297	8.51518	10.0944	11.8696	9.254	12.4459	11.0425	8.89491	10.7167	9.34023	9.27709	9.50869	8.69414	8.09426	8.12188	7.15254	9.07919	9.31199	7.90431	10.6317	8.03625	14.276	8.25093	7.07552	9.15603	8.91246	10.5409	9.83288	10.7055	10.493	10.4132	13.4556	9.35339	8.92298	9.10256	10.0169	12.264	12.4376	8.53318	10.9006	11.1	14.6919	8.856
549	4.7761	4.91408	5.02901	4.87108	4.36514	4.8249	5.11434	4.66616	5.06716	5.36026	4.99595	5.18255	5.13502	5.00581	5.20636	5.13159	4.62778	4.73944	4.82198	4.96164	4.96981	5.16003	4.9865	5.23018	5.6056	5.09117	4.90156	4.8038	5.20554	5.16087	4.96067	4.80434	4.5213	4.69893	5.01048	8.68602	4.80756	5.29477	5.05862	4.88742	5.02716	5.01977	4.99783	4.63506	4.96453	5.00347	5.18834	4.80783
550	8.27352	8.71762	8.02919	7.9596	8.72367	8.42213	8.82914	6.479	8.29741	8.96919	8.03075	7.82442	8.37863	8.56555	8.50227	7.93899	8.41177	8.16882	8.47702	8.38951	9.15688	8.68305	8.64772	8.93217	9.3807	8.39767	7.93199	9.49234	8.57216	8.92728	7.94845	8.70532	8.49191	8.6202	8.44676	9.49296	9.29176	8.56416	8.8626	8.3219	8.52439	8.07867	9.00143	9.46475	7.86614	8.94271	9.03381	7.98871
551	6.02869	5.37789	6.17875	5.1705	5.05681	5.78556	6.4373	7.78783	5.3921	5.65356	5.72263	4.91408	5.94992	5.48462	5.66278	7.26282	7.91491	6.14325	6.34677	5.38816	5.10869	5.55727	6.12947	5.69229	5.6056	6.65812	4.92599	5.59071	5.06267	6.42038	7.0004	5.69853	4.87005	5.56396	4.91408	8.56789	5.46025	5.16674	6.30614	7.24301	5.77777	6.22529	5.4789	5.05681	5.24372	5.00347	5.39281	7.10092
552	5.34351	5.34813	5.02901	5.08675	5.67974	5.36172	5.15625	5.88274	5.00581	5.44515	5.70084	5.58477	5.7497	5.02624	5.45375	5.42605	4.89451	5.4735	5.63084	7.7053	5.66663	5.4365	5.17467	5.254	5.35366	5.3437	5.24412	5.49298	5.824	5.94943	5.17758	5.06132	4.97937	5.63825	4.86542	8.65342	5.26772	5.54509	5.50957	5.19286	5.04503	5.68982	5.01513	5.28401	5.12386	5.38923	5.68793	5.12256
553	5.95526	6.13878	5.99774	6.44836	5.6543	6.50885	5.64157	11.3558	5.49165	6.07735	6.1493	6.202	5.45649	6.26237	6.13558	6.26158	10.2957	5.65326	5.83786	6.14262	6.04175	5.69911	5.72548	6.60059	6.01829	5.38672	6.38296	5.63402	5.824	5.69215	5.99374	6.02223	5.81869	5.67136	5.66427	8.57425	8.45851	6.04243	6.17167	6.06595	5.62034	6.07065	5.78338	5.5595	6.07913	5.86661	6.11816	5.86248
554	4.85351	4.75009	4.42421	4.96356	4.90056	5.22617	5.09469	5.02255	5.03681	5.33925	5.04412	4.91408	5.5155	5.44325	5.22456	5.02393	4.85818	5.01977	4.82198	4.58274	5.48462	5.16003	5.10564	5.52402	4.96212	4.98887	4.7253	4.90357	5.14652	5.22737	5.26342	4.93928	4.72984	4.6441	4.66142	8.30736	5.35843	5.10039	5.03222	4.6465	4.9789	4.69081	4.73493	4.66201	5.01327	4.91408	5.28131	4.85299
555	15.4787	15.8035	15.1769	14.8314	15.4222	14.6958	15.8454	16.5954	15.6489	14.5269	14.2679	12.9003	15.2399	14.7607	14.6113	16.0693	16.8162	15.3409	16.2841	15.5813	14.9169	16.0876	16.1351	15.2678	15.027	15.6489	14.667	15.6975	15.6043	14.5352	15.5839	14.714	14.6812	15.3939	13.6336	15.5494	15.8586	15.182	14.6469	16.0801	15.2991	15.838	15.4621	15.7052	15.2263	14.7791	13.3229	15.7863
556	6.45958	5.48143	5.24055	7.37507	6.20943	5.83088	5.48998	10.3141	5.59445	6.49492	6.45265	6.13729	5.83773	6.89714	5.84781	6.13323	8.09789	6.28143	5.78092	5.21569	5.53783	5.45169	5.62765	6.29527	7.81427	6.47867	6.47225	5.97415	5.49165	6.8262	6.78959	6.65812	6.0946	6.40379	8.50548	8.83303	8.30166	5.93894	7.53571	6.16771	6.33937	5.93514	5.64937	5.59164	5.669	5.52042	6.70526	6.50844
557	7.22856	6.58385	6.71359	6.63736	7.79143	5.89618	8.06162	8.77161	7.46534	5.96467	6.18175	5.93403	7.35805	6.69216	6.38215	7.66843	9.50869	7.58272	7.53352	7.41335	7.29466	7.12476	7.69964	7.00579	6.54011	7.08053	6.71716	7.36399	7.60505	6.03294	7.3429	6.00875	6.30176	6.54808	5.4789	8.74071	7.23904	6.8632	6.23709	7.86376	7.44884	7.01476	7.65041	7.07324	7.58867	7.25674	6.01434	7.46449
558	4.85351	4.81452	4.81666	4.99595	4.75009	4.89147	5.01977	5.57535	5.60745	5.48495	4.99595	5.01048	5.40758	5.44325	5.20636	4.98175	5.50197	5.01977	5.01513	4.58274	5.06402	5.2844	5.02716	5.3232	4.85974	5.04503	4.84517	4.72189	5.2595	5.09028	4.9383	4.93928	4.5213	4.81131	4.66142	7.92984	5.26772	5.07387	5.05862	5.91896	4.6082	4.54593	4.94124	5.07074	5.16716	4.95922	5.06402	4.96981
559	4.7512	4.68088	4.68673	4.96356	5.20636	5.05274	5.21569	5.35623	5.10564	5.14185	5.09028	4.96212	5.30317	4.95293	5.16674	4.89299	5.10695	4.79463	4.85247	4.86129	5.27783	4.74225	5.14057	4.99029	4.96212	5.02301	4.9539	4.97029	4.96933	4.82834	5.28131	5.00206	4.91458	4.81131	4.60697	8.17375	4.99123	5.23058	5.3232	4.84098	4.68848	4.77993	4.73493	5.254	4.91408	4.91408	4.77884	4.96981
560	7.10791	7.49168	7.26218	7.4475	8.2499	7.05747	8.10762	9.60075	7.99494	7.07536	7.32993	6.50149	7.66155	7.51811	7.69671	7.97312	9.10476	7.81043	7.67856	7.73403	7.60087	7.95219	7.97348	7.32838	7.15021	7.23441	8.84945	6.96487	7.75884	6.14803	7.48946	6.94433	7.42227	7.20822	6.51773	8.51127	9.6909	7.56271	6.95461	7.9596	7.48716	7.37851	7.84303	7.83752	7.98373	7.82767	7.03048	7.41296
561	4.91756	4.81452	4.91308	4.93585	5.20636	5.69098	5.69983	4.80057	5.29515	5.22737	4.65189	4.96212	5.24531	6.09735	5.64877	5.11087	5.50197	5.25872	5.01513	4.91159	4.83941	5.8351	5.10564	5.254	5.51747	5.10608	5.00908	4.99123	5.42832	5.10782	5.19574	4.75788	5.40279	4.81131	4.81292	6.93362	5.11781	5.44756	5.34887	5.25124	4.96164	4.7116	4.90508	6.18908	4.96453	5.18834	5.01931	5.24174
562	5.06402	4.78539	4.97317	4.73944	5.22295	5.05274	4.6429	4.70816	5.24293	4.97603	4.80434	4.70816	5.33255	5.91722	5.38959	5.02393	4.93683	4.86954	5.22134	4.91159	5.19574	5.08365	5.06447	5.0761	5.17633	5.02301	6.86527	5.18998	5.14652	5.09028	5.17758	4.75788	4.82198	5.22295	4.96212	6.37067	5.01977	5.16674	5.16549	4.97269	4.66142	4.86335	5.11478	4.81719	4.96453	5.20758	4.87518	5.00768
563	4.6429	4.68088	4.9427	4.70182	5.27899	5.28285	5.01977	5.07877	5.13929	5.42343	5.18627	4.86439	5.2595	5.12084	5.16674	5.5178	4.78212	4.84517	5.12192	4.70009	5.15456	5.29802	5.06447	5.03314	5.09952	5.02301	5.24412	4.94807	5.10608	5.24452	5.19574	5.1755	4.62657	4.89451	5.15372	5.62339	4.92846	5.38204	5.21609	5.28671	5.24412	4.54593	5.01513	5.13758	5.26146	4.91408	5.10564	5.40528
564	7.90842	8.66498	8.96655	9.1341	9.01052	8.6774	8.87659	11.7887	8.18567	9.19158	8.66187	8.91992	8.64878	8.90825	8.94841	8.91006	11.828	9.51055	8.78487	9.62404	9.61622	8.88828	8.56333	7.9856	8.12785	8.15523	11.5489	7.25113	9.96293	7.68116	8.57583	8.80809	9.87361	8.95757	8.91555	8.81356	11.6628	7.63113	8.8173	8.64832	8.62435	7.17101	9.7205	8.72878	8.72065	7.86269	8.7153	8.55224
565	5.7469	8.92745	8.66233	5.74298	6.27804	5.54766	5.69983	8.0583	5.76027	7.51963	5.55791	9.68844	5.59242	6.06819	6.04425	5.97546	6.92647	6.87054	6.73984	5.67813	8.87634	8.08961	7.90729	6.07924	5.72292	7.40695	5.69853	9.34222	6.25903	6.91082	7.30548	6.54744	5.70603	7.06703	6.74363	5.48697	8.80101	5.93894	7.81991	5.98178	5.83589	5.84794	5.50908	5.15583	5.669	6.69282	6.0913	6.15184
566	13.0927	13.6661	13.5973	13.3322	13.3681	13.2904	11.6895	13.4485	12.4328	13.284	13.471	13.4721	12.6723	12.9921	12.8922	12.2621	13.7361	12.4816	12.7543	12.7502	13.0331	12.5183	12.2103	13.4826	12.5577	12.0566	12.8009	12.8616	12.2072	12.8146	11.7017	12.7283	13.1932	13.4414	12.7627	13.2827	13.985	13.1223	12.2236	12.0293	13.2105	13.5316	12.6029	13.0528	13.5661	14.5984	13.2643	13.3719
567	10.6986	10.9588	9.50988	11.5041	11.1557	10.7858	10.1566	8.62506	13.7995	12.0324	12.0666	12.0523	9.88262	11.8852	11.5848	11.4128	9.53917	11.4755	10.238	8.37589	8.88391	12.2229	9.68828	10.9413	11.3593	11.1166	10.0959	9.35019	8.43786	11.0746	10.9082	11.5761	11.6775	11.4563	11.848	10.4638	11.3362	10.7347	13.2827	11.176	11.1201	10.3544	9.60286	10.6409	9.699	10.2925	10.7282	11.4538
568	5.1427	4.81452	5.02901	4.84046	5.1461	5.54766	5.29974	4.80057	5.82294	5.52874	5.35586	5.05862	5.13502	5.64457	5.35623	6.37981	5.33888	5.40882	5.5132	5.05365	5.35623	5.37952	5.37699	5.29745	5.21286	5.20351	4.98175	5.11261	5.22255	5.43094	5.19574	5.42605	5.49031	4.6441	4.91408	5.04001	5.05546	5.33739	6.10272	6.14909	5.17717	5.254	5.31416	5.03864	5.12386	5.06402	4.97556	6.12485
569	4.69661	4.75009	4.68673	5.05681	5.29477	5.08055	4.80326	6.2655	5.40988	5.27181	4.94758	5.10695	5.32057	5.26107	5.47316	5.37192	5.50197	5.12859	4.92401	5.98214	4.86413	4.85247	4.74785	5.10127	4.8038	5.42605	5.00908	4.82887	5.2595	5.06985	4.96067	4.8721	4.91458	5.36062	4.76509	5.06985	4.86696	5.12041	5.00768	4.92846	4.9427	4.98318	4.73493	4.88793	5.24372	5.24531	5.06402	5.00768
570	4.58774	4.60697	5.05726	5.05681	4.95293	5.39031	4.99595	4.80057	5.17633	4.85247	4.90232	5.32732	5.0894	5.07298	5.16674	5.32245	5.50197	4.79463	4.96981	5.41904	5.17633	5.23098	4.85351	5.34555	4.96212	4.6435	4.75399	4.85559	5.32845	5.05546	5.16087	4.85351	4.65129	5.1273	4.79327	4.87876	4.99123	5.07387	4.79517	5.39281	5.02716	5.00581	5.01513	4.98413	5.24372	5.08675	4.97556	5.09205
571	4.89501	4.75009	4.6483	4.80434	5.12256	4.72871	4.97173	4.88742	5.50726	5.05681	4.97125	4.48377	4.9865	5.39496	5.12256	5.30164	5.50197	5.00347	5.07921	5.09732	5.08719	5.04275	5.54187	5.12127	5.01024	5.12041	4.78703	4.85559	4.99218	5.03314	5.00581	4.89653	4.95922	4.89451	4.9865	4.69922	4.86696	4.67854	4.84987	5.01513	5.07253	4.73718	4.81985	4.92599	5.06087	4.66971	4.77884	5.04412
572	4.80273	5.1273	5.39639	5.47181	5.05681	5.1705	5.26694	5.13374	5.03681	5.33925	5.42605	5.58477	5.40758	5.60436	5.63372	5.57739	4.93683	5.18998	5.14355	5.35623	5.31982	5.26694	5.49865	5.29745	5.32095	5.07431	5.00908	5.3119	5.47856	5.37844	5.08719	5.13758	5.04503	5.48529	5.15372	4.98792	5.52107	5.40421	5.43094	4.88742	5.15498	4.9255	4.99783	5.07074	5.1461	5.35549	5.18834	5.42884
573	9.89351	10.0324	9.4758	8.69121	10.0292	8.87546	10.2682	7.93107	9.45213	8.87264	8.11471	7.98918	10.4636	9.57462	8.94576	10.2131	9.22893	9.71995	9.98243	10.3388	10.9226	9.62577	10.7673	10.7153	8.8816	9.59792	8.553	9.60743	9.87641	8.75048	9.51099	8.21555	8.94338	9.55602	7.97656	9.31842	9.21628	9.6868	9.08238	10.3546	10.3776	10.1377	9.51199	9.62577	10.6263	9.60938	8.25426	9.60736
574	5.32845	4.56637	4.9427	4.73944	4.86902	4.86129	4.99595	5.07877	5.08808	4.8721	4.94758	4.60511	5.05681	4.95293	4.98887	5.30164	4.97699	4.79463	4.9471	4.8081	5.19574	4.9255	5.31095	4.90207	4.68673	5.17717	4.90156	4.72189	5.55375	4.94856	5.32583	4.75788	4.57207	4.81131	4.66142	5.08808	5.11781	4.88793	4.95341	5.21407	4.86696	4.77993	4.81985	5.03864	4.96453	5.04548	4.7236	5.22737
575	5.37355	4.60697	5.28825	4.93585	5.1461	5.28285	5.31982	4.80057	6.18227	5.14185	4.94758	4.93928	5.94188	5.07298	5.20636	5.67431	5.01792	5.45169	5.47316	5.6136	5.33665	5.21569	5.29515	5.39031	4.96212	5.20351	4.7253	4.87518	5.66929	5.29055	5.33999	5.01977	4.87005	4.92352	4.81292	4.87876	4.68614	5.29477	5.43094	5.44756	5.17717	5.28594	5.20636	4.7761	5.01327	5.00347	5.26225	5.76304
576	5.34351	5.24174	5.66501	6.02373	5.32732	6.50885	5.63084	4.80057	6.14633	5.61099	5.37916	5.20636	5.21569	5.64457	6.40911	5.2844	4.93683	6.45394	5.25793	5.51878	5.88707	5.75583	5.25321	5.23018	5.38672	5.7469	5.28748	5.66115	5.55375	5.43094	5.49131	5.10127	7.79282	4.94856	5.10564	5.05681	4.92846	6.08799	5.43094	5.17425	5.30317	5.07387	5.97427	5.30962	5.22255	13.3096	5.4257	5.19983
577	6.79974	8.21117	7.04921	7.43049	7.93264	8.57681	7.04016	4.62535	6.96234	8.63879	7.46781	7.78299	7.44806	7.50617	7.73942	6.85219	5.01792	7.05159	7.34304	7.83364	7.66307	7.29418	7.23456	7.64603	7.90234	6.84632	7.82442	7.58174	7.44871	7.2839	6.96739	7.70616	7.67371	7.67958	8.08383	6.27212	5.71807	7.29605	7.52335	6.60546	7.74399	8.88351	7.76296	7.74195	7.59474	7.34978	8.73112	6.86307
578	5.51911	5.45649	5.10956	5.11391	5.79045	5.49732	5.50197	4.88742	5.62003	5.40137	5.51336	5.54025	5.6549	5.68252	5.24452	5.67431	5.85471	5.51023	5.89036	5.17717	5.50197	5.69911	5.58571	5.69229	5.49997	5.60652	6.47225	5.34351	5.49165	5.48025	5.6616	5.13758	5.12515	5.4674	4.96212	5.18504	7.44462	5.62003	5.53605	5.52499	5.17717	6.0015	5.19286	5.26811	5.55727	6.01458	5.98617	5.26772
579	4.7512	4.81452	5.00347	5.11391	5.18627	5.28285	5.36172	9.01823	5.52238	5.57093	5.18627	5.39746	5.24531	5.60436	5.4229	5.2844	6.62196	5.09776	5.25793	5.19738	5.43163	4.99783	5.34961	5.3232	5.09952	5.254	4.9539	4.99123	5.16842	5.33479	5.08719	5.21245	4.70355	5.36062	5.10564	4.84308	5.94236	5.254	5.37699	5.25124	5.1273	5.01977	5.08409	5.1986	5.36318	5.94822	5.33031	5.19983
580	8.56079	8.40742	8.92881	7.28245	9.37062	8.77147	8.72652	10.0055	8.2375	8.82388	7.87068	7.89509	8.8633	8.44365	8.25726	8.25293	10.1175	7.94495	8.8902	8.80784	9.04698	8.85615	8.70092	8.96859	8.61507	8.19103	7.88559	8.70734	9.99331	7.9136	7.77227	7.7365	8.20805	8.33306	7.11275	7.37865	9.6909	8.19734	8.38007	8.2965	8.49435	8.11001	9.0273	8.63104	9.28823	9.29542	8.24066	7.93168
581	10.2152	9.89631	9.37706	10.5431	8.5572	10.7391	11.7124	9.90494	9.48988	10.5996	10.8625	11.529	8.88288	11.3004	11.2521	10.0665	8.77627	11.3024	9.48662	10.6512	9.56074	11.0903	9.99908	9.73087	11.0266	10.606	10.4886	9.69444	11.1988	10.5445	11.5781	10.5976	10.003	10.6431	12.0416	10.2805	10.2062	10.7169	10.4412	10.1321	11.1302	10.0578	10.4148	10.3032	11.3037	11.3762	11.0396	10.6142
582	7.19572	6.76389	6.67189	7.00719	6.80291	6.55241	7.64155	9.38122	7.37208	6.77786	6.56373	5.89706	6.73371	6.31485	6.5019	8.19146	7.70119	7.13671	7.75052	6.86217	6.5277	7.25393	7.68948	7.02501	6.65469	7.47145	6.99298	7.34197	7.75582	6.50885	7.26531	6.74895	6.67895	6.93202	6.2945	7.02853	9.32677	6.50356	7.34248	8.1632	6.65864	7.17101	7.28496	6.47123	7.06265	6.89145	6.3308	7.74128
583	5.40279	5.7483	5.59413	5.22416	5.70084	5.33628	5.36172	4.88742	6.08622	5.59133	5.76055	5.89706	5.78937	5.44325	5.7956	6.00455	4.78212	5.43163	5.56808	5.69186	5.83615	5.50627	5.60683	5.90247	5.54638	5.36209	4.7253	5.64847	5.55375	5.75639	5.51878	5.19245	5.08587	5.29477	5.4789	4.63566	4.74757	5.8807	5.64051	5.21407	5.51747	5.60622	5.70373	5.13758	5.42919	5.72263	6.19893	5.59476
584	4.6429	4.75009	5.10956	5.33479	4.78157	5.05274	4.86129	6.69427	5.20961	5.25045	4.97125	5.30317	5.16842	5.34887	5.32207	5.59164	5.01792	5.12859	5.01513	5.13459	5.35623	5.06267	5.02716	5.27705	5.09952	4.89147	4.84517	5.11261	5.06267	4.72018	5.29477	4.75788	4.87005	4.72701	5.08232	4.40043	5.08542	5.00768	5.03222	5.17425	4.99595	4.7116	4.53884	4.43896	5.42919	5.00347	4.82728	5.05952
585	5.06402	5.1273	5.08542	4.52587	5.05681	4.86129	5.17717	7.11194	5.3921	5.29477	5.01838	5.30317	5.52597	4.82728	5.20636	5.15372	5.21245	4.91508	5.20228	5.00768	5.10869	5.23098	5.17467	5.7286	5.01024	5.09117	4.90156	4.90357	5.22255	5.17758	5.04957	4.75788	4.91458	4.92352	4.96212	4.63566	5.18998	5.52402	5.43094	5.21407	4.9789	4.90658	4.68819	4.84517	5.10542	5.29821	4.92599	5.30887
586	4.7512	4.88233	4.81666	4.2748	4.86902	5.10956	5.21569	5.13374	5.40988	4.89198	4.99595	4.86439	5.12084	4.87825	4.69371	4.89299	5.01792	4.76509	4.92401	4.96164	5.10869	4.90307	4.90056	4.90207	5.30088	4.77665	4.7253	4.69603	5.06267	5.17758	5.04957	5.01977	4.57207	4.4564	4.86542	4.44311	4.86696	5.16674	4.95341	4.97269	4.82145	4.86335	4.88742	4.81719	4.80971	4.8436	5.10564	5.12256
587	7.96725	7.92576	8.27922	8.2743	9.50491	6.1097	8.91766	9.95788	8.03837	6.90462	6.55177	6.38413	8.34766	7.4249	6.80163	8.41527	10.3515	8.3713	8.63879	8.23004	8.43151	8.67098	9.07015	7.88362	6.80768	7.87852	9.11702	7.69729	8.15238	6.08954	7.87312	8.03814	7.01975	8.43438	6.31899	8.6247	10.1866	7.60045	6.49016	8.45479	8.26846	7.64782	8.13861	8.44002	8.95668	8.95537	6.4181	7.85677
588	7.87571	7.76959	7.16735	7.7167	7.22334	7.94857	9.05196	4.80057	7.6528	6.90462	6.4806	6.45179	7.38671	7.54266	6.94561	8.41417	5.50197	8.03293	8.2209	7.64561	7.06647	8.74632	8.89562	7.78929	8.4263	9.35201	7.57911	7.80983	7.77207	7.51741	9.71452	7.11839	7.43005	8.07458	7.17122	8.36529	5.65057	7.60045	7.73953	8.47305	8.10375	7.89875	7.12174	7.80986	8.51111	7.81494	7.95492	8.29545
589	4.52978	4.94758	5.02901	4.73944	5.1461	5.22617	4.94563	5.19901	5.62003	4.95438	5.23138	5.15793	5.40758	4.9789	5.30164	5.33777	5.10695	5.11261	5.10215	5.13459	5.01792	5.26694	5.20595	5.52402	5.19368	5.20351	5.15583	5.3119	5.39389	5.19533	5.16087	5.27006	4.91458	5.10346	4.74281	4.91557	5.18998	5.50594	5.26772	5.28671	5.16633	4.77993	5.11478	5.21367	4.96453	5.24531	5.01931	5.07342
590	8.54924	8.62686	8.52286	7.75429	9.60526	8.05578	9.20392	6.69427	9.36988	8.41014	8.04561	8.20094	9.01681	8.85765	8.80007	8.78233	5.99338	9.04554	8.79776	8.1713	9.32471	9.20718	8.66542	9.28146	8.86378	8.86716	8.38129	8.47406	9.3165	8.41488	8.87483	7.67723	7.74703	8.52484	7.7417	7.38617	7.39503	8.91346	8.4421	8.62781	8.83205	8.89281	9.29854	8.76754	9.48756	8.27367	8.6532	8.38619
591	4.80273	4.48574	4.9427	4.84046	5.00581	5.22617	4.74281	5.57535	5.53734	4.97603	4.94758	4.78757	5.19983	4.92896	4.84778	5.26577	5.10695	5.11261	5.07921	5.21569	5.19574	5.25124	5.06447	5.01281	4.88843	4.72587	4.69313	4.90357	5.18627	5.01327	4.86645	4.97985	4.4137	4.72701	4.46049	4.59086	5.11781	4.83783	5.37699	4.92846	4.58211	4.59522	4.77966	4.55747	4.5213	4.77005	5.10564	5.19983
592	4.82463	5.65714	4.88029	5.33479	5.38708	5.10956	5.23078	5.57535	5.56649	4.89198	5.09028	5.08409	5.49098	5.34887	5.2642	5.17259	6.29718	5.01977	5.07921	5.6136	5.75277	5.19819	5.10564	5.3232	5.35366	5.06087	5.37337	5.86789	5.66929	5.25911	5.49131	5.55727	4.87005	5.22295	5.42884	4.80326	5.11781	5.74059	5.43094	5.30735	5.35953	5.05772	5.48864	5.72121	5.33181	5.4883	5.26225	5.07342
593	7.33226	9.0751	8.9747	11.7239	7.38446	11.035	10.8979	5.57535	7.83851	11.1854	11.5642	12.6037	8.34019	10.0654	11.5164	8.1666	5.272	11.2751	6.68772	7.61482	8.25642	12.0498	7.03387	7.91547	11.8487	11.0245	9.54418	11.1223	8.66479	11.2757	11.7691	12.6957	9.53917	11.6943	12.3469	10.9345	9.55484	10.2627	8.72239	8.14733	11.0646	6.94683	7.00251	8.63954	11.1676	8.12123	11.2905	8.27192
594	4.94075	4.91408	5.08542	4.93585	5.42919	5.22617	5.28517	5.45683	5.44515	4.7159	5.04412	5.05862	5.19983	5.30431	5.35623	5.59164	7.20685	5.28459	5.01513	5.19738	5.44963	5.23098	5.26694	5.41517	5.21286	4.95244	4.90156	5.07208	5.06267	5.06985	5.26342	4.80434	5.21002	4.94856	4.88945	4.91557	4.99123	5.58289	5.53605	5.23058	5.17717	5.01977	5.06402	5.38672	5.38204	5.37155	5.26225	5.22737
595	4.6429	4.36586	4.88029	4.73944	5.00581	4.58899	4.97173	4.88742	5.36081	4.93683	5.09028	4.91408	4.87416	5.14482	4.74505	5.02393	5.50197	4.73944	4.74281	4.51614	5.01792	4.85247	4.9865	4.90207	4.62291	4.77665	4.46627	4.69603	4.75009	4.85611	4.96067	4.73436	4.68088	4.75455	4.43429	4.36903	4.86696	4.9827	5.26772	4.74673	4.29355	4.80273	4.81985	4.70816	4.96453	5.0207	4.7236	4.80783
596	5.00627	4.81452	4.9427	5.59786	5.70084	5.41939	5.29974	5.19901	5.56649	5.31982	5.33031	5.15793	4.95002	5.48462	5.07966	5.37192	4.85818	5.20432	5.27705	5.30431	5.27783	5.12084	5.06447	5.20961	5.38672	5.17717	5.10695	5.03131	5.29477	5.83062	5.26342	5.29094	4.91458	5.44756	5.01048	4.61312	5.01977	5.29477	5.21609	4.88742	5.20106	5.28594	4.94124	5.10564	5.1461	5.6965	5.22617	5.26772
597	17.5716	17.531	17.2951	17.0368	16.8379	17.3192	17.0557	15.2499	15.728	17.1653	16.9612	17.1258	16.7263	17.1063	17.8057	17.3253	14.9933	17.1426	17.5138	17.314	16.5762	17.6971	17.3517	16.9943	17.5416	17.3517	15.9273	17.7563	17.3091	17.5591	17.3463	17.5541	16.9815	17.6908	17.2997	17.2851	16.1821	17.0758	17.3306	17.3727	17.2262	17.653	16.8789	17.4149	16.4718	16.1792	16.8841	17.3091
598	5.43268	5.60683	5.45751	5.44411	5.24253	5.54766	5.44963	9.26056	5.67224	5.801	5.13758	5.01048	5.12084	5.48462	5.07966	5.33777	8.97293	5.36428	5.39353	5.44859	5.23537	5.33367	5.45031	5.56745	5.30088	5.28978	5.53896	5.44963	5.2595	5.16087	5.26342	5.40421	5.01977	5.38204	4.91408	4.95244	7.68112	5.69186	5.82586	5.26772	5.24412	5.43754	5.45683	5.30962	5.48663	5.45597	5.49981	5.42884
599	4.69661	4.71504	5.00347	5.02301	4.28551	4.9255	5.15625	5.07877	5.59445	5.05681	4.925	4.91408	5.2595	4.87825	5.2844	5.06626	5.33888	4.91508	5.01513	5.21569	5.06402	5.08365	5.26694	5.27705	4.88843	4.8241	5.05952	4.8038	4.8649	4.77555	5.19574	4.78539	4.70355	5.02393	4.66142	4.76343	5.26772	5.12041	4.95341	5.25124	4.58211	4.73718	4.63928	4.84517	5.01327	4.95922	5.18834	5.22737
600	5.31227	5.55823	5.51976	5.28285	5.58069	5.73736	5.26694	9.60075	5.82294	5.55055	5.37916	5.54025	5.40758	5.26107	5.20636	5.59164	9.05854	5.27084	5.25793	5.6136	5.63584	5.45169	5.47553	5.64937	5.2844	5.54589	5.20024	5.39031	5.29477	5.82135	5.22937	5.3661	5.10608	5.67136	5.57124	4.84308	6.02223	5.69186	5.78515	5.36026	5.2642	5.64668	5.20636	5.05681	5.36318	5.64157	5.8232	5.51878
601	5.21367	5.40315	5.16339	4.93585	5.41447	5.30962	5.23078	5.07877	5.72462	5.38204	5.37916	5.20636	5.19983	5.96443	4.98887	5.37192	5.15709	5.38816	5.36135	5.25321	5.3921	5.29802	5.17467	5.7286	5.66575	5.33367	5.24412	5.15329	5.22255	5.64817	5.36974	5.25085	5.08587	4.92352	5.1986	4.80326	4.96067	5.80612	5.58977	5.13459	5.3788	5.22255	5.1461	5.22737	5.39674	5.42465	5.54187	5.38294
602	6.57134	6.35918	6.36767	6.4817	6.55753	6.91549	6.70223	8.27886	6.53825	6.95745	5.81575	5.71206	7.13554	6.26237	6.70763	6.144	6.46529	6.99687	6.34677	7.0686	7.07586	6.69739	6.78965	6.55241	6.06864	6.41994	6.2331	6.40104	6.66539	5.77873	6.09284	5.69853	6.25982	6.51847	5.83009	6.29737	9.23089	6.13515	6.69992	6.44818	7.2185	6.53582	6.40379	5.93563	6.47934	6.10119	5.97654	6.22106
603	5.59445	5.50726	5.82903	6.36357	6.6788	5.44653	5.83115	9.66741	6.28249	5.57093	5.66026	5.34887	6.06864	5.77036	5.24452	5.82665	9.33421	5.49065	5.66649	5.38816	5.83615	5.74662	5.71664	5.85679	5.38672	5.7175	6.96246	5.60436	5.84507	5.25911	5.61329	5.66456	5.62947	5.48529	4.91408	5.65296	8.89691	5.62003	5.53605	5.85185	5.81549	5.05772	5.41165	6.88167	5.90235	5.92516	5.39281	5.49732
604	9.11717	9.54485	9.63219	10.3601	9.91559	10.2345	9.45978	4.88742	7.38908	10.2793	10.4245	10.77	8.82202	10.1263	10.5674	9.15688	4.85818	9.61577	8.81763	9.07865	8.68896	10.0285	7.77028	8.86957	10.2165	9.81642	8.81419	9.6495	8.78533	10.1906	9.77489	9.96872	9.3393	10.3002	10.6429	9.76837	9.50844	10.2755	9.7974	9.08976	10.6906	10.4794	10.7389	8.86583	10.3224	10.7531	11.0617	10.6126
605	11.2531	8.37347	8.56809	7.72319	7.82545	7.2494	10.6556	6.2655	10.8116	7.67238	7.77886	7.47729	8.54832	8.03144	8.93864	10.1157	8.60573	8.64979	9.46538	10.6475	8.26885	9.22361	10.2269	8.18778	9.20504	9.41999	8.38579	8.95872	9.36446	9.56324	9.94155	8.2743	7.3453	7.39637	8.21398	8.91804	7.98004	7.67334	8.20653	10.2727	10.0751	9.0895	9.46042	8.76754	8.91259	9.81432	8.26656	9.97688
606	7.91761	7.27014	6.53938	6.9847	6.77065	9.71009	8.43047	4.84151	10.0347	8.30513	8.22518	8.79864	9.16012	10.0543	8.23074	9.63448	5.72278	7.13671	8.42665	8.32631	7.90591	7.62726	8.56963	7.25359	9.27478	7.35676	8.12603	6.8141	8.03356	8.62791	8.98393	9.0611	8.78417	7.2376	8.38264	7.459	5.46025	8.88895	10.2199	9.86426	9.9853	8.4925	10.1709	8.65577	8.93312	9.27765	7.89231	10.1087
607	4.94075	5.00908	5.21569	4.87108	5.05681	4.8249	5.01977	5.02255	5.10564	5.27181	5.37916	5.15793	5.13502	4.87825	4.91806	5.26577	5.01792	5.17633	5.10215	4.7551	5.15456	5.04275	5.32508	5.41517	5.03222	5.17717	5.03314	5.07208	4.71847	5.16087	5.00581	4.89653	4.82198	5.02393	4.71332	4.5213	5.05546	5.31982	4.84987	4.97269	5.07253	4.7116	5.13031	4.73267	5.01327	4.95922	5.14652	5.51878
608	7.91761	7.82054	8.29234	8.99327	5.76967	8.76035	10.4615	4.80057	8.75386	8.99682	8.16333	9.28913	7.63416	8.85483	9.53623	8.92838	5.41517	10.6831	7.06243	7.04489	6.5188	10.1686	8.04174	8.8959	9.70765	10.7961	8.79063	8.28836	6.72847	9.37385	11.1723	9.45027	7.7569	9.77502	9.71575	9.25582	5.52107	8.85192	8.61587	9.24618	9.42566	6.01353	6.07043	7.73121	9.2913	6.46069	8.74257	8.89836
609	7.39789	7.39418	7.39396	7.9527	8.33077	7.65805	8.06162	11.0849	7.99494	7.49021	7.92162	7.73354	7.11465	7.84506	8.14197	7.88229	10.6252	7.76102	8.40303	7.78033	7.44591	7.86717	7.61688	7.89926	8.19836	7.57891	8.67119	7.44064	7.75582	7.43118	8.24607	8.05267	7.65463	7.29437	7.62737	7.69533	10.3078	8.27352	8.29913	7.80684	7.36207	7.66132	7.68886	7.72866	7.78976	7.60389	7.2373	7.65377
610	4.55619	5.06581	5.16339	4.73944	4.71733	4.98745	5.11434	5.07877	5.47721	5.22737	5.09028	5.10695	5.33255	5.46332	5.57629	5.33777	4.70413	5.14504	4.92401	5.00768	5.31982	4.85247	5.29515	5.0761	4.91308	5.12041	4.78703	4.94807	5.39389	5.09028	5.26342	4.85351	4.72984	5.17717	4.60697	4.68088	5.58352	5.10039	5.29477	5.13459	4.82145	4.98318	5.11478	4.66201	5.01327	5.12687	4.92599	4.98792
611	10.1963	11.0387	10.4248	11.0793	10.5435	10.6672	9.66076	15.1095	10.0489	10.5786	10.056	10.0578	10.1938	10.4178	9.4344	9.83693	14.1929	9.77699	9.96734	9.58772	10.2992	9.87162	9.72744	9.91797	9.72418	9.41808	10.9152	9.43355	9.19361	9.86366	9.02108	9.68163	10.1464	9.766	9.70564	10.2929	13.3574	9.70765	9.64565	9.27892	10.3876	10.889	10.1886	10.8924	11.2725	11.5645	10.7296	9.75284
612	4.6429	4.78539	4.54497	5.02301	4.86902	4.79652	5.48998	5.35623	5.06716	4.97603	4.80434	5.25557	4.75288	5.12084	5.12256	5.21002	5.21245	4.84517	4.77005	5.09732	5.06402	4.94904	5.05138	5.0761	4.65428	4.58774	4.8721	5.11261	5.08454	5.19533	5.41129	4.97985	5.00206	4.86722	5.10564	4.76343	4.99123	5.254	5.3232	4.88742	4.86696	4.69081	4.8649	4.73267	5.06087	4.81612	4.95002	5.09205
613	5.59445	5.15751	4.81666	4.84046	6.39578	5.05274	6.64722	5.88274	4.97221	5.8351	5.33031	5.10695	6.77977	5.91722	5.51845	6.24424	5.06087	5.18998	6.4418	7.35116	6.29737	5.34813	5.68982	6.54229	5.30088	5.51073	5.32919	5.53637	6.62714	5.3217	5.68457	5.19245	5.14652	4.69893	4.74281	5.01977	5.22857	6.08799	5.71264	6.3545	5.2642	5.05772	4.73493	5.50296	7.12017	5.0207	5.14652	6.09746
614	4.7512	6.02915	5.7975	6.17355	5.10324	6.16205	5.09469	6.07177	4.87518	4.99595	4.60079	5.20636	4.83993	5.44325	5.24452	4.80219	6.46529	4.96067	5.24095	5.25321	5.44963	5.45169	5.23497	5.29745	5.22937	5.29821	4.81292	5.27705	5.46025	5.37844	5.10608	5.29094	4.72984	5.8452	4.74281	6.06123	8.60337	5.85081	5.29477	4.84098	5.83589	5.01977	4.66379	5.03864	5.18586	5.08675	5.06402	5.00768
615	5.60714	4.75009	5.16339	5.82956	5.56681	5.54766	6.07099	5.57535	5.72462	5.03589	5.51336	5.10695	5.62217	5.73595	5.83497	6.03397	4.89451	6.31824	5.9487	5.70142	5.78365	5.19819	6.21197	5.34555	5.35366	5.62309	5.65892	5.09469	5.36135	5.45477	5.83299	5.66456	5.16842	5.56396	5.05726	5.45683	4.92846	6.19258	5.69011	6.1833	5.28478	4.98318	5.4789	5.7303	5.77572	5.14695	5.45375	5.89062
616	4.7512	4.48574	4.61312	5.05681	5.03085	5.1705	4.74281	4.54529	5.67224	5.05681	4.925	4.86439	5.0894	5.07298	5.60637	5.6185	4.78212	5.12859	5.36135	4.83625	5.08719	5.12084	5.34961	5.01281	4.91308	4.98887	5.32919	4.8038	5.0156	4.99336	4.96067	5.04229	4.89147	4.75455	4.84255	4.54593	5.05546	5.05455	5.43094	5.55407	4.88843	5.12386	4.68819	4.96645	4.83941	4.72075	4.7236	5.70142
617	12.439	11.5414	12.6209	12.0791	13.6796	12.1443	11.1351	11.7337	10.675	12.2938	12.813	12.6746	12.8911	11.3907	11.7175	10.7001	11.5761	10.8496	12.1051	11.0988	11.4631	12.1149	10.7919	11.4641	11.5989	12.1486	10.7082	12.3867	11.5117	13.2827	11.047	11.7453	11.3272	12.8693	11.2233	11.4222	11.3219	12.8328	11.2365	10.5694	10.9252	12.1834	11.7956	11.5421	11.0484	14.8856	12.5357	10.9221
618	4.69661	4.88233	4.88029	4.84046	5.18627	6.59703	5.33181	4.80057	4.98792	5.25045	4.80434	5.01048	5.04047	5.02624	5.20636	5.15372	5.01792	5.27084	5.22134	5.15709	4.69313	5.01931	5.26694	5.0761	5.01024	5.3759	4.66616	4.94807	5.92342	5.12515	5.00581	5.01977	4.87005	4.92352	4.66142	4.54593	6.10621	5.4264	6.00712	5.09776	4.73493	4.69081	5.11478	4.75399	4.75455	5.20758	5.14652	5.19983
619	8.97401	9.01815	8.98081	8.09371	9.18235	8.08616	9.25021	9.41922	8.78938	8.31793	7.61757	7.42184	9.40108	8.25342	7.69228	8.70305	9.50869	8.97054	9.13628	8.712	9.4261	8.95746	9.78855	9.03475	8.4421	8.93306	8.10618	9.22404	9.29645	7.66381	8.37881	8.03814	7.61933	8.39767	7.51651	8.57817	8.82152	8.42938	8.0308	8.84634	9.33477	8.5978	8.32401	8.69083	8.87076	9.87406	8.16838	8.46796
620	5.37355	5.3232	5.10956	5.87252	6.39578	5.73736	6.31579	5.88274	4.81131	6.05107	5.51336	6.29268	5.50197	5.75165	6.06819	5.43962	5.99338	6.88625	5.48479	7.16662	5.90147	6.76133	5.38852	5.93526	6.3862	6.00688	4.98175	5.01141	6.7734	5.95599	6.28711	6.33006	5.38204	5.93551	5.50197	5.21811	7.91004	5.78937	5.64051	5.36026	5.93034	4.59522	5.08409	5.22737	7.39137	5.12687	8.3414	5.35879
621	7.03129	8.7115	7.94967	8.33452	6.94476	7.97264	7.0874	10.0944	7.06186	7.81907	6.93558	8.43458	7.01511	6.6699	7.97139	7.62139	10.3105	7.28881	7.8854	6.17334	7.6858	7.76704	7.06282	7.97712	8.00395	7.35676	8.12061	7.14119	7.99346	6.94537	7.46449	8.13094	6.79217	7.3586	7.7417	6.9964	8.51111	7.28582	8.0651	7.04387	7.831	8.45365	7.94461	8.0731	8.79558	10.0489	8.22864	8.29803
622	5.84049	7.88311	9.16119	6.24127	7.96274	6.99475	7.12055	5.88274	5.936	6.45016	6.55177	5.71206	6.11122	6.82475	8.27243	6.44163	5.10695	7.29293	6.90994	6.91344	7.5559	7.23645	7.39459	7.15391	6.24077	7.18337	6.64038	5.73792	7.40242	5.82135	7.08457	6.92659	7.45818	7.39637	5.4789	5.73115	4.99123	7.55757	6.76803	6.65514	6.33937	5.28594	7.70271	7.90757	7.77176	8.64466	8.0002	6.46733
623	4.80273	4.81452	4.75455	4.93585	5.07877	5.64157	5.33181	5.35623	5.06716	5.10039	4.75455	5.01048	4.83993	5.37192	5.16674	4.89299	5.10695	4.93928	4.82198	4.88793	5.19574	5.26694	5.56268	5.48025	4.96212	4.91408	4.90156	5.03131	5.7469	5.16087	5.22937	5.00206	4.91458	4.78594	4.54979	4.59086	5.86403	5.74059	5.29477	5.28671	5.10215	4.77993	4.94124	4.92599	4.91408	5.10695	4.87518	5.17009
624	9.40144	9.65845	9.957	8.87076	9.97688	9.57875	10.227	5.35623	9.83775	9.32249	8.78994	8.82689	10.0302	9.80404	9.60295	9.50348	5.72278	9.70315	10.0846	10.2339	10.534	9.9324	9.9604	9.91173	9.86256	10.3515	7.38059	10.8239	10.7569	9.58728	9.85854	8.72825	9.243	9.50592	8.67098	9.05611	8.10996	9.85363	9.34899	9.45662	9.79709	9.9302	9.82818	9.39557	9.73276	9.71824	8.71053	9.40218
625	4.52978	4.94758	4.9427	4.66734	4.86902	5.44653	5.0473	5.07877	5.59445	5.10039	4.99595	4.81185	5.07253	5.16842	5.12256	5.13159	5.01792	5.29515	5.01513	4.78485	5.33665	5.29802	5.10564	5.29745	4.85974	4.77665	5.92181	4.48444	5.2595	5.19533	5.43893	4.93928	4.62657	4.81131	4.43429	4.40043	5.18998	5.75527	5.16549	5.05681	5.01281	5.05772	5.1461	5.12084	5.29668	5.52042	5.18834	5.10695
626	5.96443	6.24127	7.90441	6.1002	6.32238	7.26717	5.9382	7.47644	6.13803	6.49492	6.31012	8.75469	6.08345	6.35313	5.99562	5.93575	4.89451	6.7808	5.82028	6.94036	8.54252	7.41137	7.02501	9.39515	5.94651	6.77511	5.37337	7.61895	7.04825	7.92465	6.67484	5.85237	5.97104	6.20679	7.97656	5.25045	6.42825	6.71359	7.48821	5.91896	7.12642	5.70084	6.06382	5.7303	7.00789	7.60389	6.60924	5.83062
627	6.91804	6.58385	7.11612	7.09742	6.47563	7.86017	6.53291	6.69427	6.13022	7.65824	7.24262	7.21719	7.33356	7.77062	7.26345	6.19155	4.89451	6.58737	6.86977	6.87695	7.58323	7.50332	7.56068	7.23056	8.10183	7.11232	6.08168	7.79132	6.62104	7.43883	6.99251	7.63166	7.18274	7.42961	7.72355	7.14767	6.73201	7.38275	7.41216	6.39757	7.4034	7.86872	8.15399	7.75894	6.71316	6.87157	7.42507	6.19924
628	5.15961	7.36891	6.954	5.69505	5.75805	5.44653	5.58195	9.12222	5.34555	5.57093	4.99595	7.60489	5.40758	5.77036	5.54766	5.33777	5.33888	5.60158	5.45649	5.28825	7.03255	6.67675	6.41774	6.43834	5.41869	6.29374	5.00908	6.97971	6.41361	6.09746	5.81121	5.01977	5.21002	6.0015	4.96212	4.87876	6.02223	6.04243	6.56445	5.51023	5.52271	5.43754	5.11478	5.54766	5.64397	6.27581	5.87662	5.35879
629	6.50835	7.24098	8.20411	8.77133	7.66795	7.80416	9.0183	10.9354	5.96636	7.64027	7.93697	7.93813	7.34419	7.94003	8.12231	7.28274	9.44088	8.07556	7.09478	7.80624	8.05813	8.25753	6.70237	6.98932	8.13899	8.18422	7.66973	7.83818	8.70197	7.36827	8.32762	8.11127	7.31415	8.08961	8.24542	9.18389	13.1721	7.39847	8.14346	7.07758	8.09294	7.25816	6.40379	7.45981	7.65422	6.92653	7.66987	7.07106
630	4.58774	4.75009	4.81666	4.66734	5.00581	4.86129	5.06626	8.0583	4.39404	4.69197	4.60079	4.54658	5.0894	5.21569	5.07966	4.98175	5.10695	4.89198	4.92401	4.91159	4.78212	5.12084	4.85351	4.90207	5.15709	5.09117	4.84517	5.01141	5.2595	5.36172	6.59594	5.13758	4.80219	5.05455	4.40043	4.80326	5.11781	5.52402	5.3232	4.69719	5.11478	4.77993	5.01513	4.8649	5.01327	5.28285	5.10564	4.40171
631	5.87252	5.58289	6.55928	5.91336	6.65723	5.78556	6.59547	5.57535	6.91418	5.7483	5.63976	5.47181	6.03764	6.33937	6.04425	6.69369	5.33888	6.27037	6.76285	6.96379	6.69078	6.50967	6.61262	6.18123	5.95889	6.43113	6.90969	5.72462	6.26764	5.82135	6.46368	5.8084	5.35989	5.65356	5.1986	5.34592	5.58352	5.89441	6.62683	6.73448	5.94822	5.68982	6.77244	6.16739	6.63025	6.71316	5.39281	6.37909
632	4.94075	5.24174	4.42421	4.45401	5.32732	4.79652	5.15625	4.80057	4.81131	5.22737	5.09028	5.01048	4.89501	5.16842	4.91806	5.26577	5.33888	4.86954	5.07921	5.25321	5.08719	4.9255	5.29515	4.94661	4.88843	4.87108	4.75399	5.18998	5.42832	5.16087	5.28131	5.23018	4.87005	4.86722	4.76509	4.76343	5.26772	5.29477	5.11087	4.84098	5.14185	4.69081	4.7551	5.10564	5.01327	4.95922	5.18834	5.3232
633	6.44439	5.15751	6.31352	5.67166	6.72727	6.01783	7.09807	5.27006	6.388	6.26021	5.91523	6.1549	6.20902	6.2899	6.38215	6.97267	4.97699	6.86668	6.62196	6.58259	6.47022	6.75633	6.64519	6.18123	6.41237	7.50427	5.82983	6.07601	8.33639	6.43765	6.7284	5.73072	5.46825	6.0015	5.35879	5.37916	6.1833	6.22488	6.42178	7.02183	7.22675	6.20892	6.49808	6.15932	6.64279	6.1407	5.89719	6.74671
634	4.7512	4.78539	5.00347	5.1705	4.71733	5.01838	6.43104	5.57535	4.56637	5.10039	4.90232	4.96212	4.96981	5.02624	5.4229	4.9383	4.81559	4.98175	5.18255	4.6703	5.15456	5.10302	5.43823	4.99029	5.1363	4.91408	4.98175	5.11261	5.22255	5.12515	5.32583	4.93928	4.72984	4.92352	4.49243	4.72189	5.86403	5.07387	5.34887	5.17425	4.86696	4.66675	4.73493	5.07074	5.75472	4.66971	5.22617	5.10695
635	7.54958	6.76389	7.43779	7.20604	8.06678	6.074	7.94985	8.84091	7.50849	6.62196	6.35414	6.59648	7.51318	6.79372	7.04324	7.66058	7.46449	7.54709	7.64437	7.5935	7.70271	7.47205	7.98141	8.0148	6.75592	7.03163	7.40229	6.84489	7.06119	6.46631	7.17575	6.64053	6.49592	7.11454	5.7483	6.81196	7.34452	7.17907	7.46581	7.79776	7.15681	7.17969	7.4331	6.87695	7.07819	7.29815	6.81357	7.54781
636	9.08825	10.1857	10.3809	9.77426	8.72673	10.5555	10.3607	5.19901	8.59204	10.6809	10.4324	10.1952	8.89162	9.63527	10.2146	9.44935	5.33888	10.562	8.77164	10.62	9.09549	10.273	9.70532	9.09686	10.5473	9.92157	9.85776	9.36647	10.0359	9.60439	10.2062	10.3795	9.41022	9.76099	11.1612	9.60789	7.76352	9.32292	9.95441	9.41755	10.8202	9.72165	9.43715	9.23937	9.23895	10.5999	10.0539	9.89324
637	5.96443	4.88233	5.35549	5.08675	5.10324	4.79652	5.31982	4.97746	5.00581	4.91408	4.51351	4.86439	5.24531	5.16842	5.64877	5.5023	4.89451	5.15961	5.48479	5.82983	5.78365	5.10302	6.0513	5.52402	4.68673	5.16465	5.00908	5.03131	5.20554	6.09746	5.54348	5.21245	4.95922	4.86722	4.66142	4.40043	4.92846	5.65714	5.69011	5.8293	5.1273	4.77993	4.8649	5.39639	5.22255	5.00347	4.92599	5.66826
638	4.66734	4.94758	4.81666	4.87108	5.16758	5.28285	5.06626	4.88742	4.87518	5.05681	4.97125	5.01048	4.9865	5.39496	5.18627	4.89299	4.93683	4.93928	5.20228	5.25321	5.23537	5.01931	4.92253	5.254	4.8038	4.91408	4.84517	4.94807	5.61544	6.05808	4.81292	4.8721	4.75232	4.78594	4.81292	4.68088	5.05546	5.46706	6.79115	4.92846	4.9789	4.69081	5.05274	4.58712	5.08409	5.38923	4.92599	5.07342
639	7.15686	7.13115	7.446	6.86694	7.39146	7.17663	7.77913	5.07877	7.30828	6.97374	7.09241	6.57481	7.79519	6.7661	7.44608	7.3303	5.72278	7.31896	7.62696	7.15159	7.02772	7.8985	7.64317	7.23056	7.05911	7.98224	5.59972	8.01128	8.54683	8.03974	7.62589	6.5368	6.59966	7.20293	6.11155	6.68962	6.8021	7.45498	7.64197	7.46679	7.32675	7.86631	7.60917	6.79684	7.14459	7.9086	7.27291	7.4428
640	11.1316	10.4846	9.906	10.066	10.2736	10.696	10.2596	9.76439	11.1905	10.6356	10.1029	9.67308	9.78401	11.1165	10.181	10.9239	10.4913	9.72676	11.2976	10.9745	9.38057	10.4849	11.016	10.6003	9.85351	10.006	10.1806	9.72112	9.83439	9.27276	10.0237	10.4115	10.7953	9.21913	9.95906	9.69662	8.77951	9.84886	10.9134	10.7209	9.7521	10.2613	10.7241	10.6005	10.1785	10.9938	8.8378	10.8678
641	4.69661	5.00908	4.91308	4.87108	4.90056	5.64157	4.94563	5.19901	4.98792	5.22737	4.70413	4.70816	4.65845	5.26107	5.16674	5.06626	8.09789	5.01977	4.99218	5.17717	5.01792	5.19819	4.90056	5.52402	5.07387	4.95244	5.24412	4.925	4.78103	5.01327	5.26342	5.13758	4.82198	4.72701	4.88945	4.68088	5.35843	5.12041	4.84987	5.17425	4.90759	4.96405	4.70816	4.88793	4.96453	5.10695	5.10564	5.19983
642	5.22897	5.1273	5.18957	5.59786	5.18627	5.6185	5.78937	10.9112	5.34555	5.57093	5.63976	4.98413	4.83993	5.68252	7.9082	5.60622	9.87881	5.50097	5.39353	5.19738	5.55727	5.49265	5.74368	5.76719	5.19368	5.33367	6.02581	5.18998	5.79844	5.16087	5.72576	5.91061	5.27278	5.02393	5.24253	5.08808	8.35707	6.94604	5.16549	5.69011	5.52271	4.98318	5.37807	5.54766	5.96467	6.20343	6.01434	5.83747
643	6.10283	5.99374	5.91747	6.17355	6.88879	6.03672	6.04562	10.6082	6.6963	5.52874	5.28285	5.42378	6.344	5.98071	5.66278	6.55457	8.97293	6.07065	6.4418	6.10283	6.43539	5.6185	6.98802	6.45076	5.09952	5.62309	7.60859	5.86789	7.07552	5.17758	5.63795	5.8807	5.62947	5.72263	5.01048	5.71664	8.77951	7.02835	5.80343	6.60546	6.08368	6.1934	6.02477	6.1458	6.75285	7.18523	5.91697	6.40503
644	6.38431	5.72746	6.15427	6.07913	7.34364	6.18092	6.48975	5.72035	6.08622	6.10567	6.03615	6.39837	6.74131	6.30309	6.06819	6.1014	5.99338	6.45394	6.17397	6.80982	6.66791	6.60492	6.5658	6.27193	5.84088	6.2311	6.58753	6.31937	6.08489	6.2321	6.11664	5.93943	5.91846	6.26589	5.83009	5.62339	7.39503	6.90969	6.02546	6.13921	6.0358	6.14113	6.09262	6.26197	6.38341	6.8557	6.88053	6.07813
645	4.89501	4.48574	5.00347	4.59645	5.7469	4.9255	4.88945	5.57535	4.69951	5.0156	4.99595	4.75955	4.9865	5.30431	5.32207	4.85143	5.33888	5.01977	5.01513	4.86129	6.04175	5.16003	5.17467	5.16591	4.68673	4.91408	4.66616	4.925	4.96933	5.19533	5.22937	5.13758	4.82198	4.51871	4.71332	4.5213	5.22857	4.93683	5.7382	5.05681	5.04503	4.73718	4.94124	5.03864	5.22255	5.08675	4.97556	5.09205
646	8.15626	7.94235	8.68122	9.70332	8.5503	10.4551	9.10851	11.1907	7.73417	9.99278	9.42257	10.3768	7.85962	9.61081	10.1508	8.57133	11.2928	9.15239	7.8057	9.10824	8.09454	9.31541	7.95021	9.38805	9.72544	9.10987	9.24922	7.82558	8.65636	9.33279	9.73576	8.91234	11.2626	9.21237	10.0105	9.27689	10.6064	9.54588	9.3876	8.67663	9.52933	8.36265	8.23404	9.06945	11.8062	9.20776	10.3361	8.51728
647	5.10564	4.81452	4.88029	5.11391	4.84046	5.05274	5.13459	6.2655	5.20961	5.14185	7.99178	4.75955	5.22978	5.24015	5.07966	5.05184	5.50197	5.09776	5.07921	4.96164	5.23537	5.2844	5.62765	5.43615	5.01024	4.77665	4.98175	5.4358	4.8649	5.03314	5.16087	5.48025	4.62657	4.92352	4.96212	4.68088	4.86696	5.38204	5.37699	5.21407	4.68848	5.01977	4.68819	5.07074	4.91408	5.00347	5.56745	5.47654
648	11.5477	11.5427	11.6712	12.5769	11.4824	12.6516	12.9643	9.66741	11.1495	11.8205	12.2145	12.5234	10.6815	12.5688	12.2594	12.6929	9.8594	12.5099	11.523	12.5671	12.0115	12.0566	11.7097	12.3436	12.3835	12.1558	11.8323	10.2238	12.6314	12.1238	12.7681	11.9208	11.9592	11.8926	12.7972	12.1224	10.9015	12.0867	12.6845	12.6379	13.1479	12.0156	11.1576	12.1145	13.3287	12.5159	12.9176	13.1873
649	4.66734	4.78539	4.88029	4.93585	5.22295	5.01838	5.50197	7.11194	4.75677	5.14185	5.21164	5.15793	6.53825	5.58367	5.16674	4.98175	4.47097	5.12859	5.24095	5.13459	5.04275	5.6185	5.37699	5.20961	4.96212	5.09117	5.10695	4.7512	6.68232	5.99397	5.21427	5.48025	4.82198	4.32129	4.76509	4.90156	5.3119	5.254	6.13857	5.05681	4.82145	4.94661	4.9789	4.66201	5.12386	4.98032	5.56745	5.07342
650	4.85351	4.88233	4.46322	4.59645	5.05681	5.64157	5.86815	6.69427	4.98792	5.0156	4.90232	4.84098	4.83993	5.82108	4.98887	5.06626	5.06087	4.84517	4.77005	4.86129	5.10869	4.99783	5.17467	5.52402	5.69476	4.87108	4.75399	4.58211	5.18627	5.21245	4.91408	5.42605	4.54658	4.92352	4.96212	4.76343	5.35843	6.61139	5.69011	5.13459	4.63506	4.73718	4.59024	4.92599	4.86284	4.95922	5.18834	5.15625
651	14.2955	13.3545	12.7179	13.4981	12.6346	14.0337	14.1826	14.1614	15.4222	13.2976	14.2121	13.6085	13.2586	14.3862	13.6785	14.5254	12.4144	13.4414	14.1909	13.6955	12.8429	13.4744	13.9095	13.5739	13.908	13.2779	14.2082	12.307	12.9963	13.2462	14.2562	13.8741	14.1284	13.1862	13.8931	13.5978	12.5479	13.9593	15.158	14.6138	13.8784	13.1611	13.9095	13.339	14.4328	14.0024	12.9447	14.0176
652	4.89501	4.60697	4.61312	4.96356	5.5013	5.05274	5.28517	4.70816	4.87518	4.85247	4.80434	4.88945	5.61114	4.72701	4.98887	5.15372	5.72278	5.00347	5.14355	5.05365	4.63021	4.94904	4.90056	5.29745	4.85974	5.38672	4.78703	4.94807	5.2595	4.82834	5.32583	5.25085	4.82198	4.42491	4.52065	4.76343	5.05546	5.07387	5.05862	5.28671	4.75399	4.77993	4.90508	4.66201	6.31296	4.88945	4.82728	5.15625
653	5.56871	5.70228	5.45751	4.96356	5.7469	5.52205	5.58195	5.35623	5.99774	5.57093	5.72263	5.20636	5.78937	5.37192	6.02061	5.43962	4.81559	5.3437	5.56808	5.54605	6.06393	5.67431	6.37692	5.87252	5.54638	5.7469	9.43545	5.39031	5.77325	5.86002	5.57692	5.7647	5.04503	5.36062	5.28902	4.86129	5.46025	5.69186	6.18887	5.66427	5.31265	5.57755	5.85029	5.48025	5.90235	6.13248	5.89719	5.47654
654	9.97992	9.01815	8.51313	9.77426	8.79848	10.1684	10.8063	7.11194	8.51695	9.54386	9.32882	9.93744	9.41092	10.4404	9.8478	10.9329	7.58303	9.88165	10.3783	9.45677	8.83662	9.48641	10.3407	9.61328	10.3743	11.1351	8.09523	9.64535	12.0144	10.762	11.3485	10.4385	9.91687	9.48605	10.0831	9.7128	6.65738	9.68513	11.0104	10.8599	10.3147	9.41225	9.03716	9.14647	9.85466	9.33995	9.08783	10.9194
655	4.80273	5.06581	4.68673	4.84046	5.35733	5.05274	5.50197	5.35623	4.45674	4.85247	5.23138	4.96212	4.95002	5.07298	4.94124	4.85143	4.78212	4.89198	5.01513	4.54658	5.31982	5.40741	5.25321	5.03314	5.01024	4.61435	4.8721	4.99123	5.49165	5.19533	5.02301	5.13758	4.80219	4.97603	4.54979	4.54593	5.11781	5.72434	5.11087	5.44756	4.90759	4.59522	4.77966	4.70816	5.29668	4.81612	5.06402	5.00768
656	4.80273	5.95574	5.47941	5.44411	5.75805	5.05274	5.29974	4.97746	4.95584	5.48495	5.23138	5.89706	5.18504	5.91722	5.97164	4.72474	5.01792	5.32245	5.25793	5.09732	5.13117	5.50627	5.20595	5.27705	5.17633	5.02301	5.15583	5.03131	5.46025	5.05546	5.28131	5.68194	4.91458	5.42745	4.71332	4.80326	4.92846	5.4264	4.90257	6.10381	5.04503	4.90658	4.84517	5.22737	5.38204	5.26342	5.45375	4.67089
657	4.6429	4.68088	4.85351	4.66734	4.90056	5.05274	5.11434	5.57535	5.00581	4.97603	4.80434	5.10695	5.0894	5.30431	5.2642	5.06626	8.18252	5.01977	5.01513	4.86129	5.01792	5.12084	5.06447	5.29745	4.74673	4.7512	4.78703	4.94807	5.14652	5.09028	4.86645	4.93928	6.32893	5.20228	5.01048	4.87876	5.18998	5.07387	5.58977	4.90759	4.54979	4.59522	4.8649	5.03864	4.96453	5.31982	4.87518	5.04412
658	7.60265	7.63922	7.65563	6.60893	8.73329	6.59703	8.7673	5.35623	8.61215	6.42895	6.45265	6.31899	8.11842	7.30268	8.25726	8.40866	8.41177	8.01532	8.5928	8.10101	8.62369	7.95219	8.63736	8.15061	7.07502	8.05041	6.38296	8.47133	9.0904	7.17575	8.32138	6.57843	7.09269	7.54097	6.37583	7.459	5.11781	8.18169	6.86881	8.42986	7.70508	8.09446	8.71064	7.84741	8.7834	8.72118	6.62196	8.73329
659	5.46025	5.1273	5.33367	4.80434	5.10324	5.41939	5.13459	5.57535	5.06716	5.10039	4.60079	4.86439	5.32057	5.05365	5.18627	4.89299	9.30017	5.18998	5.22134	5.00768	5.31982	5.2844	5.14057	5.39031	5.55982	5.00861	5.03314	4.90357	5.18627	5.01327	5.19574	5.10127	6.45933	5.31982	5.15372	4.95244	5.71807	5.16674	5.45683	5.25124	5.07253	4.94661	5.11478	4.61066	5.36318	5.45597	5.01931	4.88945
660	8.68568	8.9991	8.92711	8.90289	7.90926	9.72068	9.05828	8.37211	9.3828	9.75826	9.31211	9.72833	9.03385	10.0468	9.99963	9.73902	8.77627	9.02229	8.93706	8.92318	8.80027	9.44755	9.16853	9.19923	9.65986	9.01734	9.30122	8.51311	9.09291	9.42146	9.64434	9.73334	9.89749	9.40949	10.139	8.9752	7.34452	9.28124	10.2487	9.74161	10.0623	10.3266	9.53564	8.98911	8.65032	9.4752	10.3963	10.0177
661	10.6149	10.1446	10.477	10.342	10.1425	9.9736	11.3307	12.811	11.3053	10.7638	10.063	9.93744	11.4109	10.8448	10.2912	11.8362	13.1119	11.1124	11.1486	11.3525	10.5548	11.0962	11.778	11.1973	10.4161	10.8297	11.187	10.6076	11.0656	10.1018	11.6184	10.1082	11.0893	10.5024	9.81814	10.9179	11.0157	10.9314	10.1726	11.8525	10.6273	10.885	11.165	10.3709	11.3605	11.0559	9.54485	11.8667
662	7.58523	8.89646	7.73428	8.25522	8.41417	8.81738	7.71198	9.73276	8.31148	6.97374	8.45427	8.221	7.60674	7.92688	7.37706	7.00263	10.02	8.47334	7.73998	9.38484	9.0602	7.21375	7.8973	9.74795	9.0047	7.50427	8.82202	8.15523	8.58202	8.70755	7.594	7.39351	7.19105	8.23394	9.09213	6.51502	8.23912	7.40651	7.9097	6.6215	6.74293	8.05937	7.54	7.12986	6.82236	9.0302	8.6014	7.12298
663	10.6728	10.4633	10.3736	11.1932	10.4513	11.5295	10.9416	5.57535	12.188	11.4996	11.3393	11.6165	10.58	11.6291	11.6981	11.7441	9.56825	11.0905	10.9823	10.061	10.3747	11.1359	10.7155	11.1615	11.4672	11.0231	11.931	10.19	10.0957	11.3841	11.6759	11.3856	11.3662	11.1928	11.8729	11.3623	10.9967	11.7224	11.9202	11.7433	10.6478	11.3893	12.0958	11.4055	11.0813	10.2343	11.5194	11.1114
664	6.51675	6.55601	6.65514	7.1877	7.47188	6.44732	7.08064	7.47644	7.72148	6.62196	7.31415	7.33039	7.08938	6.61124	6.63063	6.94427	9.656	6.86256	6.933	7.18326	6.78032	6.76569	7.51351	6.93638	6.26589	6.87234	7.88559	7.38365	7.35484	6.24047	6.96739	6.78169	6.62348	7.59435	6.71973	7.71492	8.77951	6.46368	6.57647	7.16913	7.27912	7.29451	7.71499	7.3429	7.07819	7.41463	7.46117	6.94476
665	5.7469	5.72746	5.7975	5.64937	6.79189	5.87508	6.65357	5.07877	5.74802	5.40137	5.91523	4.70816	6.40556	6.19545	6.88968	6.61078	6.92647	6.49392	6.72613	6.06864	5.85042	6.54768	5.95865	5.87252	6.48908	6.76105	5.73876	6.60677	7.73092	5.9838	6.58408	5.99515	6.30176	5.88986	5.72831	6.03351	5.52107	6.82475	6.27134	6.50819	6.2607	6.0015	6.42266	6.22005	6.44275	6.17042	5.8232	6.33006
666	9.07656	7.83936	7.50931	7.871	8.2983	8.18438	8.7896	7.64167	10.4742	8.69865	8.18231	7.55702	8.18737	9.28513	8.55478	9.5882	9.77717	8.62658	9.08124	8.42654	9.48715	8.3401	9.03884	9.43082	8.20813	8.30151	9.22769	9.27066	8.0396	8.37456	8.84457	8.69666	8.1337	8.97756	8.19631	8.08737	7.18078	8.63736	9.34532	9.51236	8.05982	8.68974	9.45711	8.71293	8.4017	8.27944	7.79441	9.18692
667	6.7183	5.7483	6.41845	6.96415	7.12599	6.87963	5.59351	5.88274	9.00253	5.61099	7.02056	5.62765	7.31084	6.50835	7.28674	5.77681	8.87983	7.281	6.25903	6.53615	7.07586	6.11859	6.52901	6.43834	6.61646	5.7469	8.14733	6.70482	6.71687	6.13087	5.46604	6.81557	6.37981	7.39637	5.1986	6.60508	9.80921	5.8807	5.37699	5.49398	7.09802	6.53582	6.53534	5.56855	7.09363	7.09753	6.03076	5.73989
668	6.33611	8.43108	7.48804	12.9313	6.41933	9.06481	6.15258	14.9169	8.13292	7.58005	9.33367	6.00712	5.48025	12.3312	8.30765	6.87618	14.2523	10.2841	8.37034	5.93624	10.5691	8.45479	6.5658	8.49456	7.60732	6.08534	12.5856	5.68895	7.36795	6.64714	5.46604	9.98878	14.4558	8.14032	5.86686	14.8341	15.1218	7.40651	7.61933	7.05222	7.54781	7.67238	6.17355	13.2643	6.52134	6.01458	6.76879	5.83062
669	4.94075	5.29515	5.00347	4.84046	5.10324	5.05274	4.91732	4.80057	4.94026	4.82463	5.23138	4.98413	4.70355	5.2844	5.22456	5.15372	8.60573	4.96067	5.01513	5.00768	5.15456	5.33367	5.08719	5.34555	4.91308	4.87108	4.53497	4.64049	5.39389	6.76672	5.26342	5.11954	6.0946	5.02393	4.81292	4.90156	5.26772	5.02901	5.37699	5.01513	5.05862	4.75677	4.8649	5.03864	5.26146	5.28285	5.06402	4.85299
670	5.61912	5.63251	5.33367	4.99595	5.66678	5.73736	5.51747	8.62506	5.74802	5.22737	5.81575	5.67166	5.52597	5.78719	5.70084	6.1014	8.54305	5.62811	5.66649	5.75472	5.65012	5.73369	5.57472	5.83878	5.6056	5.44515	6.20118	5.27705	5.7469	5.72462	5.88185	5.69853	5.93612	5.07699	5.83009	5.15372	5.26772	5.254	6.36311	5.66427	5.44653	5.56396	5.58101	5.67224	5.64397	5.99374	5.67166	5.47654
671	15.3409	15.3609	14.9839	14.1061	15.3281	14.8341	15.4893	12.1947	14.6623	15.2027	14.4741	13.8298	14.8911	14.4815	14.5647	15.3887	12.6346	15.1003	15.7193	15.3998	14.1219	15.2446	15.5839	15.0716	15.1797	15.6457	12.6558	16.0659	15.9896	15.2678	15.4053	14.8114	14.178	15.0592	14.1035	14.6006	13.7612	14.6469	14.4131	15.2678	14.6919	15.1685	14.3914	15.2446	14.4776	14.2476	13.5281	15.2738
672	5.24769	5.1273	5.00347	5.22416	4.95293	5.33628	5.15625	5.07877	5.22536	5.0156	5.28285	5.05862	5.18504	5.16842	5.47316	5.37192	7.20685	5.21933	5.18255	5.21569	5.10869	5.34813	5.20595	5.20961	5.09952	5.10608	6.56071	5.18998	5.47856	5.3217	5.14355	5.01977	5.81869	5.17717	5.15372	5.23098	5.52107	5.4264	5.69011	5.03406	5.20106	5.12386	5.01513	5.03864	5.29668	5.20758	5.29668	4.88945
673	5.48897	5.1273	5.26342	5.05681	5.63038	5.36172	5.46161	5.35623	5.31227	5.14185	5.63976	5.37337	5.30317	5.48462	5.89618	5.33777	7.46449	5.24571	5.05772	5.17717	5.71106	5.36135	5.54187	5.39031	5.86802	5.33367	5.35219	5.44963	5.55375	5.36172	5.43893	5.25085	5.8351	4.92352	5.24253	5.20228	4.74757	5.33739	5.3232	5.41235	5.10215	5.1904	5.1461	5.18255	5.33181	5.38923	5.54187	5.22737
674	5.40279	5.18586	5.64937	5.44411	5.35733	5.49732	5.90899	7.47644	5.55087	5.48495	5.63976	5.15793	5.6549	5.64457	5.45375	6.11209	7.20685	5.54895	5.91149	5.81869	5.53783	5.37952	5.99515	5.64937	5.63614	5.53637	5.6185	5.4789	5.85756	5.09028	5.6616	5.25085	5.4243	5.07699	4.91408	5.51845	5.35843	5.44756	5.43094	6.05627	5.58164	5.71249	5.791	5.4229	5.41412	5.89188	5.54187	5.86248
675	5.66959	5.53378	5.35549	6.76906	5.38708	7.30277	7.15449	9.21772	5.71206	7.06681	7.37892	7.22645	5.6549	7.03953	6.9168	7.44038	8.26358	7.01441	5.75847	5.41904	5.35623	7.04864	5.70603	5.64937	6.76327	6.99828	5.84794	5.56284	5.49165	6.3673	7.5462	7.05747	6.36767	6.37275	7.5994	6.70799	5.86403	6.30936	7.58354	7.20502	6.75062	5.67254	6.39453	5.79045	6.84194	5.58258	7.09484	7.20099
676	4.94075	4.68088	4.81666	4.87108	5.1461	5.1705	4.99595	4.88742	4.98792	5.18421	4.78212	5.28131	5.19983	5.00581	5.24452	5.30164	6.29718	5.09776	4.96981	5.17717	5.17633	5.08365	4.85351	4.94661	4.91308	4.93536	4.90156	4.925	5.06267	4.82834	4.81292	4.97985	5.25242	4.81131	4.52065	5.01977	5.35843	5.12041	5.58977	5.13459	4.86696	4.73718	4.94124	4.88793	4.96453	5.16842	5.26225	4.88945
677	6.83063	7.13115	7.42866	7.30942	7.45279	6.68575	8.56468	6.2655	6.96234	7.2042	7.4539	6.00712	7.27912	7.98841	7.59505	7.55406	5.99338	8.19552	7.33412	7.16662	7.29466	8.15916	7.24182	7.34978	7.45262	8.21575	7.91157	7.11237	7.89228	7.02784	8.37881	6.58612	7.62604	7.4581	7.07497	7.94857	7.23904	8.05906	7.40526	7.64655	7.71517	6.68685	7.26531	7.43861	8.57553	6.37529	6.914	7.37308
678	10.3109	9.68645	10.5957	9.26267	10.111	9.82354	10.2606	9.45908	10.5097	10.1602	10.4324	9.02469	10.1126	10.7245	9.79542	11.1911	10.1862	10.0005	10.5318	11.2043	10.6987	10.4363	10.599	10.7266	9.82064	10.8011	9.20234	11.1131	10.4035	9.55065	11.1874	10.6888	9.8848	11.4071	9.55843	10.0418	8.9706	10.2707	10.613	11.1557	9.60378	10.2388	10.2858	10.5121	9.61635	9.83911	9.36452	10.5197
679	9.44655	9.50114	8.93876	9.68915	9.53429	9.17587	8.55596	5.35623	8.67876	9.72418	9.4948	10.1263	9.16637	9.41434	9.26176	9.35325	12.5047	9.47272	8.64385	10.1436	9.4997	8.82235	9.30624	9.34046	9.43159	8.74201	9.07149	8.63547	9.6253	9.04539	9.08018	9.48967	9.53917	9.80077	9.94751	9.68915	8.82152	9.02153	9.79434	9.17435	9.98044	10.0741	9.98134	9.78309	9.49069	10.1752	10.6766	9.64755
680	5.0507	6.1899	5.55727	5.11391	5.5155	5.33628	5.44963	4.70816	5.31227	5.65356	5.51336	5.67166	5.15372	5.66427	5.66278	5.63311	5.01792	5.53021	5.36135	5.44859	5.75277	5.53346	5.57472	5.48025	5.35366	5.3437	5.20024	5.64847	5.46025	5.45477	5.29477	5.3878	5.55023	5.48529	5.50197	5.48697	5.18998	5.563	5.11087	5.44756	5.31265	5.42465	5.32807	5.28401	5.29668	5.66959	5.33031	5.35879
681	11.4061	10.2229	9.79132	10.9479	9.72496	11.0624	12.6353	12.1598	9.71915	10.4453	10.5826	9.88077	10.7975	11.1279	10.873	13.6567	11.8949	11.3525	12.0929	10.2998	10.4689	10.554	11.8888	10.8346	11.0708	12.9214	8.84945	11.5414	10.8482	12.2068	13.1431	11.7987	11.5375	10.8084	10.9642	11.6604	10.8084	10.9997	12.5507	13.6249	11.7455	11.1429	9.83381	10.2274	11.6825	8.37937	10.3111	13.7212
682	5.37355	5.50726	5.53799	5.82956	5.47553	5.91697	5.33181	7.11194	5.58164	6.07735	5.6815	5.86351	5.48025	5.50395	5.97164	5.99503	6.1441	5.70618	6.08909	5.62765	5.43163	6.20913	5.40031	6.63343	5.45049	5.65714	5.58038	5.6185	5.52304	5.62278	5.35623	5.3661	5.62947	5.1273	5.54927	6.00618	5.94236	5.85081	5.58977	5.49398	5.27589	6.4714	6.10075	5.66427	5.59382	5.38923	6.95679	5.56745
683	5.10564	5.45649	4.9427	5.05681	6.19514	5.33628	5.76884	4.97746	5.05546	5.86789	5.42605	6.38413	5.46977	5.98071	5.40421	6.52852	5.41517	5.36428	5.98736	5.44859	5.27783	5.55727	5.85237	5.29745	5.41869	5.26655	7.37118	5.18998	5.32845	5.3217	5.61329	5.13758	5.38204	4.84098	5.12902	6.01945	5.35843	5.29477	5.86815	6.50819	5.85692	5.34813	6.72798	5.22737	6.57434	5.38923	5.26225	6.21571
684	4.7761	4.68088	4.9427	5.08675	4.78157	4.69313	4.80326	4.80057	4.97221	5.03589	4.75455	5.15793	5.04047	5.16842	5.2844	4.9383	5.272	5.00347	4.99218	4.86129	4.96981	5.16003	5.10564	5.0761	4.85974	5.02301	4.9539	4.82887	4.91657	4.94856	4.81292	4.8721	5.04503	4.54979	4.88945	5.85237	5.26772	5.02901	4.73718	4.90759	4.925	4.86335	4.63928	4.96645	5.03681	5.24531	5.06402	4.62291
685	5.43268	4.71504	5.61176	5.02301	5.22295	4.9255	5.4365	4.88742	5.44515	4.97603	4.99595	5.01048	5.85653	5.32732	5.45375	5.22737	4.85818	5.21933	5.49931	5.47806	5.6978	5.48025	5.4271	5.16591	5.05681	5.44515	5.28748	5.29362	5.85756	5.05546	4.98175	4.89653	5.12515	5.02393	4.91408	5.82427	5.11781	5.96347	4.84987	4.97269	5.10215	4.73718	5.16339	5.16842	5.39674	5.62735	5.10564	4.96981
686	4.96212	4.97842	4.88029	4.66734	5.05681	4.86129	4.74281	5.57535	4.94026	5.14185	4.90232	4.88945	5.15372	5.30431	5.03452	5.19081	7.34267	5.12859	5.12192	5.05365	5.15456	4.90307	4.85351	5.16591	5.01024	4.93536	5.17717	4.7512	5.04001	5.16087	5.19574	5.06132	5.06402	4.69893	4.81292	5.56221	5.35843	5.18834	5.21609	4.95002	4.71046	5.14355	4.66379	4.90809	5.01327	5.16842	5.12386	5.00768
687	4.85351	4.81452	4.6483	4.80434	4.9255	5.30962	4.97173	4.80057	4.94026	5.10039	4.60079	5.10695	5.0894	5.02624	5.24452	5.5023	6.92647	5.12859	5.10215	4.91159	4.91657	4.94904	5.14057	4.85559	4.74673	5.24174	4.90156	4.90357	5.14652	5.09028	5.12256	5.06132	5.38204	4.84098	4.54979	6.03351	5.18998	5.14397	4.90257	5.09776	5.1273	4.98318	4.90508	4.98413	5.1461	4.72075	4.97556	4.74337
688	6.3684	6.06539	7.07508	6.13665	7.52979	6.47833	5.82121	8.27886	5.62003	6.45016	6.61638	7.89932	6.79717	5.71779	6.17957	5.69098	7.20685	5.51023	6.78414	6.17334	6.89978	6.11859	6.01225	6.15321	5.95889	6.40592	5.58038	6.95	6.00618	8.40941	5.57692	6.44422	6.25982	6.78114	5.83009	6.14442	7.18078	6.49325	6.4664	5.61114	6.18372	6.87912	5.9275	6.03626	6.30595	7.74353	7.62749	6.01527
689	4.89501	4.85351	5.10956	4.93585	5.16758	4.79652	5.15625	4.80057	5.03681	5.44515	5.04412	4.96212	5.15372	5.64457	5.16674	5.33777	5.33888	5.24571	5.66649	5.41904	5.27783	4.94904	5.32508	4.99029	5.09952	5.09117	5.05952	4.925	5.7469	5.19533	5.00581	5.1755	5.16842	4.69893	5.31227	6.10184	4.89854	4.88793	5.00768	4.90759	4.52587	4.86335	5.17717	5.16842	4.80971	5.00347	4.75232	5.07342
690	4.89501	4.94758	4.54497	4.87108	4.61557	5.28285	5.25124	4.66616	5.00581	5.31982	5.87329	5.23018	5.0894	5.26107	5.45375	5.24769	5.72278	5.00347	4.77005	4.44655	5.23537	5.16003	5.14057	5.03314	4.8038	4.69719	5.05952	4.69603	4.91657	5.19533	5.49131	5.10127	5.25242	5.1273	4.96212	6.19873	5.05546	5.254	5.69011	5.17425	4.9789	4.86335	4.81985	4.84517	5.1461	4.61557	5.10564	5.00768
691	7.98373	7.90742	7.90441	8.65226	7.8847	8.70791	8.31233	12.9259	8.83573	8.20775	9.06176	9.17076	7.91323	8.97215	8.82418	8.78233	12.5164	8.80125	8.03522	7.98213	7.85437	8.02352	8.12382	7.99101	8.42383	7.6522	9.965	7.73879	8.25239	7.46692	8.45344	8.65659	9.32458	8.00626	8.90157	8.94695	13.7652	8.48476	8.97347	8.91271	7.87472	8.42296	9.22564	8.75027	8.87076	7.5882	9.10851	8.96613
692	4.98318	4.71504	5.05726	5.49632	5.2595	5.47418	5.0473	5.07877	5.08808	5.0156	5.23138	4.96212	5.0894	5.26107	5.10346	5.5023	6.29718	5.12859	5.14355	5.17717	5.10869	5.12084	5.18998	5.12127	4.91308	5.06087	5.05952	4.99123	5.18627	5.50429	5.08719	5.06132	5.23018	5.02393	4.91408	6.14442	5.86403	5.31982	5.26772	5.39281	4.99595	4.98318	5.28902	4.92599	5.20473	5.38923	5.36135	5.10695
693	7.28765	6.44163	7.08651	6.54728	7.54181	7.57139	6.40955	7.47644	6.60585	6.52754	7.04319	7.13874	7.30387	6.59104	6.29546	6.53582	6.62196	7.08308	6.88377	7.89601	7.20186	6.63017	7.46976	6.43834	6.66258	6.51724	6.42668	7.00415	7.4684	7.80227	6.25894	6.84011	6.93251	6.93803	7.52938	7.11536	8.04518	6.68203	6.65126	6.30309	6.56437	6.98613	6.48874	6.79115	7.17559	8.48664	7.48695	6.57765
694	7.67238	8.00705	7.93522	8.12968	7.62992	8.25836	7.02979	10.3473	7.2637	7.3274	8.18601	8.56091	6.8137	7.6485	7.63314	7.43397	10.2471	7.25241	7.40247	7.5935	7.89054	7.594	7.17356	7.4396	8.04336	7.34304	7.77289	8.17791	7.19136	8.37899	7.50108	7.86402	7.32065	7.78166	7.93801	7.80802	8.89691	7.81254	7.87632	7.38257	7.23176	8.17954	7.53539	7.39432	7.43057	8.66489	8.54281	7.60126
695	4.42037	4.85351	4.88029	4.93585	4.58774	5.28285	5.06626	4.80057	4.98792	5.48495	4.90232	5.28131	5.0894	4.9789	4.94124	5.26577	5.33888	5.09776	5.16507	5.21569	5.13117	5.06267	4.9865	4.85559	5.11651	4.61435	4.66616	4.64049	5.20554	5.16087	5.12256	4.70816	5.00206	4.69893	4.60697	6.35891	4.65428	4.93683	5.03222	5.17425	4.88843	4.88742	4.92401	4.75399	4.80971	4.95922	5.36135	4.93142
696	5.90736	5.89315	6.14027	6.4817	6.32238	6.71359	5.98522	5.19901	5.63342	6.40769	6.75966	7.88848	5.56903	6.06819	6.2311	6.03397	5.21245	6.05627	5.90122	5.93624	6.07557	6.3336	5.88656	6.33164	7.08773	6.24087	6.06258	6.09932	6.03477	7.75136	6.5179	6.24077	5.5099	6.24127	6.40539	6.96041	5.78964	6.52166	6.40565	5.87354	6.13771	6.13323	5.95865	5.64307	6.07913	6.45196	6.7641	5.94139
697	6.76631	7.95364	8.19693	6.4817	6.11751	5.99633	6.77881	6.2655	5.15667	6.02188	5.83457	6.07367	8.282	5.98071	6.3488	6.17397	6.92647	7.11123	7.16829	7.00766	8.15415	6.91094	6.34289	7.71877	6.06864	7.31443	4.9539	9.29107	8.48476	6.71837	6.2321	5.40421	5.16842	7.85197	5.10564	7.62471	6.1833	5.07387	5.91049	6.04175	6.9168	7.35695	5.54025	5.70084	7.76289	5.40492	5.26225	5.98071
698	7.66536	8.33741	8.64248	7.89326	9.60896	8.38206	7.80093	10.3473	6.45488	8.47474	8.84965	7.36795	9.49163	8.63879	8.11934	7.0466	9.87881	7.46696	7.52747	7.7053	9.06715	7.72372	9.18057	7.57537	8.33415	8.66888	8.909	8.58216	8.55368	7.88063	7.31589	8.4029	8.51965	8.40713	9.54139	8.48681	8.93418	8.35578	8.12188	7.11357	8.44015	8.70172	7.5935	9.50857	8.43514	8.80408	8.27958	6.97231
699	4.82463	5.18586	4.75455	4.80434	4.9255	5.22617	5.15625	5.19901	4.90859	4.85247	5.04412	5.05862	4.75288	5.07298	5.03452	5.37192	5.06087	5.04275	4.80111	4.96164	5.33665	4.94904	5.14057	5.12127	5.41869	4.91408	4.9539	4.85559	5.14652	5.22737	5.12256	4.80434	4.60079	4.86722	4.81292	7.07697	4.86696	5.12041	5.00768	5.11478	4.9427	4.86335	4.84517	5.03864	4.96453	5.08675	5.14652	5.05952
700	5.06402	5.60683	5.13459	5.59786	5.67974	5.73736	5.36172	6.2655	5.24293	5.40137	5.33031	5.49332	5.05681	5.41939	5.82214	5.43962	5.272	5.23018	5.48479	5.25321	5.50197	5.4365	5.29515	5.52402	5.51747	5.17717	5.35219	5.4222	5.39389	5.64817	5.21427	5.10127	5.08587	5.31982	5.12902	7.48318	6.1833	5.65714	5.66456	5.41235	5.36756	5.57755	5.69621	5.24174	5.45683	5.77544	5.69853	5.35879
701	6.99003	7.03295	5.9708	7.20604	8.34801	8.28344	7.69464	4.54529	6.50389	7.86486	8.7855	9.73796	8.06953	8.3272	9.51684	6.1549	4.97699	7.96186	8.07427	7.71492	6.99846	8.7684	6.5822	7.70115	9.0047	7.88563	8.32474	6.2285	5.64337	8.23234	8.52307	8.53036	7.36422	8.25392	9.37101	8.27767	7.29265	8.32401	6.76803	6.16771	7.74822	7.04683	9.35864	9.58788	7.87283	9.67751	9.3968	6.45076
702	5.43268	4.71504	5.41834	5.11391	6.2317	5.30962	5.15625	4.88742	6.70482	5.40137	5.23138	5.73199	5.58195	5.48462	5.71564	4.82225	5.10695	5.24571	5.38024	4.91159	5.3921	5.45169	5.02716	4.80434	5.84088	5.39496	6.76955	5.85614	5.18627	6.50885	5.26342	5.13758	5.16842	5.62003	4.71332	7.22374	5.05546	5.31982	5.34887	5.34259	5.35953	5.31982	5.52075	4.92599	6.47267	6.00349	5.94919	5.02301
703	4.80273	5.18586	4.88029	4.80434	5.05681	4.98745	5.21569	5.27006	5.13929	5.36026	5.09028	5.05862	5.05681	6.52966	5.2642	5.22737	6.29718	4.98175	5.10215	4.88793	5.19574	5.04275	5.05138	5.39031	5.24848	4.98887	5.05952	4.94807	5.10608	5.38959	5.06402	4.97985	5.12515	5.05455	5.10564	7.65343	5.35843	5.00768	5.08542	5.21407	5.07253	4.98318	4.81985	4.96645	4.96453	5.43962	5.14652	5.33553
704	5.0244	5.26811	5.47941	5.5483	5.29477	5.64157	5.42325	5.88274	5.47721	5.0156	4.87416	5.60714	5.24531	5.91722	5.71564	5.59164	7.20685	5.3437	5.4271	5.46229	5.74045	5.39174	5.31095	5.64937	5.21286	5.3232	5.59972	5.37663	5.3474	5.34887	5.47957	5.51845	5.33739	5.27084	5.01048	7.47682	6.02223	5.58289	5.37699	5.19286	5.44653	5.40741	5.28902	5.03864	5.22255	5.52042	5.4257	5.30887
705	4.7512	4.75009	4.91308	4.87108	4.84046	5.05274	5.09469	5.57535	5.10564	5.0156	4.78212	5.25557	5.7497	5.56396	5.16674	5.32245	5.33888	4.98175	4.96981	4.72984	5.06402	4.99783	5.15751	4.70355	5.1363	4.72587	4.66616	4.77774	5.20554	5.22737	5.26342	4.78539	4.62657	5.17717	4.71332	7.57265	5.40741	4.51286	5.26772	5.01513	4.75399	4.86335	4.77966	4.58712	5.10542	5.22617	4.92599	4.93142
706	4.98318	5.00908	4.81666	5.05681	5.27899	5.254	5.0473	5.57535	5.50726	5.52874	5.18627	5.37337	5.50197	5.44325	5.4229	5.43962	6.29718	5.23018	5.05772	5.33925	5.60436	5.33367	5.29515	5.0761	5.2844	5.27821	5.37337	5.13159	5.29477	5.06985	5.28131	4.91781	5.29381	5.02393	5.08232	8.215	5.86403	5.69186	5.34887	5.09776	5.28478	5.05772	5.28902	5.13758	5.48663	5.06402	5.01931	5.22737
707	4.69661	4.78539	5.10956	4.63021	5.00581	5.05274	4.86129	4.80057	5.31227	5.31982	4.99595	4.88945	5.2595	5.02624	5.01327	4.98175	4.62778	5.00347	4.77005	4.86129	4.99548	5.04275	4.85351	4.96933	4.62291	5.02301	4.84517	4.99123	5.14652	5.16087	5.10608	4.91781	4.77665	4.81131	4.84255	7.66536	4.80756	4.9827	5.34887	5.15583	4.86696	4.46356	4.90508	4.84517	4.83941	4.95922	4.87518	4.51805
708	5.24769	5.1273	5.21569	5.87252	5.41447	5.59507	5.39174	5.35623	5.36081	5.52874	5.33031	5.82956	5.37155	5.2844	5.4229	5.77681	5.72278	5.53928	5.03635	5.17717	5.35623	5.64187	5.38852	5.34555	5.33628	5.53637	5.41517	5.11261	5.0156	5.45477	5.61329	5.40421	5.04503	5.05455	4.86542	8.04291	5.05546	5.65714	5.71264	5.36026	5.2642	5.09469	5.05274	5.52434	5.80826	5.38923	5.8232	5.94651
709	5.75666	5.24174	5.31152	5.59786	5.72434	5.87508	6.50256	4.80057	5.89188	5.67372	5.72263	6.94567	5.67254	5.66427	6.27756	6.7318	7.20685	6.17334	5.83786	5.6136	5.41271	6.16834	6.11404	5.39031	5.86802	6.36165	5.05952	5.34351	6.05627	6.17209	6.92733	5.99515	5.04503	5.94943	6.3906	8.12161	4.80756	6.11144	6.4373	6.7994	5.90323	5.42465	5.67754	5.40847	5.33181	5.55247	6.12829	6.8209
710	4.80273	5.7705	5.10956	7.08452	5.44618	7.39833	9.65861	5.35623	5.10564	6.07735	6.11751	5.71206	5.99939	7.6175	6.54406	8.57725	5.10695	7.2865	5.91946	5.27006	5.15456	7.0201	5.94236	5.69229	7.66366	9.23545	5.17717	4.82887	5.06267	8.26441	9.27055	5.62993	6.99828	7.31216	6.54921	9.05611	5.11781	7.57832	6.06573	8.56674	8.62595	5.49315	4.8649	6.39578	8.72534	5.37155	6.38916	8.1585
711	6.38431	8.63452	5.78365	7.54298	9.28173	8.66871	7.29495	5.88274	7.06647	6.21024	7.61757	7.48896	5.6549	9.03143	6.10119	6.05537	7.70119	7.9916	5.82028	9.08264	10.0104	5.50627	7.68948	9.94436	8.40713	5.48243	8.06061	6.64497	7.47644	6.14803	7.08811	5.93943	5.35989	9.53145	9.02923	8.2051	5.58352	6.42528	6.77964	5.69011	5.54573	7.0291	6.34252	5.7303	5.82002	10.1356	7.72795	5.89062
712	8.47406	9.08521	9.97479	10.0939	9.05841	10.2083	9.44169	5.13374	7.96364	9.19984	9.78793	10.8281	8.19103	9.96146	10.1646	9.34532	5.85471	9.36035	8.15399	10.0599	8.85929	8.45909	7.66255	8.44908	10.0831	9.68448	9.12807	8.70928	9.54795	9.77351	9.77891	9.6961	9.54613	9.89193	10.4305	10.257	8.65226	10.1927	9.75686	9.23901	10.3961	10.2176	10.052	9.57913	10.5452	9.16637	11.4491	10.5625
713	6.55848	5.1273	6.15427	5.52173	6.35414	5.59507	6.2303	8.27886	6.66746	6.23539	5.49165	5.67166	6.45591	6.31485	5.63372	5.47384	5.99338	5.97427	5.98736	6.0162	6.79933	6.3336	6.57655	6.33164	5.90912	5.7469	8.71175	5.6994	6.45497	5.75639	5.68457	5.62993	5.33739	5.80047	5.90423	8.37795	6.65738	5.77201	5.34887	5.58446	5.64937	5.71249	6.28913	6.56294	6.05988	6.82951	5.59445	5.49732
714	7.22122	7.12087	6.47867	7.43049	7.0917	6.18092	6.74943	5.19901	7.50849	6.45016	6.64286	6.46597	6.54462	7.06955	6.76327	7.43397	5.60683	6.57324	7.15328	6.47183	6.74236	6.88078	6.89228	6.59026	6.66258	6.78305	7.66973	7.34452	7.41221	6.77134	7.31589	6.50521	6.52787	7.07502	7.15254	9.13508	6.73201	6.79542	7.80184	7.5799	6.83294	7.12798	7.17007	6.5179	7.02547	6.6867	6.24692	7.27135
715	5.1427	5.45649	5.51976	6.11816	5.81549	5.91697	5.60652	8.77161	6.10272	5.31982	5.47147	5.15793	5.43302	5.75165	5.61912	5.81442	8.54305	5.70618	5.90122	5.79344	5.76912	5.48025	6.10119	5.39031	5.72292	5.29821	6.98304	5.15329	5.3474	4.97173	5.56491	5.32882	6.01945	5.50594	5.4789	8.41446	8.17588	5.563	5.76277	5.55407	5.59445	5.60622	5.4789	6.15932	6.45847	6.33435	5.69853	5.6322
716	5.0507	5.72746	5.76719	6.89398	6.80291	6.99475	6.74943	5.35623	5.13929	6.57031	6.73787	7.79356	5.45649	7.05516	6.96113	5.75082	6.29718	6.51223	4.96981	7.98545	5.71106	7.12093	5.31095	5.5023	7.30334	7.61067	5.05952	4.99123	6.26764	7.3206	7.47302	6.5264	6.19258	6.20679	7.24212	8.51896	8.51111	6.61139	6.18887	5.21407	7.0743	6.61646	5.23098	6.13878	7.97838	5.76221	6.89145	5.33553
717	5.63251	5.37789	5.10956	4.87108	7.21385	6.87963	6.38485	4.70816	4.87518	7.77124	5.6815	8.06274	6.20902	7.03008	7.63314	6.07267	5.33888	5.8617	5.48479	7.46993	7.21314	6.35395	5.75109	6.71809	7.03364	6.09174	4.7253	5.39031	7.41727	5.82135	6.56976	6.20628	7.01975	6.25343	6.31899	8.51127	5.18998	6.52166	6.27134	6.21804	7.4034	5.26811	5.80585	7.99976	6.31899	5.92516	6.86842	6.06584
718	8.56333	8.26309	8.5709	8.24713	7.96274	9.05077	7.47281	5.07877	9.04475	8.69499	8.67516	8.25323	9.13743	8.51241	8.17354	8.15011	4.85818	8.09294	8.24834	8.01128	8.36798	7.55989	9.12354	7.99564	8.65114	8.25022	7.99332	8.19457	7.64494	8.44305	8.0296	8.41585	7.96932	8.2983	9.02923	8.85039	7.29265	8.23009	8.97347	8.02643	8.11241	9.30135	9.23759	8.69591	8.07517	8.75921	8.88036	8.35229
719	5.34351	5.04001	4.88029	5.22416	5.47553	5.10956	5.0473	5.19901	5.00581	5.55055	5.06402	4.91408	5.05681	5.44325	5.38959	5.30164	7.70119	5.0761	5.14355	5.05365	5.31982	4.85247	5.06447	5.3232	5.05681	4.91408	4.8721	4.8038	5.20554	5.01327	5.16087	5.19245	4.87005	5.07699	5.01048	8.14133	5.35843	5.23058	5.05862	5.34259	5.07253	5.15835	5.19286	4.96645	4.96453	5.24531	4.8038	5.14014
720	5.28131	5.34813	4.81666	5.33479	5.07877	5.05274	4.97173	5.13374	5.3921	5.57093	5.23138	5.30317	5.04047	5.66427	6.27756	5.2844	5.21245	5.21933	5.39353	5.17717	5.19574	5.12084	5.23497	5.254	5.01024	5.21569	5.03314	4.90357	5.3119	5.09028	5.43893	4.75788	4.77665	4.92352	5.05726	7.99092	4.74757	4.9827	5.21609	5.30735	5.27589	4.94661	5.28902	5.10564	5.01327	5.29821	4.92599	5.14014
721	5.26342	5.00908	5.55727	5.22416	5.32732	5.80773	5.51747	11.7137	5.10564	5.69476	5.55791	6.07367	5.30317	6.00875	5.54766	6.31475	9.50869	5.67166	5.29362	5.28825	5.72519	5.46638	5.28285	5.39031	6.20689	5.3232	6.10075	6.19011	5.42832	5.22737	5.6616	6.81557	4.91458	5.24966	5.28902	8.17375	7.68112	5.46706	5.78515	5.46161	5.46025	5.83589	5.45683	5.65296	5.48663	5.94822	5.58258	5.3474
722	5.29515	4.97842	5.31152	5.5483	5.38708	5.28285	5.44963	6.69427	5.44515	5.40137	5.83457	5.34887	5.40758	5.52304	5.40421	5.76539	7.46449	5.61942	5.75847	5.41904	5.57251	5.40741	5.59569	5.48025	5.70948	5.254	5.73876	5.4222	5.55375	5.79018	6.04175	5.59507	5.16842	5.40315	5.7069	7.7004	5.26772	5.65714	5.82586	5.39281	5.36756	5.37916	5.45683	5.10564	5.54348	5.33665	5.83457	5.62217
723	4.7512	4.75009	4.75455	4.77005	4.95293	4.98745	4.86129	6.91605	5.24293	4.93683	4.87416	5.03406	4.91408	5.26107	4.96405	5.26577	5.21245	4.81559	5.22134	5.13459	4.86413	4.90307	4.90056	5.60914	4.8038	4.91408	5.08454	4.90357	5.14652	5.05546	5.00581	4.85351	4.5213	4.78594	4.60697	8.06804	5.86403	5.02901	4.8721	4.95002	4.63506	4.59522	4.92401	5.05681	5.42919	5.00347	4.77884	5.19983
724	8.24161	7.46709	7.78374	7.41335	8.49679	7.05747	8.98927	8.77161	7.92434	7.28448	7.76158	6.6628	8.59084	7.53117	7.34304	8.39916	10.0359	9.14765	8.46286	8.70248	8.21424	8.75027	8.78994	8.14026	7.18909	8.20622	7.11368	7.47226	9.76447	6.84443	8.11262	7.20543	7.3786	8.26035	6.54921	9.00686	9.49464	7.69729	6.69992	8.42624	7.87846	7.7883	7.73608	8.0175	8.15989	8.21626	7.14645	8.11262
725	4.89501	5.24174	4.6483	5.28285	4.65189	5.54766	5.26694	5.88274	5.40988	5.20636	5.23138	4.91408	5.62217	5.34887	5.35623	5.17259	5.15709	5.06042	5.54203	5.25321	5.58915	5.19819	4.94222	5.12127	5.38672	5.43442	5.03314	4.77774	5.60034	4.87774	5.19574	4.65845	5.33739	4.81131	4.49243	7.09544	5.46025	5.254	5.05862	5.09776	4.925	4.81985	4.88742	4.61066	5.16716	5.0207	5.36135	5.29477
726	5.06402	4.97842	5.08542	4.87108	5.44618	5.69098	4.86129	4.80057	5.49165	5.27181	5.16381	5.10695	5.6549	5.39496	5.32207	5.22737	5.10695	4.76509	5.22134	4.86129	5.06402	5.31982	5.15751	5.0761	5.01024	5.254	4.92599	5.22376	5.46025	5.94065	5.21427	4.85351	5.16842	5.31982	5.03314	6.60508	5.05546	5.07387	4.90257	5.03406	5.22255	4.98318	5.08409	4.96645	5.06087	5.66959	5.68793	5.00768
727	8.79279	7.65481	7.58068	8.22327	8.09314	9.01544	8.51518	5.45683	9.74913	8.17526	8.2606	8.49541	7.64546	7.77502	7.92162	10.3405	5.72278	8.01131	8.4553	6.94036	6.79933	7.66525	8.44979	7.71238	7.39637	8.29188	8.63507	7.86421	7.75039	9.57841	9.4651	8.22899	8.23608	7.58523	7.92595	8.84862	5.46025	8.27036	9.01464	10.2086	8.30504	8.2256	8.61254	8.29138	7.36945	8.31943	8.07981	10.2388
728	5.17717	5.55823	5.31152	7.28245	5.58069	5.47418	5.84977	9.73276	5.91486	5.69476	5.76055	5.20636	5.40758	7.35731	5.97164	6.19155	8.26358	5.87662	5.75847	5.81869	5.91448	5.98285	5.79723	5.9678	5.6056	5.4534	7.30039	5.25911	5.76	5.19533	5.94992	5.96756	9.13155	5.65356	5.4534	9.00267	9.18759	5.74059	5.98972	5.81655	5.62034	5.37916	5.19286	7.01906	6.03259	5.52042	5.26225	5.79993
729	4.82463	4.81452	4.88029	4.93585	4.9808	4.8249	5.19615	5.45683	5.34555	5.0156	4.90232	4.98413	5.18504	5.19081	5.18627	5.35623	6.92647	5.09776	5.03635	4.86129	5.19574	5.23098	5.20595	5.12127	5.1363	5.14949	5.08454	4.85559	5.10608	4.97173	5.16087	4.97985	4.57207	4.94856	4.91408	5.25045	4.92846	5.21042	5.3232	4.97269	4.68848	4.86335	4.94124	5.00581	4.72928	5.24531	5.12386	5.30887
730	6.88879	9.82135	5.76719	6.56278	9.47195	8.36171	9.55901	5.27006	8.9613	9.15567	5.6185	5.25557	9.03587	8.81781	7.06983	7.70061	7.07508	6.92399	9.07133	5.79344	10.0489	6.56055	9.37837	8.9717	7.92817	6.37737	9.50472	8.4977	6.2345	6.89613	7.28674	6.42406	8.15879	9.03389	6.28027	6.81196	5.05546	7.38275	6.82249	8.07176	7.22062	6.53582	6.50802	9.90588	10.3327	6.93797	5.55439	7.76043
731	6.43669	6.90431	6.35689	5.3878	6.29393	6.53825	5.84977	6.479	7.09407	6.65044	6.97762	6.37103	6.67373	6.33937	5.82214	5.70084	8.09789	6.13665	5.82028	6.59734	6.81457	6.24959	6.41087	6.38116	6.2947	6.52101	4.7253	7.8128	8.03625	7.16012	5.72576	6.44422	5.88338	6.20679	5.7069	5.68691	5.35843	5.65714	6.12011	5.46161	7.12362	6.35707	6.14091	6.92424	6.45847	7.17788	7.25078	5.58727
732	10.0636	9.23013	7.65563	8.87466	8.95668	9.51878	9.57011	6.2655	9.14973	9.0095	9.05149	8.77418	8.64184	9.83522	9.02881	10.7531	7.34267	9.22717	9.66325	9.33577	8.42248	8.67753	9.65543	9.46017	9.61446	9.91497	9.5831	9.6354	8.68502	9.48322	9.79167	9.75846	9.44683	9.52933	9.26484	9.60789	5.71807	9.48595	10.6503	10.6563	9.22482	9.98469	9.20621	9.86997	9.20481	9.8594	7.88763	10.3258
733	7.84982	9.84765	8.75657	8.99029	8.3401	8.95612	8.83363	9.95788	8.22809	9.61828	9.15161	9.63733	8.66761	9.67184	8.9633	8.40655	9.83693	8.80941	7.96893	8.52635	9.01586	8.38579	7.90045	9.19135	8.95234	8.9132	9.0487	8.98819	7.71306	9.57584	9.18759	9.13168	8.33121	8.64041	9.21338	8.8029	11.0322	8.74974	9.26631	7.97384	8.48001	8.94661	8.23663	10.4134	9.27414	8.9956	8.99044	8.1149
734	13.7224	15.2764	13.511	15.4164	15.2125	15.9184	14.7567	13.9362	15.3344	13.4804	16.4718	14.8694	14.1381	16.0482	14.9221	14.704	13.9983	13.676	13.8022	14.237	14.7883	13.1885	14.5984	14.782	13.2249	13.7783	15.2371	14.7055	12.6601	14.6232	14.1332	14.6859	15.6975	15.3046	15.0162	14.9319	13.7612	15.2738	14.089	14.5888	15.0671	14.0195	15.1246	14.5493	15.5715	13.9309	13.0186	13.9191
735	4.69661	4.88233	4.61312	4.59645	4.95293	4.86129	5.01977	5.88274	5.03681	4.55874	4.85559	5.08409	5.2755	5.14482	5.16674	5.06626	5.10695	4.81559	5.01513	5.00768	5.25793	5.08365	5.32508	5.03314	5.17633	4.98887	5.17717	5.03131	5.18627	4.94856	5.16087	5.04229	4.35462	4.6441	4.91408	4.87876	5.35843	5.16674	5.11087	5.13459	4.90759	5.1904	4.7551	4.50164	5.01327	5.16842	5.04412	5.07342
736	4.85351	5.06581	4.97317	4.99595	4.65189	4.86129	5.06626	4.88742	5.22536	5.0156	4.90232	5.25557	5.24531	5.12084	5.4229	5.02393	5.41517	4.81559	5.14355	4.98318	5.17633	5.04275	4.94222	5.0761	5.09952	4.91408	4.66616	5.03131	4.80917	5.03314	5.10608	4.97985	4.65129	4.69893	4.63294	4.61312	5.05546	4.78648	5.18998	4.90759	4.68848	4.46356	4.77966	4.75399	5.06087	5.12687	4.97556	5.14014
737	4.89501	4.88233	5.16339	4.99595	5.05681	5.22617	5.19615	5.02255	5.4278	5.44515	4.85559	5.44756	5.42097	5.66427	5.20636	5.47384	5.60683	5.12859	5.24095	5.32414	5.72519	5.2844	5.40031	5.254	5.11651	5.07431	4.84517	5.13159	5.18627	4.87774	5.16087	5.10127	4.95922	4.58649	4.54979	4.72189	4.62535	5.31982	5.16549	4.92846	5.20106	4.98318	5.19286	4.88793	5.28092	5.20758	5.20758	5.61237
738	8.15378	6.61108	8.43734	7.01906	9.25605	6.65671	5.85925	10.1185	5.90373	8.205	7.76773	8.57157	8.78487	6.19545	6.67071	6.07267	8.93049	5.82983	7.8805	7.20777	6.92844	7.26516	6.07935	6.18123	6.46052	7.66747	10.5711	8.35853	6.89038	9.51079	5.99986	7.70616	6.72833	8.28265	6.12937	5.82427	8.65226	7.86389	6.79115	5.62613	6.58385	7.75631	6.33714	6.59034	6.21602	9.28372	8.71286	6.10883
739	5.55727	4.78539	4.88029	4.99595	4.84046	5.14057	5.01977	4.66616	5.44515	5.18421	5.23138	5.05862	5.10564	4.9789	5.12256	5.22737	5.50197	5.12859	5.05772	4.98318	4.91657	5.06267	4.8721	5.0761	5.03222	4.77665	4.90156	4.97029	5.0156	4.87774	4.98175	4.70816	5.10608	4.75455	4.81292	4.98792	4.99123	4.73211	4.95341	4.97269	4.77884	5.05772	4.73493	4.68673	4.96453	5.24531	4.75232	4.93142
740	7.94994	7.21375	7.25625	7.43049	7.53328	8.22286	8.03103	7.47644	9.41092	8.06642	7.72894	8.1229	7.96767	8.32422	8.36192	8.64515	5.33888	7.93285	8.70507	7.64197	7.3132	7.46594	8.36235	7.98004	8.38156	8.17404	7.15454	8.23763	7.39771	8.37284	8.82497	8.6392	8.72613	7.27892	8.56468	7.1312	6.1833	8.01276	9.05471	8.73144	7.23635	8.10506	8.44725	7.67826	7.98942	8.13164	7.9596	8.58151
741	5.34351	4.88233	5.39639	5.3878	4.95293	5.87508	5.29974	4.62535	5.24293	5.65356	5.44859	5.05862	5.95913	6.15532	5.10346	5.47384	5.33888	5.45169	5.44273	5.44859	5.31982	5.63145	5.23497	5.93526	5.69476	5.65714	4.9539	5.11261	5.2595	5.57692	5.70329	5.59507	5.12515	4.97603	4.91408	4.78539	5.46025	5.29477	5.53605	5.26772	5.2642	5.43754	5.33999	5.24174	5.33181	5.52042	5.22617	5.59476
742	4.85351	4.81452	4.81666	5.22416	5.1461	5.39031	5.39174	5.19901	5.45888	5.22737	4.99595	5.13331	5.21569	5.02624	5.05726	5.40634	5.72278	5.27084	5.14355	5.13459	5.01792	5.04275	5.29515	6.60059	5.11651	5.17717	4.84517	4.99123	5.62947	5.29055	5.16087	5.06132	5.16842	4.78594	5.24253	4.63566	5.11781	5.46706	5.97212	4.97269	5.58164	4.98318	5.01513	5.16842	5.26146	5.08675	5.18834	5.28285
743	4.94075	4.75009	4.81666	4.90357	4.71733	4.98745	5.11434	5.19901	5.01931	5.50726	4.80434	5.10695	5.33255	5.30431	5.32207	5.67431	6.92647	5.21933	5.10215	4.93683	5.15456	5.12084	5.26694	5.16591	5.05681	5.22817	5.10695	5.07208	5.10608	5.27589	5.04957	5.46025	4.82198	4.6441	4.76509	4.74393	4.92846	5.07387	5.43094	5.09776	4.82145	4.77993	5.01513	4.88793	5.01327	4.86645	4.66734	5.19983
744	4.61189	4.68088	5.02901	5.30887	5.1461	5.14057	5.23078	5.57535	5.13929	5.18421	4.78212	4.86439	5.0894	5.21569	5.20636	5.33777	5.01792	4.98175	4.96981	4.91159	4.94368	5.23098	4.90056	5.0761	4.8038	4.91408	4.31758	4.87518	4.94368	4.77555	4.86645	4.93928	4.77665	4.97603	4.76509	4.63566	4.86696	4.9827	5.18998	5.11478	4.77884	4.86335	4.88742	5.10564	5.31567	5.20758	5.18834	5.05952
745	8.05417	7.46709	6.55928	8.54874	8.16036	8.24968	9.94531	9.60075	6.82634	8.13364	8.16838	7.00128	7.58158	8.57339	8.7574	10.4319	9.36897	8.72264	8.538	7.89301	5.72519	8.23987	8.38206	7.63393	8.9011	10.1575	6.53291	6.90744	7.3928	8.83582	9.9955	8.28706	8.56981	8.22407	7.6787	8.99845	6.73201	9.63153	9.23358	10.2771	9.36647	6.78114	7.15206	7.46959	8.97808	5.74802	8.26656	10.2313
746	5.50395	5.7483	5.69853	5.49632	5.79045	6.1097	5.50197	4.88742	5.77187	5.86789	5.42605	5.23018	5.48025	5.46332	5.89618	5.91448	4.85818	5.65326	5.39353	5.64006	5.66663	5.65266	5.52075	5.60914	5.86802	5.29821	4.90156	5.25911	5.46025	5.05546	5.61329	5.23018	4.87005	5.1273	5.10564	4.97125	6.02223	5.78937	5.78515	5.58446	5.28478	5.42465	5.49981	5.45683	5.52744	5.53637	5.40882	5.21448
747	6.81557	7.90742	6.41845	6.79474	7.18016	7.51364	6.87727	5.57535	7.43249	7.34632	7.25122	7.74521	6.66273	7.50617	7.0753	7.4203	5.10695	7.11123	7.53101	7.87923	6.73491	7.01511	7.48896	6.6963	7.33803	6.98974	6.71716	7.23675	8.06768	7.66943	7.87558	7.52881	7.76289	6.96017	6.88714	6.42073	5.86403	7.25408	8.34029	7.41613	7.43813	6.78114	6.49359	7.00315	6.71316	7.55118	6.75188	7.18502
748	6.85414	9.30567	8.32673	6.92844	6.6788	7.54282	7.08064	12.5992	7.78012	8.23494	7.04319	8.82431	6.90142	7.05516	6.77216	6.97267	11.813	7.57518	6.60878	7.54105	9.48715	7.76531	8.23835	9.89534	6.60754	7.25649	6.64038	8.38273	7.97115	8.24706	7.03833	7.22132	6.32893	7.10399	8.30425	6.06123	8.30166	6.90969	7.78012	6.66724	7.76752	7.29451	7.03209	6.84867	7.3166	8.00644	6.88053	6.84874
749	4.89501	5.18586	4.88029	4.87108	4.95293	5.28285	5.25124	4.97746	5.56649	4.99595	4.80434	5.23018	5.37155	5.12084	5.05726	5.47384	5.10695	4.91508	5.05772	5.05365	5.48462	4.90307	5.37699	4.83098	5.2844	5.04503	4.69313	4.8038	5.06267	5.16087	5.19574	5.21245	4.68088	4.69893	5.05726	4.49643	4.86696	5.4264	5.08542	5.13459	4.63506	4.81985	5.16339	5.22737	4.96453	4.53303	4.92599	5.22737
750	4.6429	4.78539	4.91308	4.93585	5.03085	5.33628	4.91732	6.2655	5.31227	4.97603	4.99595	5.32732	5.18504	4.77774	5.03452	5.21002	5.72278	4.93928	5.05772	5.05365	5.06402	5.12084	5.06447	5.36756	5.19368	5.16465	5.10695	4.99123	5.32845	4.97173	5.12256	4.96019	4.5213	5.02393	5.1986	4.87876	5.18998	5.31982	5.3232	4.99548	4.82145	5.00581	4.84517	4.61066	5.33181	5.16842	5.14652	5.38294
751	4.61189	5.10083	4.88029	4.73944	5.10324	4.86129	4.80326	4.62535	5.40988	5.0156	4.85559	5.01048	4.91408	5.02624	4.98887	5.43962	5.01792	5.09776	4.7116	5.05365	5.01792	5.16003	5.14057	4.94661	5.09952	5.04503	4.9539	5.25911	5.20554	5.25911	4.89147	5.34776	4.29566	4.6441	4.71332	4.98792	5.46025	4.91109	4.90257	4.69719	4.80273	4.59522	5.11478	5.10564	5.22255	4.56193	4.90357	4.88945
752	12.2097	11.8242	11.5662	11.3024	11.8544	11.9162	11.6494	8.62506	11.7638	12.1917	11.06	11.4769	11.0834	11.7544	11.1165	11.9977	8.54305	11.5619	12.1728	11.7651	11.481	11.6396	11.5057	11.8092	12.4481	11.6259	11.4323	11.8187	11.9977	11.8096	11.9304	12.1979	11.9208	11.6895	12.0124	11.5855	10.1594	11.9615	12.3737	12.2684	11.1121	11.9521	11.8933	10.9191	10.5839	11.9235	11.4398	11.8547
753	4.6429	4.81452	4.75455	4.52587	5.18627	5.39031	5.33181	4.88742	5.17633	5.18421	4.73154	4.88945	5.0894	5.16842	5.35623	5.32245	5.72278	4.89198	5.22134	4.8081	5.6978	5.25124	5.02716	5.3232	4.52228	5.09117	4.7253	4.58211	4.55043	4.99336	4.89147	4.73436	4.57207	4.78594	4.76509	4.59086	4.99123	6.12291	5.11087	5.09776	4.9427	4.86335	4.53884	5.4229	5.18586	4.6441	5.22617	4.85299
754	4.80273	5.24174	5.00347	5.11391	4.90056	4.9255	5.31982	4.80057	5.62003	5.05681	4.99595	4.96212	5.30317	4.9789	4.96405	5.37192	4.78212	4.93928	5.03635	4.96164	5.06402	5.42325	5.08719	4.7551	5.05681	4.8241	4.53497	4.7512	8.25593	4.87774	5.12256	4.89653	5.27278	4.58649	4.86542	4.54593	4.83888	5.46706	4.79517	4.92846	4.86696	4.30257	5.05274	5.24174	5.10542	5.38923	5.18834	5.38294
755	4.98318	5.24174	5.24055	5.11391	5.42919	5.41939	5.6185	4.80057	6.30233	5.31982	4.80434	4.91408	5.80518	5.24015	5.32207	5.26577	5.72278	5.56681	5.3474	5.51878	5.57251	5.55727	6.05797	4.70355	5.30088	5.46161	5.05952	5.20758	5.42832	5.36172	5.49131	5.10127	4.82198	5.40315	4.66142	5.16842	4.49776	5.21042	5.21609	5.03406	5.64937	4.98318	5.26107	5.21367	5.47451	5.29821	5.06402	5.61237
756	7.51306	7.18842	7.73039	7.76241	7.11985	8.24968	7.47729	5.57535	8.36852	8.09129	7.97342	8.36648	6.98435	7.81588	8.05443	7.92462	5.33888	7.49105	7.43266	8.39198	7.524	7.22886	7.28674	7.32838	7.98575	7.28862	6.78169	6.93312	7.30534	7.46692	7.89162	7.83212	7.61933	7.66374	8.28903	7.1312	5.71807	7.88677	8.47233	8.03723	7.66069	8.22286	8.54562	7.38149	7.62756	7.67635	8.55919	8.17946
757	4.7761	5.10083	5.00347	5.3878	4.65189	5.1705	4.91732	5.19901	5.31227	4.93683	4.80434	5.05862	4.9865	5.34887	5.2642	5.22737	5.50197	5.01977	4.85247	5.25321	5.23537	4.94904	5.15751	5.29745	4.68673	4.87108	5.00908	4.97029	5.06267	5.12515	4.79137	4.89653	4.97937	4.81131	4.84255	4.72189	4.49776	5.00768	5.11087	5.01513	4.9427	4.86335	4.81985	4.75399	4.88894	5.20758	5.06402	5.10695
758	7.30106	6.54301	5.31152	8.20028	5.63038	8.6441	8.86695	5.45683	5.44515	7.15686	7.43861	6.82475	5.84742	8.3272	7.72305	9.27516	5.85471	7.65362	7.19315	5.57472	5.27783	7.2098	6.8185	5.76719	8.07129	8.91555	5.20024	5.57535	5.27821	8.34177	9.53577	8.54361	7.87456	7.4069	8.48706	7.92984	4.89854	7.84188	9.93423	9.34984	8.59047	6.71952	5.9275	6.76651	8.20434	5.16842	7.95021	9.26619
759	4.7512	4.60697	4.9427	5.05681	5.24253	5.254	4.86129	5.07877	5.22536	5.50726	6.11751	5.20636	5.15372	5.75165	5.03452	5.2844	5.72278	4.93928	4.92401	5.05365	5.10869	5.16003	5.15751	5.16591	5.05681	4.95244	4.92599	4.925	5.22255	4.94856	4.98175	4.80434	4.68088	4.97603	4.66142	4.72189	4.99123	5.54509	5.18998	5.05681	4.96164	4.96405	4.61312	4.66201	5.31567	4.91408	5.10564	5.04412
760	5.34351	5.45649	5.47941	5.74298	5.60652	5.83088	5.64157	7.11194	5.74802	5.90134	5.93354	6.13729	5.53815	5.88605	5.66278	5.75082	4.93683	5.8617	5.48479	5.98214	5.4674	5.5684	5.49865	6.20689	5.90912	5.86789	5.94016	5.6994	5.84507	5.97427	5.91024	5.40421	5.21002	5.74045	6.01062	5.01977	6.73201	5.82294	6.17167	5.58446	5.77777	5.52238	5.88032	5.40847	5.78719	5.55247	5.83457	5.71436
761	5.21367	5.18586	5.00347	5.11391	5.41447	5.33628	5.33181	5.07877	5.24293	5.44515	5.13758	5.79262	5.22978	5.48462	5.10346	5.17259	5.10695	5.21933	5.25793	5.17717	5.33665	5.60714	5.31095	5.29745	5.21286	5.21569	4.9539	5.22376	5.22255	5.34887	5.43893	5.19245	5.23018	5.48529	5.08232	4.86129	4.24837	5.62003	5.24372	5.23058	5.30317	5.43754	5.01513	5.0894	4.93977	5.62735	5.5132	5.3701
762	5.50395	6.06539	5.10956	5.1705	5.45956	7.22122	5.36172	4.66616	5.69997	5.61099	5.6815	5.56221	5.35916	5.37192	5.53378	5.6185	5.10695	5.43163	5.14355	7.82823	5.66663	5.4365	5.62765	6.01481	5.24848	5.53637	4.84517	5.39031	5.49165	5.52891	5.28131	5.69853	5.16842	5.22295	5.15372	4.98792	4.65428	5.69186	5.58977	5.49398	5.29439	5.79045	5.56014	5.07074	5.48663	5.76221	5.49981	5.3474
763	9.78451	9.64565	9.55833	10.2372	9.76099	11.1758	8.6953	6.91605	10.4445	10.1484	9.58714	10.1008	8.77133	9.72972	10.0547	9.40889	6.29718	9.86687	9.47019	9.58772	9.29008	8.82457	9.49374	9.80235	10.0338	8.71064	9.69498	8.61077	9.19361	10.152	9.35188	9.643	11.9764	11.3629	11.5815	9.89986	9.21628	11.5002	10.0094	9.64769	10.6707	10.4406	11.4732	10.7772	10.7191	10.5255	9.53903	11.4133
764	4.80273	4.94758	4.91308	6.13665	5.00581	6.03672	5.88884	6.2655	5.34555	4.8721	6.18175	5.01048	5.02023	5.19081	5.51845	6.93448	6.46529	5.60158	5.29362	5.17717	4.91657	5.12084	5.47553	5.48025	4.85974	5.3119	4.78703	4.99123	5.04001	6.2321	7.07519	4.82516	5.29381	5.02393	4.86542	5.37916	5.05546	5.65714	5.05862	6.78816	5.42255	4.9255	5.01513	4.96645	4.91408	5.0207	5.14652	6.72073
765	4.98318	5.06581	5.08542	5.22416	5.3119	4.98745	5.01977	6.479	5.34555	5.44515	5.06402	5.34887	5.30317	5.30431	4.91806	5.38959	5.33888	5.14504	5.14355	5.05365	5.19574	4.76619	5.20595	5.16591	5.05681	5.16465	5.39496	4.97029	5.16842	5.16087	5.06402	4.82516	4.82198	5.02393	4.86542	4.63566	4.96067	5.33739	5.53605	5.28671	4.90759	4.59522	5.05274	4.75399	5.18586	4.81612	5.34776	5.07342
766	4.44311	5.26811	4.72075	4.59645	4.90056	4.98745	4.83309	5.57535	6.12032	4.93683	4.94758	5.13331	5.07253	5.02624	5.10346	5.17259	4.85818	5.0761	5.03635	5.13459	5.13117	5.19819	4.94222	5.01281	4.7739	5.02301	5.00908	4.8038	4.80917	4.97173	5.29477	4.75788	5.00206	5.24966	4.93928	4.61312	5.71807	5.60158	5.05862	4.97269	4.84778	5.254	4.90508	5.05681	5.08409	4.8436	5.01931	4.96981
767	4.85351	5.43163	5.05726	4.93585	4.90056	5.08055	4.91732	5.57535	5.00581	5.20636	5.57724	5.01048	5.05681	5.07298	4.84778	5.17259	5.33888	4.89198	5.18255	4.8081	5.13117	5.26694	5.02716	5.1444	5.17633	4.98887	5.22255	4.925	5.06267	5.03314	4.91408	5.46025	5.12515	4.86722	4.96212	4.80326	7.59077	5.33739	4.84987	4.97269	5.33925	4.77993	4.77966	5.21367	5.22255	5.52042	5.22617	4.93142
768	8.72058	7.80234	10.9995	10.336	10.4356	11.0818	10.2757	11.5909	10.8446	9.5473	9.766	10.961	7.80402	9.86074	10.6252	8.51502	11.0938	9.8356	9.2122	10.3703	9.72289	12.0416	9.69562	9.60706	9.7027	9.2029	10.7863	8.06089	11.8655	9.08113	9.74111	9.92137	9.8512	9.71083	10.3703	9.6445	9.93368	10.1533	9.92836	8.59239	9.78199	10.9006	10.379	10.1918	12.2139	11.734	10.1342	8.62629
769	4.6429	4.64169	4.88029	4.2748	6.77065	4.9255	5.11434	4.84151	6.16457	5.33925	4.90232	4.91408	5.02023	4.95293	5.57629	5.05184	5.21245	5.15961	5.10215	5.02762	4.99548	5.34813	5.05138	5.9678	4.96212	5.254	5.10695	5.17176	5.0156	5.19533	5.47957	4.96019	5.5099	4.48574	5.01048	4.5213	4.80756	5.72434	5.24372	5.39281	5.10215	4.81985	5.54025	5.38672	4.6435	4.72075	4.87518	4.96981
770	5.10564	5.34813	5.05726	4.99595	5.24253	5.39031	4.77115	4.80057	5.17633	5.20636	5.37916	5.10695	5.07253	5.26107	5.24452	5.19081	5.21245	5.27084	5.18255	5.09732	5.19574	5.23098	5.08719	5.41517	7.25167	5.09117	5.05952	5.07208	5.10608	4.92599	5.24769	5.21245	5.29381	4.89451	4.93928	5.12041	5.05546	5.91099	5.37699	5.09776	5.04503	5.20677	5.01513	4.92599	5.47451	5.10695	5.31416	5.24174
771	4.89501	5.29515	5.51976	5.30887	5.44618	5.59507	5.58195	5.27006	5.40988	5.85133	4.80434	5.47181	5.64427	5.39496	5.4365	5.37192	5.72278	5.69011	5.39353	5.6136	5.99397	5.51944	5.64847	5.20961	5.48193	5.254	5.37337	5.32732	5.94627	5.3217	5.60158	5.01977	5.25242	5.27084	4.88945	5.21811	5.71807	5.70862	5.48327	5.32583	5.7286	5.31982	5.4789	5.13758	5.64397	5.31982	5.64517	5.42884
772	6.01806	6.35918	6.11426	6.1002	5.91024	6.25136	5.92676	4.97746	6.07623	6.92424	5.94992	6.42266	6.19484	6.26237	6.04425	6.30661	5.50197	5.94627	5.91149	6.43843	6.23629	5.87431	5.863	6.24781	5.88045	5.90373	5.47721	5.96395	6.24998	5.86002	5.87252	5.85237	5.60868	5.77242	5.86686	5.13502	5.35843	6.2794	5.95016	6.03191	5.74158	5.7636	5.83405	5.67224	5.86274	6.03099	6.27978	6.03603
773	4.80273	4.60697	4.68673	4.87108	4.78157	4.8249	5.06626	5.57535	5.13929	4.85247	4.90232	4.96212	4.9865	4.80326	5.05726	5.13159	4.78212	4.49776	5.14355	4.88793	4.86413	4.85247	5.10564	4.80434	5.01024	4.4951	4.78703	4.82887	4.62291	4.77555	4.96067	4.62778	4.77665	4.42491	4.63294	4.63566	5.08542	5.21042	4.81719	4.84098	4.35832	4.54593	4.94124	4.73267	4.88894	4.72075	5.26225	5.05952
774	4.94075	5.06581	5.18957	4.87108	5.12256	5.33628	4.91732	4.70816	5.59445	5.18421	5.09028	5.23018	5.38528	5.32732	5.07966	5.38959	5.272	5.4735	5.22134	5.07298	5.44963	5.4365	5.48629	5.05681	5.38672	5.24174	5.77544	5.03131	5.29477	5.16087	5.35623	4.93928	4.65129	5.33925	5.01048	4.86129	5.05546	5.46706	5.40279	4.84098	4.90759	5.17633	5.23098	4.96645	5.33181	5.16842	5.14652	5.45169
775	4.52978	4.94758	4.81666	5.05681	4.9255	5.05274	5.01977	5.35623	5.20961	4.97603	4.94758	5.18255	4.87416	4.92896	5.2642	5.33777	7.07508	4.93928	4.90156	4.61066	5.10869	5.12084	5.23497	5.18627	4.71504	5.06087	4.90156	5.24333	4.99218	4.53949	5.19574	4.60141	4.21757	5.1273	4.71332	4.95244	5.46025	5.64066	5.21609	5.03406	5.24412	4.94661	4.94124	4.55747	5.1461	5.00347	4.97556	5.14014
776	4.89501	4.85351	4.75455	5.05681	5.1461	4.98745	5.11434	5.88274	4.77665	5.03589	5.21164	5.05862	4.80057	5.19081	5.2844	5.26577	5.272	4.93928	5.12192	5.13459	5.23537	5.06267	4.9865	4.85559	5.01024	5.22817	4.90156	4.85559	5.0156	5.22737	5.08719	4.97985	4.82198	5.07699	4.60697	4.59086	5.05546	5.10039	5.11087	4.97269	4.9427	5.05772	4.8649	5.0894	5.1461	4.95922	5.10564	5.14014
777	4.72303	4.81452	5.13459	4.99595	4.75009	5.05274	5.94615	5.57535	4.94026	5.38204	4.70413	5.01048	4.91408	5.26107	4.98887	5.37192	5.33888	5.01977	5.20228	5.13459	4.91657	4.74225	5.10564	5.23018	4.96212	5.12041	5.05952	4.7512	5.10608	4.99336	4.81292	4.82516	4.95922	5.15498	4.9865	4.40043	5.40741	5.21042	5.26772	4.84098	4.925	4.90658	5.03222	5.0894	4.80971	4.91408	4.87518	4.88945
778	5.0244	5.34813	5.45751	5.14334	5.70084	5.44653	6.02107	5.88274	6.25008	5.10039	4.87416	4.93928	5.10564	5.2844	5.4229	5.24769	5.50197	5.50097	5.59476	5.5595	6.6976	5.69911	6.82242	6.20689	5.17633	4.91408	5.30887	5.17176	6.05627	4.90458	5.19574	4.93928	5.33739	5.40315	4.81292	4.72189	5.3119	5.85081	5.26772	5.01513	5.04503	5.451	5.37807	5.52434	5.59382	5.66959	5.59445	5.10695
779	4.72303	4.78539	5.05726	6.17355	5.05681	5.33628	4.91732	7.78783	5.24293	5.27181	5.25793	5.44756	4.80057	6.78537	5.54766	5.15372	6.92647	5.32245	5.18255	5.13459	5.19574	5.04275	5.08719	5.60914	5.05681	5.20351	6.10075	4.94807	4.96933	5.03314	5.22937	5.25085	8.02421	4.69893	4.46049	7.30866	8.07684	5.58289	5.53605	4.97269	5.04503	4.90658	5.01513	6.47681	5.18586	5.20758	5.29668	4.95002
780	8.96622	10.4551	10.226	9.54561	9.8718	9.41798	10.6419	4.70816	9.18486	9.3876	9.02037	9.56825	9.53592	9.81751	9.85241	9.85334	7.91491	10.3217	10.0673	9.39951	9.59976	10.6088	10.1771	9.08684	9.47947	10.9927	7.54624	10.3507	10.0136	9.36446	10.3908	8.90223	9.48798	9.79969	9.38424	10.2642	7.39503	10.1801	9.05766	9.8363	10.4654	9.64717	9.93812	9.75582	10.3361	10.4494	8.98606	9.49673
781	5.0244	4.81452	4.81666	4.80434	5.03085	5.28285	5.19615	7.93107	5.19122	5.18421	5.28285	5.30317	4.68205	5.12084	6.17957	5.19081	6.46529	5.21933	4.96981	4.93683	5.15456	4.9255	5.17467	5.20961	4.98555	5.20351	4.9539	4.7512	5.61544	5.12515	5.24769	5.01977	4.65129	4.81131	5.01048	4.81985	4.86696	5.52402	5.03222	5.01513	5.1273	4.81985	4.9789	4.90809	5.18586	5.00347	4.77884	5.14014
782	4.91756	4.94758	5.08542	5.49632	5.18627	6.01783	5.23078	6.07177	5.13929	5.40137	5.16381	5.25557	4.91408	5.34887	5.2844	5.19081	5.15709	5.06042	4.92401	5.02762	5.17633	5.16003	5.10564	5.03314	4.91308	5.254	4.90156	4.94807	6.09493	5.16087	5.06402	5.06132	4.77665	4.6441	4.66142	4.84308	4.99123	5.54509	6.23709	5.21407	4.90759	5.09469	4.99783	5.00581	5.12386	5.52042	5.08587	5.22737
783	4.52978	4.81452	5.13459	5.44411	5.1461	7.02789	5.09469	5.02255	5.10564	5.44515	5.18627	5.39746	5.05681	5.41939	5.12256	5.11087	5.41517	4.79463	4.8721	5.09732	5.35623	5.29802	4.96405	5.29745	4.96212	5.02301	4.9539	4.94807	5.14652	5.16087	5.19574	5.00206	4.87005	5.10346	5.03314	4.87876	5.78964	5.77201	5.95016	4.92846	4.82145	4.96405	4.9789	5.03864	4.91408	4.91408	5.06402	5.30887
784	7.11216	7.87744	6.80284	8.6293	6.21612	7.49909	9.02431	8.0583	5.34555	7.79694	7.50228	8.268	7.19577	7.87651	8.08699	8.17604	7.20685	9.23744	6.75779	7.14013	6.56826	9.10851	7.13302	7.05589	7.99249	9.59059	5.84794	7.70025	9.84729	8.70755	9.18428	8.00845	7.08297	7.66869	8.41025	8.57425	8.51111	7.74979	7.59116	8.00102	8.61905	6.49083	7.14799	7.80986	8.97263	7.17314	8.46981	7.9686
785	17.9017	17.1161	17.7987	18.0325	18.1903	17.3954	18.0757	18.296	18.1348	17.203	17.7987	17.6471	18.1112	17.9563	18.0539	17.9563	18.296	18.0325	18.0757	17.9726	17.588	18.0325	17.9726	17.6016	17.6231	17.9266	18.3944	17.4149	18.0325	17.3861	17.9917	17.7407	18.0757	17.7634	17.5591	18.2332	18.7469	17.7563	17.4268	18.0106	17.9266	17.1562	17.7111	17.8057	17.9266	17.0858	17.588	17.7879
786	5.0507	5.04001	5.16339	4.93585	4.65189	5.19922	5.36172	4.97746	4.94026	5.10039	5.09028	4.81185	4.85818	4.67442	5.94529	5.00534	5.33888	4.93928	5.05772	4.7551	4.91657	5.53346	5.17467	4.90207	4.85974	5.09117	5.15583	4.77774	5.06267	6.248	5.22937	5.13758	4.43896	5.15498	4.54979	4.68088	4.92846	5.254	5.64051	5.07387	4.9789	4.77993	4.68819	5.0894	5.59382	5.0207	4.7236	5.09205
787	4.80273	4.81452	5.28825	5.1705	5.07877	5.95599	4.74281	6.91605	4.86129	5.36026	5.13758	5.32732	5.00581	5.75165	4.94124	5.26577	6.29718	5.01977	5.01513	5.11478	5.06402	5.78828	5.22215	5.10127	5.38672	5.12041	5.00908	4.8038	5.73199	5.09028	6.11664	5.04229	4.68088	4.92352	4.86542	4.93683	5.71807	5.38204	5.56237	5.05681	4.82145	4.64169	5.05274	5.28401	5.29668	5.20758	5.01931	4.88945
788	4.7512	4.60697	5.00347	5.08675	5.22295	5.59507	5.37952	7.30809	4.87518	5.16171	4.94758	5.03406	5.13502	5.50395	5.14525	5.11087	5.60683	4.84517	5.14355	5.15709	5.50197	5.23098	5.74368	4.99029	4.96212	5.02301	5.24412	5.03131	5.96756	5.73623	5.17758	5.04229	5.12515	5.15498	4.71332	4.95244	5.71807	5.9769	5.37699	5.09776	4.90759	4.88742	4.77966	4.88793	5.18586	5.18834	5.36135	5.14014
789	9.08532	9.91444	9.70614	10.2353	8.38797	9.8722	8.82555	7.11194	10.5433	9.41266	9.48931	10.2137	8.96423	10.0894	10.0838	9.59811	6.92647	8.69414	9.25605	10.3824	9.17499	9.00309	9.21847	9.28681	9.44601	8.27087	9.7256	8.62591	9.71642	8.83178	8.98955	9.5743	9.96171	9.61791	9.76447	8.77295	8.62629	9.40411	10.2496	9.70953	10.4777	10.4093	10.8994	9.61414	10.1754	10.5681	11.019	10.5602
790	14.7055	15.6774	14.2817	14.3914	13.9556	14.1478	13.2965	13.3634	14.0968	14.7263	14.0414	14.8935	13.7436	12.7788	13.8213	12.746	12.9188	14.5706	13.8823	13.2542	14.5729	14.1685	13.8169	14.9121	14.0379	13.6168	13.0191	13.884	14.5414	13.284	13.6336	13.9466	12.3092	13.2048	12.7292	12.5983	12.8266	13.9435	13.5687	12.9908	13.0892	13.4744	13.2472	13.1896	12.8291	17.3954	14.2989	13.9162
[truncated: 62,187 more rows]
