# Supplementary material for: IL5RA as an immunogenic cell death-related predictor in progression and therapeutic response of multiple myeloma
Source: Sci Rep. 2023 May 26;13:8528. doi: 10.1038/s41598-023-35378-z (PMC10220083; doi:10.1038/s41598-023-35378-z)
Supplement: Supplementary file 2 — Supplementary Table 2. [file 41598_2023_35378_MOESM2_ESM.xlsx]

## Sheet: GSE117847_series_matrix
!Series_title	A retained transcriptomic profile characterizes the CD138+ cells in the progression from smoldering to active multiple myeloma
!Series_geo_accession	GSE117847
!Series_status	Public on Jul 17 2019
!Series_submission_date	Jul 30 2018
!Series_last_update_date	May 26 2020
!Series_pubmed_id	30846495
!Series_pubmed_id	32218309
!Series_summary	Smoldering myeloma (SMM) is a pre-malignant monoclonal gammopathy with a 10% annual risk to progress to active multiple myeloma (MM). SMM diagnostic criteria, as well of those of others monoclonal gammopathies, have been updated by the International Myeloma Working Group (IMWG) in 2014. In particular, the previously defined 鈥渦ltra high-risk鈥?SMM (characterized by the presence of specific biomarke…
!Series_overall_design	A total number of 20 SMM patients, admitted to the Hematological Unit of our Institution over the last 11 years, were considered: 12 non-progressed(NP)-SMM and 8 progressed(P)-SMM for whom paired active MM samples were available
!Series_type	Expression profiling by array
!Series_contributor	Paola,,Storti
!Series_contributor	Luca,,Agnelli
!Series_contributor	Benedetta,,Della Palma
!Series_contributor	Katia,,Todoerti
!Series_contributor	Valentina,,Marchica
!Series_contributor	Fabrizio,,Accardi
!Series_contributor	Federica,,Deluca
!Series_contributor	Marina,,Bolzoni
!Series_contributor	Luisa,,Craviotto
!Series_contributor	Franco,,Aversa
!Series_contributor	Antonino,,Neri
!Series_contributor	Nicola,,Giuliani
!Series_sample_id	GSM3310598 GSM3310599 GSM3310600 GSM3310601 GSM3310602 GSM3310603 GSM3310604 GSM3310605 GSM3310606 GSM3310607 GSM3310608 GSM3310609 GSM3310610 GSM3310611 GSM3310612 GSM3310613 GSM3310614 GSM3310615 GSM3310616 GSM3310617 GSM3310618 GSM3310619 GSM3310620 GSM3310621 GSM3310622 GSM3310623 GSM3310624 GSM3310625 GSM3310626 GSM3310627 GSM3310628 GSM3310629
!Series_contact_name	Luca,,Agnelli
!Series_contact_email	luca.agnelli@unimi.it, katiatodoerti@gmail.com
!Series_contact_phone	390255033328
!Series_contact_department	Department of Oncology and Hemato-oncology - Hematology 1
!Series_contact_institute	University of Milan - Fondazione IRCCS Ospedale Maggiore Policlinico
!Series_contact_address	Francesco Sforza, 35
!Series_contact_city	MILAN
!Series_contact_zip/postal_code	20122
!Series_contact_country	Italy
!Series_supplementary_file	ftp://ftp.ncbi.nlm.nih.gov/geo/series/GSE117nnn/GSE117847/suppl/GSE117847_RAW.tar
!Series_platform_id	GPL25401
!Series_platform_taxid	9606
!Series_sample_taxid	9606
!Series_relation	BioProject: https://www.ncbi.nlm.nih.gov/bioproject/PRJNA483417
!Sample_title	SMM at diagnosis, non-progressed sample 1	SMM at diagnosis, sample 10	SMM at diagnosis, non-progressed sample 2	MM progressed from paired sample 10	SMM at diagnosis, sample 9	SMM at diagnosis, sample 5	SMM at diagnosis, sample 2	SMM at diagnosis, non-progressed sample 3	SMM at diagnosis, sample 4	MM progressed from paired sample 7	SMM at diagnosis, non-progressed sample 4	SMM at diagnosis, sample 8	MM progressed from paired sample 9	MM progressed from paired sample 5	SMM at diagnosis, sample 1	MM progressed from paired sample 2	SMM at diagnosis, non-progressed sample 5	MM progressed from paired sample 1	SMM at diagnosis, sample 3	SMM at diagnosis, sample 6	MM progressed from paired sample 3	SMM at diagnosis, non-progressed sample 6	SMM at diagnosis, non-progressed sample 7	SMM at diagnosis, non-progressed sample 8	SMM at diagnosis, non-progressed sample 9	SMM at diagnosis, non-progressed sample 10	MM progressed from paired sample 8	SMM at diagnosis, non-progressed sample 11	SMM at diagnosis, non-progressed sample 12	MM progressed from paired sample 4	MM progressed from paired sample 6	SMM at diagnosis, sample 7
!Sample_geo_accession	GSM3310598	GSM3310599	GSM3310600	GSM3310601	GSM3310602	GSM3310603	GSM3310604	GSM3310605	GSM3310606	GSM3310607	GSM3310608	GSM3310609	GSM3310610	GSM3310611	GSM3310612	GSM3310613	GSM3310614	GSM3310615	GSM3310616	GSM3310617	GSM3310618	GSM3310619	GSM3310620	GSM3310621	GSM3310622	GSM3310623	GSM3310624	GSM3310625	GSM3310626	GSM3310627	GSM3310628	GSM3310629
!Sample_status	Public on Jul 17 2019	Public on Jul 17 2019	Public on Jul 17 2019	Public on Jul 17 2019	Public on Jul 17 2019	Public on Jul 17 2019	Public on Jul 17 2019	Public on Jul 17 2019	Public on Jul 17 2019	Public on Jul 17 2019	Public on Jul 17 2019	Public on Jul 17 2019	Public on Jul 17 2019	Public on Jul 17 2019	Public on Jul 17 2019	Public on Jul 17 2019	Public on Jul 17 2019	Public on Jul 17 2019	Public on Jul 17 2019	Public on Jul 17 2019	Public on Jul 17 2019	Public on Jul 17 2019	Public on Jul 17 2019	Public on Jul 17 2019	Public on Jul 17 2019	Public on Jul 17 2019	Public on Jul 17 2019	Public on Jul 17 2019	Public on Jul 17 2019	Public on Jul 17 2019	Public on Jul 17 2019	Public on Jul 17 2019
!Sample_submission_date	Jul 30 2018	Jul 30 2018	Jul 30 2018	Jul 30 2018	Jul 30 2018	Jul 30 2018	Jul 30 2018	Jul 30 2018	Jul 30 2018	Jul 30 2018	Jul 30 2018	Jul 30 2018	Jul 30 2018	Jul 30 2018	Jul 30 2018	Jul 30 2018	Jul 30 2018	Jul 30 2018	Jul 30 2018	Jul 30 2018	Jul 30 2018	Jul 30 2018	Jul 30 2018	Jul 30 2018	Jul 30 2018	Jul 30 2018	Jul 30 2018	Jul 30 2018	Jul 30 2018	Jul 30 2018	Jul 30 2018	Jul 30 2018
!Sample_last_update_date	Jul 17 2019	Jul 17 2019	Jul 17 2019	Jul 17 2019	Jul 17 2019	Jul 17 2019	Jul 17 2019	Jul 17 2019	Jul 17 2019	Jul 17 2019	Jul 17 2019	Jul 17 2019	Jul 17 2019	Jul 17 2019	Jul 17 2019	Jul 17 2019	Jul 17 2019	Jul 17 2019	Jul 17 2019	Jul 17 2019	Jul 17 2019	Jul 17 2019	Jul 17 2019	Jul 17 2019	Jul 17 2019	Jul 17 2019	Jul 17 2019	Jul 17 2019	Jul 17 2019	Jul 17 2019	Jul 17 2019	Jul 17 2019
!Sample_type	RNA	RNA	RNA	RNA	RNA	RNA	RNA	RNA	RNA	RNA	RNA	RNA	RNA	RNA	RNA	RNA	RNA	RNA	RNA	RNA	RNA	RNA	RNA	RNA	RNA	RNA	RNA	RNA	RNA	RNA	RNA	RNA
!Sample_channel_count	1	1	1	1	1	1	1	1	1	1	1	1	1	1	1	1	1	1	1	1	1	1	1	1	1	1	1	1	1	1	1	1
!Sample_source_name_ch1	Highly purified PCs from MM patient	Highly purified PCs from MM patient	Highly purified PCs from MM patient	Highly purified PCs from MM patient	Highly purified PCs from MM patient	Highly purified PCs from MM patient	Highly purified PCs from MM patient	Highly purified PCs from MM patient	Highly purified PCs from MM patient	Highly purified PCs from MM patient	Highly purified PCs from MM patient	Highly purified PCs from MM patient	Highly purified PCs from MM patient	Highly purified PCs from MM patient	Highly purified PCs from MM patient	Highly purified PCs from MM patient	Highly purified PCs from MM patient	Highly purified PCs from MM patient	Highly purified PCs from MM patient	Highly purified PCs from MM patient	Highly purified PCs from MM patient	Highly purified PCs from MM patient	Highly purified PCs from MM patient	Highly purified PCs from MM patient	Highly purified PCs from MM patient	Highly purified PCs from MM patient	Highly purified PCs from MM patient	Highly purified PCs from MM patient	Highly purified PCs from MM patient	Highly purified PCs from MM patient	Highly purified PCs from MM patient	Highly purified PCs from MM patient
!Sample_organism_ch1	Homo sapiens	Homo sapiens	Homo sapiens	Homo sapiens	Homo sapiens	Homo sapiens	Homo sapiens	Homo sapiens	Homo sapiens	Homo sapiens	Homo sapiens	Homo sapiens	Homo sapiens	Homo sapiens	Homo sapiens	Homo sapiens	Homo sapiens	Homo sapiens	Homo sapiens	Homo sapiens	Homo sapiens	Homo sapiens	Homo sapiens	Homo sapiens	Homo sapiens	Homo sapiens	Homo sapiens	Homo sapiens	Homo sapiens	Homo sapiens	Homo sapiens	Homo sapiens
!Sample_characteristics_ch1	tissue: Bone marrow	tissue: Bone marrow	tissue: Bone marrow	tissue: Bone marrow	tissue: Bone marrow	tissue: Bone marrow	tissue: Bone marrow	tissue: Bone marrow	tissue: Bone marrow	tissue: Bone marrow	tissue: Bone marrow	tissue: Bone marrow	tissue: Bone marrow	tissue: Bone marrow	tissue: Bone marrow	tissue: Bone marrow	tissue: Bone marrow	tissue: Bone marrow	tissue: Bone marrow	tissue: Bone marrow	tissue: Bone marrow	tissue: Bone marrow	tissue: Bone marrow	tissue: Bone marrow	tissue: Bone marrow	tissue: Bone marrow	tissue: Bone marrow	tissue: Bone marrow	tissue: Bone marrow	tissue: Bone marrow	tissue: Bone marrow	tissue: Bone marrow
!Sample_characteristics_ch1	cell type: plasma cells	cell type: plasma cells	cell type: plasma cells	cell type: plasma cells	cell type: plasma cells	cell type: plasma cells	cell type: plasma cells	cell type: plasma cells	cell type: plasma cells	cell type: plasma cells	cell type: plasma cells	cell type: plasma cells	cell type: plasma cells	cell type: plasma cells	cell type: plasma cells	cell type: plasma cells	cell type: plasma cells	cell type: plasma cells	cell type: plasma cells	cell type: plasma cells	cell type: plasma cells	cell type: plasma cells	cell type: plasma cells	cell type: plasma cells	cell type: plasma cells	cell type: plasma cells	cell type: plasma cells	cell type: plasma cells	cell type: plasma cells	cell type: plasma cells	cell type: plasma cells	cell type: plasma cells
!Sample_characteristics_ch1	patient diagnosis: non-progressed SMM	patient diagnosis: progressed SMM	patient diagnosis: non-progressed SMM	patient diagnosis: active MM	patient diagnosis: progressed SMM	patient diagnosis: progressed SMM	patient diagnosis: progressed SMM	patient diagnosis: non-progressed SMM	patient diagnosis: progressed SMM	patient diagnosis: active MM	patient diagnosis: non-progressed SMM	patient diagnosis: progressed SMM	patient diagnosis: active MM	patient diagnosis: active MM	patient diagnosis: progressed SMM	patient diagnosis: active MM	patient diagnosis: non-progressed SMM	patient diagnosis: active MM	patient diagnosis: progressed SMM	patient diagnosis: progressed SMM	patient diagnosis: active MM	patient diagnosis: non-progressed SMM	patient diagnosis: non-progressed SMM	patient diagnosis: non-progressed SMM	patient diagnosis: non-progressed SMM	patient diagnosis: non-progressed SMM	patient diagnosis: active MM	patient diagnosis: non-progressed SMM	patient diagnosis: non-progressed SMM	patient diagnosis: active MM	patient diagnosis: active MM	patient diagnosis: progressed SMM
!Sample_treatment_protocol_ch1	Plasma cells were purified from bone marrow samples using CD138 immunomagnetic microbeads according to the manufacturer's instructions (MidiMACS system, Miltenyi Biotec); the purity of the positively selected PCs was assessed by morphology and flow cytometry and was > 90% in all cases.	Plasma cells were purified from bone marrow samples using CD138 immunomagnetic microbeads according to the manufacturer's instructions (MidiMACS system, Miltenyi Biotec); the purity of the positively selected PCs was assessed by morphology and flow cytometry and was > 90% in all cases.	Plasma cells were purified from bone marrow samples using CD138 immunomagnetic microbeads according to the manufacturer's instructions (MidiMACS system, Miltenyi Biotec); the purity of the positively selected PCs was assessed by morphology and flow cytometry and was > 90% in all cases.	Plasma cells were purified from bone marrow samples using CD138 immunomagnetic microbeads according to the manufacturer's instructions (MidiMACS system, Miltenyi Biotec); the purity of the positively selected PCs was assessed by morphology and flow cytometry and was > 90% in all cases.	Plasma cells were purified from bone marrow samples using CD138 immunomagnetic microbeads according to the manufacturer's instructions (MidiMACS system, Miltenyi Biotec); the purity of the positively selected PCs was assessed by morphology and flow cytometry and was > 90% in all cases.	Plasma cells were purified from bone marrow samples using CD138 immunomagnetic microbeads according to the manufacturer's instructions (MidiMACS system, Miltenyi Biotec); the purity of the positively selected PCs was assessed by morphology and flow cytometry and was > 90% in all cases.	Plasma cells were purified from bone marrow samples using CD138 immunomagnetic microbeads according to the manufacturer's instructions (MidiMACS system, Miltenyi Biotec); the purity of the positively selected PCs was assessed by morphology and flow cytometry and was > 90% in all cases.	Plasma cells were purified from bone marrow samples using CD138 immunomagnetic microbeads according to the manufacturer's instructions (MidiMACS system, Miltenyi Biotec); the purity of the positively selected PCs was assessed by morphology and flow cytometry and was > 90% in all cases.	Plasma cells were purified from bone marrow samples using CD138 immunomagnetic microbeads according to the manufacturer's instructions (MidiMACS system, Miltenyi Biotec); the purity of the positively selected PCs was assessed by morphology and flow cytometry and was > 90% in all cases.	Plasma cells were purified from bone marrow samples using CD138 immunomagnetic microbeads according to the manufacturer's instructions (MidiMACS system, Miltenyi Biotec); the purity of the positively selected PCs was assessed by morphology and flow cytometry and was > 90% in all cases.	Plasma cells were purified from bone marrow samples using CD138 immunomagnetic microbeads according to the manufacturer's instructions (MidiMACS system, Miltenyi Biotec); the purity of the positively selected PCs was assessed by morphology and flow cytometry and was > 90% in all cases.	Plasma cells were purified from bone marrow samples using CD138 immunomagnetic microbeads according to the manufacturer's instructions (MidiMACS system, Miltenyi Biotec); the purity of the positively selected PCs was assessed by morphology and flow cytometry and was > 90% in all cases.	Plasma cells were purified from bone marrow samples using CD138 immunomagnetic microbeads according to the manufacturer's instructions (MidiMACS system, Miltenyi Biotec); the purity of the positively selected PCs was assessed by morphology and flow cytometry and was > 90% in all cases.	Plasma cells were purified from bone marrow samples using CD138 immunomagnetic microbeads according to the manufacturer's instructions (MidiMACS system, Miltenyi Biotec); the purity of the positively selected PCs was assessed by morphology and flow cytometry and was > 90% in all cases.	Plasma cells were purified from bone marrow samples using CD138 immunomagnetic microbeads according to the manufacturer's instructions (MidiMACS system, Miltenyi Biotec); the purity of the positively selected PCs was assessed by morphology and flow cytometry and was > 90% in all cases.	Plasma cells were purified from bone marrow samples using CD138 immunomagnetic microbeads according to the manufacturer's instructions (MidiMACS system, Miltenyi Biotec); the purity of the positively selected PCs was assessed by morphology and flow cytometry and was > 90% in all cases.	Plasma cells were purified from bone marrow samples using CD138 immunomagnetic microbeads according to the manufacturer's instructions (MidiMACS system, Miltenyi Biotec); the purity of the positively selected PCs was assessed by morphology and flow cytometry and was > 90% in all cases.	Plasma cells were purified from bone marrow samples using CD138 immunomagnetic microbeads according to the manufacturer's instructions (MidiMACS system, Miltenyi Biotec); the purity of the positively selected PCs was assessed by morphology and flow cytometry and was > 90% in all cases.	Plasma cells were purified from bone marrow samples using CD138 immunomagnetic microbeads according to the manufacturer's instructions (MidiMACS system, Miltenyi Biotec); the purity of the positively selected PCs was assessed by morphology and flow cytometry and was > 90% in all cases.	Plasma cells were purified from bone marrow samples using CD138 immunomagnetic microbeads according to the manufacturer's instructions (MidiMACS system, Miltenyi Biotec); the purity of the positively selected PCs was assessed by morphology and flow cytometry and was > 90% in all cases.	Plasma cells were purified from bone marrow samples using CD138 immunomagnetic microbeads according to the manufacturer's instructions (MidiMACS system, Miltenyi Biotec); the purity of the positively selected PCs was assessed by morphology and flow cytometry and was > 90% in all cases.	Plasma cells were purified from bone marrow samples using CD138 immunomagnetic microbeads according to the manufacturer's instructions (MidiMACS system, Miltenyi Biotec); the purity of the positively selected PCs was assessed by morphology and flow cytometry and was > 90% in all cases.	Plasma cells were purified from bone marrow samples using CD138 immunomagnetic microbeads according to the manufacturer's instructions (MidiMACS system, Miltenyi Biotec); the purity of the positively selected PCs was assessed by morphology and flow cytometry and was > 90% in all cases.	Plasma cells were purified from bone marrow samples using CD138 immunomagnetic microbeads according to the manufacturer's instructions (MidiMACS system, Miltenyi Biotec); the purity of the positively selected PCs was assessed by morphology and flow cytometry and was > 90% in all cases.	Plasma cells were purified from bone marrow samples using CD138 immunomagnetic microbeads according to the manufacturer's instructions (MidiMACS system, Miltenyi Biotec); the purity of the positively selected PCs was assessed by morphology and flow cytometry and was > 90% in all cases.	Plasma cells were purified from bone marrow samples using CD138 immunomagnetic microbeads according to the manufacturer's instructions (MidiMACS system, Miltenyi Biotec); the purity of the positively selected PCs was assessed by morphology and flow cytometry and was > 90% in all cases.	Plasma cells were purified from bone marrow samples using CD138 immunomagnetic microbeads according to the manufacturer's instructions (MidiMACS system, Miltenyi Biotec); the purity of the positively selected PCs was assessed by morphology and flow cytometry and was > 90% in all cases.	Plasma cells were purified from bone marrow samples using CD138 immunomagnetic microbeads according to the manufacturer's instructions (MidiMACS system, Miltenyi Biotec); the purity of the positively selected PCs was assessed by morphology and flow cytometry and was > 90% in all cases.	Plasma cells were purified from bone marrow samples using CD138 immunomagnetic microbeads according to the manufacturer's instructions (MidiMACS system, Miltenyi Biotec); the purity of the positively selected PCs was assessed by morphology and flow cytometry and was > 90% in all cases.	Plasma cells were purified from bone marrow samples using CD138 immunomagnetic microbeads according to the manufacturer's instructions (MidiMACS system, Miltenyi Biotec); the purity of the positively selected PCs was assessed by morphology and flow cytometry and was > 90% in all cases.	Plasma cells were purified from bone marrow samples using CD138 immunomagnetic microbeads according to the manufacturer's instructions (MidiMACS system, Miltenyi Biotec); the purity of the positively selected PCs was assessed by morphology and flow cytometry and was > 90% in all cases.	Plasma cells were purified from bone marrow samples using CD138 immunomagnetic microbeads according to the manufacturer's instructions (MidiMACS system, Miltenyi Biotec); the purity of the positively selected PCs was assessed by morphology and flow cytometry and was > 90% in all cases.
!Sample_molecule_ch1	total RNA	total RNA	total RNA	total RNA	total RNA	total RNA	total RNA	total RNA	total RNA	total RNA	total RNA	total RNA	total RNA	total RNA	total RNA	total RNA	total RNA	total RNA	total RNA	total RNA	total RNA	total RNA	total RNA	total RNA	total RNA	total RNA	total RNA	total RNA	total RNA	total RNA	total RNA	total RNA
!Sample_extract_protocol_ch1	Trizol extraction of total RNA was performed according to the manufacturer's instructions (Gibco BRL).	Trizol extraction of total RNA was performed according to the manufacturer's instructions (Gibco BRL).	Trizol extraction of total RNA was performed according to the manufacturer's instructions (Gibco BRL).	Trizol extraction of total RNA was performed according to the manufacturer's instructions (Gibco BRL).	Trizol extraction of total RNA was performed according to the manufacturer's instructions (Gibco BRL).	Trizol extraction of total RNA was performed according to the manufacturer's instructions (Gibco BRL).	Trizol extraction of total RNA was performed according to the manufacturer's instructions (Gibco BRL).	Trizol extraction of total RNA was performed according to the manufacturer's instructions (Gibco BRL).	Trizol extraction of total RNA was performed according to the manufacturer's instructions (Gibco BRL).	Trizol extraction of total RNA was performed according to the manufacturer's instructions (Gibco BRL).	Trizol extraction of total RNA was performed according to the manufacturer's instructions (Gibco BRL).	Trizol extraction of total RNA was performed according to the manufacturer's instructions (Gibco BRL).	Trizol extraction of total RNA was performed according to the manufacturer's instructions (Gibco BRL).	Trizol extraction of total RNA was performed according to the manufacturer's instructions (Gibco BRL).	Trizol extraction of total RNA was performed according to the manufacturer's instructions (Gibco BRL).	Trizol extraction of total RNA was performed according to the manufacturer's instructions (Gibco BRL).	Trizol extraction of total RNA was performed according to the manufacturer's instructions (Gibco BRL).	Trizol extraction of total RNA was performed according to the manufacturer's instructions (Gibco BRL).	Trizol extraction of total RNA was performed according to the manufacturer's instructions (Gibco BRL).	Trizol extraction of total RNA was performed according to the manufacturer's instructions (Gibco BRL).	Trizol extraction of total RNA was performed according to the manufacturer's instructions (Gibco BRL).	Trizol extraction of total RNA was performed according to the manufacturer's instructions (Gibco BRL).	Trizol extraction of total RNA was performed according to the manufacturer's instructions (Gibco BRL).	Trizol extraction of total RNA was performed according to the manufacturer's instructions (Gibco BRL).	Trizol extraction of total RNA was performed according to the manufacturer's instructions (Gibco BRL).	Trizol extraction of total RNA was performed according to the manufacturer's instructions (Gibco BRL).	Trizol extraction of total RNA was performed according to the manufacturer's instructions (Gibco BRL).	Trizol extraction of total RNA was performed according to the manufacturer's instructions (Gibco BRL).	Trizol extraction of total RNA was performed according to the manufacturer's instructions (Gibco BRL).	Trizol extraction of total RNA was performed according to the manufacturer's instructions (Gibco BRL).	Trizol extraction of total RNA was performed according to the manufacturer's instructions (Gibco BRL).	Trizol extraction of total RNA was performed according to the manufacturer's instructions (Gibco BRL).
!Sample_label_ch1	biotin	biotin	biotin	biotin	biotin	biotin	biotin	biotin	biotin	biotin	biotin	biotin	biotin	biotin	biotin	biotin	biotin	biotin	biotin	biotin	biotin	biotin	biotin	biotin	biotin	biotin	biotin	biotin	biotin	biotin	biotin	biotin
!Sample_label_protocol_ch1	Biotinylated single stranded cDNA samples were prepared starting from 100 nanograms of total RNA, according to the Affymetrix WT Plus Expression Protocol.	Biotinylated single stranded cDNA samples were prepared starting from 100 nanograms of total RNA, according to the Affymetrix WT Plus Expression Protocol.	Biotinylated single stranded cDNA samples were prepared starting from 100 nanograms of total RNA, according to the Affymetrix WT Plus Expression Protocol.	Biotinylated single stranded cDNA samples were prepared starting from 100 nanograms of total RNA, according to the Affymetrix WT Plus Expression Protocol.	Biotinylated single stranded cDNA samples were prepared starting from 100 nanograms of total RNA, according to the Affymetrix WT Plus Expression Protocol.	Biotinylated single stranded cDNA samples were prepared starting from 100 nanograms of total RNA, according to the Affymetrix WT Plus Expression Protocol.	Biotinylated single stranded cDNA samples were prepared starting from 100 nanograms of total RNA, according to the Affymetrix WT Plus Expression Protocol.	Biotinylated single stranded cDNA samples were prepared starting from 100 nanograms of total RNA, according to the Affymetrix WT Plus Expression Protocol.	Biotinylated single stranded cDNA samples were prepared starting from 100 nanograms of total RNA, according to the Affymetrix WT Plus Expression Protocol.	Biotinylated single stranded cDNA samples were prepared starting from 100 nanograms of total RNA, according to the Affymetrix WT Plus Expression Protocol.	Biotinylated single stranded cDNA samples were prepared starting from 100 nanograms of total RNA, according to the Affymetrix WT Plus Expression Protocol.	Biotinylated single stranded cDNA samples were prepared starting from 100 nanograms of total RNA, according to the Affymetrix WT Plus Expression Protocol.	Biotinylated single stranded cDNA samples were prepared starting from 100 nanograms of total RNA, according to the Affymetrix WT Plus Expression Protocol.	Biotinylated single stranded cDNA samples were prepared starting from 100 nanograms of total RNA, according to the Affymetrix WT Plus Expression Protocol.	Biotinylated single stranded cDNA samples were prepared starting from 100 nanograms of total RNA, according to the Affymetrix WT Plus Expression Protocol.	Biotinylated single stranded cDNA samples were prepared starting from 100 nanograms of total RNA, according to the Affymetrix WT Plus Expression Protocol.	Biotinylated single stranded cDNA samples were prepared starting from 100 nanograms of total RNA, according to the Affymetrix WT Plus Expression Protocol.	Biotinylated single stranded cDNA samples were prepared starting from 100 nanograms of total RNA, according to the Affymetrix WT Plus Expression Protocol.	Biotinylated single stranded cDNA samples were prepared starting from 100 nanograms of total RNA, according to the Affymetrix WT Plus Expression Protocol.	Biotinylated single stranded cDNA samples were prepared starting from 100 nanograms of total RNA, according to the Affymetrix WT Plus Expression Protocol.	Biotinylated single stranded cDNA samples were prepared starting from 100 nanograms of total RNA, according to the Affymetrix WT Plus Expression Protocol.	Biotinylated single stranded cDNA samples were prepared starting from 100 nanograms of total RNA, according to the Affymetrix WT Plus Expression Protocol.	Biotinylated single stranded cDNA samples were prepared starting from 100 nanograms of total RNA, according to the Affymetrix WT Plus Expression Protocol.	Biotinylated single stranded cDNA samples were prepared starting from 100 nanograms of total RNA, according to the Affymetrix WT Plus Expression Protocol.	Biotinylated single stranded cDNA samples were prepared starting from 100 nanograms of total RNA, according to the Affymetrix WT Plus Expression Protocol.	Biotinylated single stranded cDNA samples were prepared starting from 100 nanograms of total RNA, according to the Affymetrix WT Plus Expression Protocol.	Biotinylated single stranded cDNA samples were prepared starting from 100 nanograms of total RNA, according to the Affymetrix WT Plus Expression Protocol.	Biotinylated single stranded cDNA samples were prepared starting from 100 nanograms of total RNA, according to the Affymetrix WT Plus Expression Protocol.	Biotinylated single stranded cDNA samples were prepared starting from 100 nanograms of total RNA, according to the Affymetrix WT Plus Expression Protocol.	Biotinylated single stranded cDNA samples were prepared starting from 100 nanograms of total RNA, according to the Affymetrix WT Plus Expression Protocol.	Biotinylated single stranded cDNA samples were prepared starting from 100 nanograms of total RNA, according to the Affymetrix WT Plus Expression Protocol.	Biotinylated single stranded cDNA samples were prepared starting from 100 nanograms of total RNA, according to the Affymetrix WT Plus Expression Protocol.
!Sample_taxid_ch1	9606	9606	9606	9606	9606	9606	9606	9606	9606	9606	9606	9606	9606	9606	9606	9606	9606	9606	9606	9606	9606	9606	9606	9606	9606	9606	9606	9606	9606	9606	9606	9606
!Sample_hyb_protocol	The fragmented labeled single-stranded DNA target was hybridized for 16 hours and 30 minutes at 45掳C on GeneChip ClariomD array, according to the standard Affymetrix protocol, using the GeneChip Hybridization Oven 640. GeneChips were washed and stained in the Affymetrix Fluidics Station 450.	The fragmented labeled single-stranded DNA target was hybridized for 16 hours and 30 minutes at 45掳C on GeneChip ClariomD array, according to the standard Affymetrix protocol, using the GeneChip Hybridization Oven 640. GeneChips were washed and stained in the Affymetrix Fluidics Station 450.	The fragmented labeled single-stranded DNA target was hybridized for 16 hours and 30 minutes at 45掳C on GeneChip ClariomD array, according to the standard Affymetrix protocol, using the GeneChip Hybridization Oven 640. GeneChips were washed and stained in the Affymetrix Fluidics Station 450.	The fragmented labeled single-stranded DNA target was hybridized for 16 hours and 30 minutes at 45掳C on GeneChip ClariomD array, according to the standard Affymetrix protocol, using the GeneChip Hybridization Oven 640. GeneChips were washed and stained in the Affymetrix Fluidics Station 450.	The fragmented labeled single-stranded DNA target was hybridized for 16 hours and 30 minutes at 45掳C on GeneChip ClariomD array, according to the standard Affymetrix protocol, using the GeneChip Hybridization Oven 640. GeneChips were washed and stained in the Affymetrix Fluidics Station 450.	The fragmented labeled single-stranded DNA target was hybridized for 16 hours and 30 minutes at 45掳C on GeneChip ClariomD array, according to the standard Affymetrix protocol, using the GeneChip Hybridization Oven 640. GeneChips were washed and stained in the Affymetrix Fluidics Station 450.	The fragmented labeled single-stranded DNA target was hybridized for 16 hours and 30 minutes at 45掳C on GeneChip ClariomD array, according to the standard Affymetrix protocol, using the GeneChip Hybridization Oven 640. GeneChips were washed and stained in the Affymetrix Fluidics Station 450.	The fragmented labeled single-stranded DNA target was hybridized for 16 hours and 30 minutes at 45掳C on GeneChip ClariomD array, according to the standard Affymetrix protocol, using the GeneChip Hybridization Oven 640. GeneChips were washed and stained in the Affymetrix Fluidics Station 450.	The fragmented labeled single-stranded DNA target was hybridized for 16 hours and 30 minutes at 45掳C on GeneChip ClariomD array, according to the standard Affymetrix protocol, using the GeneChip Hybridization Oven 640. GeneChips were washed and stained in the Affymetrix Fluidics Station 450.	The fragmented labeled single-stranded DNA target was hybridized for 16 hours and 30 minutes at 45掳C on GeneChip ClariomD array, according to the standard Affymetrix protocol, using the GeneChip Hybridization Oven 640. GeneChips were washed and stained in the Affymetrix Fluidics Station 450.	The fragmented labeled single-stranded DNA target was hybridized for 16 hours and 30 minutes at 45掳C on GeneChip ClariomD array, according to the standard Affymetrix protocol, using the GeneChip Hybridization Oven 640. GeneChips were washed and stained in the Affymetrix Fluidics Station 450.	The fragmented labeled single-stranded DNA target was hybridized for 16 hours and 30 minutes at 45掳C on GeneChip ClariomD array, according to the standard Affymetrix protocol, using the GeneChip Hybridization Oven 640. GeneChips were washed and stained in the Affymetrix Fluidics Station 450.	The fragmented labeled single-stranded DNA target was hybridized for 16 hours and 30 minutes at 45掳C on GeneChip ClariomD array, according to the standard Affymetrix protocol, using the GeneChip Hybridization Oven 640. GeneChips were washed and stained in the Affymetrix Fluidics Station 450.	The fragmented labeled single-stranded DNA target was hybridized for 16 hours and 30 minutes at 45掳C on GeneChip ClariomD array, according to the standard Affymetrix protocol, using the GeneChip Hybridization Oven 640. GeneChips were washed and stained in the Affymetrix Fluidics Station 450.	The fragmented labeled single-stranded DNA target was hybridized for 16 hours and 30 minutes at 45掳C on GeneChip ClariomD array, according to the standard Affymetrix protocol, using the GeneChip Hybridization Oven 640. GeneChips were washed and stained in the Affymetrix Fluidics Station 450.	The fragmented labeled single-stranded DNA target was hybridized for 16 hours and 30 minutes at 45掳C on GeneChip ClariomD array, according to the standard Affymetrix protocol, using the GeneChip Hybridization Oven 640. GeneChips were washed and stained in the Affymetrix Fluidics Station 450.	The fragmented labeled single-stranded DNA target was hybridized for 16 hours and 30 minutes at 45掳C on GeneChip ClariomD array, according to the standard Affymetrix protocol, using the GeneChip Hybridization Oven 640. GeneChips were washed and stained in the Affymetrix Fluidics Station 450.	The fragmented labeled single-stranded DNA target was hybridized for 16 hours and 30 minutes at 45掳C on GeneChip ClariomD array, according to the standard Affymetrix protocol, using the GeneChip Hybridization Oven 640. GeneChips were washed and stained in the Affymetrix Fluidics Station 450.	The fragmented labeled single-stranded DNA target was hybridized for 16 hours and 30 minutes at 45掳C on GeneChip ClariomD array, according to the standard Affymetrix protocol, using the GeneChip Hybridization Oven 640. GeneChips were washed and stained in the Affymetrix Fluidics Station 450.	The fragmented labeled single-stranded DNA target was hybridized for 16 hours and 30 minutes at 45掳C on GeneChip ClariomD array, according to the standard Affymetrix protocol, using the GeneChip Hybridization Oven 640. GeneChips were washed and stained in the Affymetrix Fluidics Station 450.	The fragmented labeled single-stranded DNA target was hybridized for 16 hours and 30 minutes at 45掳C on GeneChip ClariomD array, according to the standard Affymetrix protocol, using the GeneChip Hybridization Oven 640. GeneChips were washed and stained in the Affymetrix Fluidics Station 450.	The fragmented labeled single-stranded DNA target was hybridized for 16 hours and 30 minutes at 45掳C on GeneChip ClariomD array, according to the standard Affymetrix protocol, using the GeneChip Hybridization Oven 640. GeneChips were washed and stained in the Affymetrix Fluidics Station 450.	The fragmented labeled single-stranded DNA target was hybridized for 16 hours and 30 minutes at 45掳C on GeneChip ClariomD array, according to the standard Affymetrix protocol, using the GeneChip Hybridization Oven 640. GeneChips were washed and stained in the Affymetrix Fluidics Station 450.	The fragmented labeled single-stranded DNA target was hybridized for 16 hours and 30 minutes at 45掳C on GeneChip ClariomD array, according to the standard Affymetrix protocol, using the GeneChip Hybridization Oven 640. GeneChips were washed and stained in the Affymetrix Fluidics Station 450.	The fragmented labeled single-stranded DNA target was hybridized for 16 hours and 30 minutes at 45掳C on GeneChip ClariomD array, according to the standard Affymetrix protocol, using the GeneChip Hybridization Oven 640. GeneChips were washed and stained in the Affymetrix Fluidics Station 450.	The fragmented labeled single-stranded DNA target was hybridized for 16 hours and 30 minutes at 45掳C on GeneChip ClariomD array, according to the standard Affymetrix protocol, using the GeneChip Hybridization Oven 640. GeneChips were washed and stained in the Affymetrix Fluidics Station 450.	The fragmented labeled single-stranded DNA target was hybridized for 16 hours and 30 minutes at 45掳C on GeneChip ClariomD array, according to the standard Affymetrix protocol, using the GeneChip Hybridization Oven 640. GeneChips were washed and stained in the Affymetrix Fluidics Station 450.	The fragmented labeled single-stranded DNA target was hybridized for 16 hours and 30 minutes at 45掳C on GeneChip ClariomD array, according to the standard Affymetrix protocol, using the GeneChip Hybridization Oven 640. GeneChips were washed and stained in the Affymetrix Fluidics Station 450.	The fragmented labeled single-stranded DNA target was hybridized for 16 hours and 30 minutes at 45掳C on GeneChip ClariomD array, according to the standard Affymetrix protocol, using the GeneChip Hybridization Oven 640. GeneChips were washed and stained in the Affymetrix Fluidics Station 450.	The fragmented labeled single-stranded DNA target was hybridized for 16 hours and 30 minutes at 45掳C on GeneChip ClariomD array, according to the standard Affymetrix protocol, using the GeneChip Hybridization Oven 640. GeneChips were washed and stained in the Affymetrix Fluidics Station 450.	The fragmented labeled single-stranded DNA target was hybridized for 16 hours and 30 minutes at 45掳C on GeneChip ClariomD array, according to the standard Affymetrix protocol, using the GeneChip Hybridization Oven 640. GeneChips were washed and stained in the Affymetrix Fluidics Station 450.	The fragmented labeled single-stranded DNA target was hybridized for 16 hours and 30 minutes at 45掳C on GeneChip ClariomD array, according to the standard Affymetrix protocol, using the GeneChip Hybridization Oven 640. GeneChips were washed and stained in the Affymetrix Fluidics Station 450.
!Sample_scan_protocol	Scanning of the arrays was performed using the GeneChip Scanner 7G.	Scanning of the arrays was performed using the GeneChip Scanner 7G.	Scanning of the arrays was performed using the GeneChip Scanner 7G.	Scanning of the arrays was performed using the GeneChip Scanner 7G.	Scanning of the arrays was performed using the GeneChip Scanner 7G.	Scanning of the arrays was performed using the GeneChip Scanner 7G.	Scanning of the arrays was performed using the GeneChip Scanner 7G.	Scanning of the arrays was performed using the GeneChip Scanner 7G.	Scanning of the arrays was performed using the GeneChip Scanner 7G.	Scanning of the arrays was performed using the GeneChip Scanner 7G.	Scanning of the arrays was performed using the GeneChip Scanner 7G.	Scanning of the arrays was performed using the GeneChip Scanner 7G.	Scanning of the arrays was performed using the GeneChip Scanner 7G.	Scanning of the arrays was performed using the GeneChip Scanner 7G.	Scanning of the arrays was performed using the GeneChip Scanner 7G.	Scanning of the arrays was performed using the GeneChip Scanner 7G.	Scanning of the arrays was performed using the GeneChip Scanner 7G.	Scanning of the arrays was performed using the GeneChip Scanner 7G.	Scanning of the arrays was performed using the GeneChip Scanner 7G.	Scanning of the arrays was performed using the GeneChip Scanner 7G.	Scanning of the arrays was performed using the GeneChip Scanner 7G.	Scanning of the arrays was performed using the GeneChip Scanner 7G.	Scanning of the arrays was performed using the GeneChip Scanner 7G.	Scanning of the arrays was performed using the GeneChip Scanner 7G.	Scanning of the arrays was performed using the GeneChip Scanner 7G.	Scanning of the arrays was performed using the GeneChip Scanner 7G.	Scanning of the arrays was performed using the GeneChip Scanner 7G.	Scanning of the arrays was performed using the GeneChip Scanner 7G.	Scanning of the arrays was performed using the GeneChip Scanner 7G.	Scanning of the arrays was performed using the GeneChip Scanner 7G.	Scanning of the arrays was performed using the GeneChip Scanner 7G.	Scanning of the arrays was performed using the GeneChip Scanner 7G.
!Sample_description	non-progressed SMM	progressed SMM	non-progressed SMM	active MM	progressed SMM	progressed SMM	progressed SMM	non-progressed SMM	progressed SMM	active MM	non-progressed SMM	progressed SMM	active MM	active MM	progressed SMM	active MM	non-progressed SMM	active MM	progressed SMM	progressed SMM	active MM	non-progressed SMM	non-progressed SMM	non-progressed SMM	non-progressed SMM	non-progressed SMM	active MM	non-progressed SMM	non-progressed SMM	active MM	active MM	progressed SMM
!Sample_data_processing	Normalized expression values were obtained using Robust Multi Array Average (RMA) procedure. The custom CDF GENECODEG version 22 was used from BrainArray.	Normalized expression values were obtained using Robust Multi Array Average (RMA) procedure. The custom CDF GENECODEG version 22 was used from BrainArray.	Normalized expression values were obtained using Robust Multi Array Average (RMA) procedure. The custom CDF GENECODEG version 22 was used from BrainArray.	Normalized expression values were obtained using Robust Multi Array Average (RMA) procedure. The custom CDF GENECODEG version 22 was used from BrainArray.	Normalized expression values were obtained using Robust Multi Array Average (RMA) procedure. The custom CDF GENECODEG version 22 was used from BrainArray.	Normalized expression values were obtained using Robust Multi Array Average (RMA) procedure. The custom CDF GENECODEG version 22 was used from BrainArray.	Normalized expression values were obtained using Robust Multi Array Average (RMA) procedure. The custom CDF GENECODEG version 22 was used from BrainArray.	Normalized expression values were obtained using Robust Multi Array Average (RMA) procedure. The custom CDF GENECODEG version 22 was used from BrainArray.	Normalized expression values were obtained using Robust Multi Array Average (RMA) procedure. The custom CDF GENECODEG version 22 was used from BrainArray.	Normalized expression values were obtained using Robust Multi Array Average (RMA) procedure. The custom CDF GENECODEG version 22 was used from BrainArray.	Normalized expression values were obtained using Robust Multi Array Average (RMA) procedure. The custom CDF GENECODEG version 22 was used from BrainArray.	Normalized expression values were obtained using Robust Multi Array Average (RMA) procedure. The custom CDF GENECODEG version 22 was used from BrainArray.	Normalized expression values were obtained using Robust Multi Array Average (RMA) procedure. The custom CDF GENECODEG version 22 was used from BrainArray.	Normalized expression values were obtained using Robust Multi Array Average (RMA) procedure. The custom CDF GENECODEG version 22 was used from BrainArray.	Normalized expression values were obtained using Robust Multi Array Average (RMA) procedure. The custom CDF GENECODEG version 22 was used from BrainArray.	Normalized expression values were obtained using Robust Multi Array Average (RMA) procedure. The custom CDF GENECODEG version 22 was used from BrainArray.	Normalized expression values were obtained using Robust Multi Array Average (RMA) procedure. The custom CDF GENECODEG version 22 was used from BrainArray.	Normalized expression values were obtained using Robust Multi Array Average (RMA) procedure. The custom CDF GENECODEG version 22 was used from BrainArray.	Normalized expression values were obtained using Robust Multi Array Average (RMA) procedure. The custom CDF GENECODEG version 22 was used from BrainArray.	Normalized expression values were obtained using Robust Multi Array Average (RMA) procedure. The custom CDF GENECODEG version 22 was used from BrainArray.	Normalized expression values were obtained using Robust Multi Array Average (RMA) procedure. The custom CDF GENECODEG version 22 was used from BrainArray.	Normalized expression values were obtained using Robust Multi Array Average (RMA) procedure. The custom CDF GENECODEG version 22 was used from BrainArray.	Normalized expression values were obtained using Robust Multi Array Average (RMA) procedure. The custom CDF GENECODEG version 22 was used from BrainArray.	Normalized expression values were obtained using Robust Multi Array Average (RMA) procedure. The custom CDF GENECODEG version 22 was used from BrainArray.	Normalized expression values were obtained using Robust Multi Array Average (RMA) procedure. The custom CDF GENECODEG version 22 was used from BrainArray.	Normalized expression values were obtained using Robust Multi Array Average (RMA) procedure. The custom CDF GENECODEG version 22 was used from BrainArray.	Normalized expression values were obtained using Robust Multi Array Average (RMA) procedure. The custom CDF GENECODEG version 22 was used from BrainArray.	Normalized expression values were obtained using Robust Multi Array Average (RMA) procedure. The custom CDF GENECODEG version 22 was used from BrainArray.	Normalized expression values were obtained using Robust Multi Array Average (RMA) procedure. The custom CDF GENECODEG version 22 was used from BrainArray.	Normalized expression values were obtained using Robust Multi Array Average (RMA) procedure. The custom CDF GENECODEG version 22 was used from BrainArray.	Normalized expression values were obtained using Robust Multi Array Average (RMA) procedure. The custom CDF GENECODEG version 22 was used from BrainArray.	Normalized expression values were obtained using Robust Multi Array Average (RMA) procedure. The custom CDF GENECODEG version 22 was used from BrainArray.
!Sample_platform_id	GPL25401	GPL25401	GPL25401	GPL25401	GPL25401	GPL25401	GPL25401	GPL25401	GPL25401	GPL25401	GPL25401	GPL25401	GPL25401	GPL25401	GPL25401	GPL25401	GPL25401	GPL25401	GPL25401	GPL25401	GPL25401	GPL25401	GPL25401	GPL25401	GPL25401	GPL25401	GPL25401	GPL25401	GPL25401	GPL25401	GPL25401	GPL25401
!Sample_contact_name	Luca,,Agnelli	Luca,,Agnelli	Luca,,Agnelli	Luca,,Agnelli	Luca,,Agnelli	Luca,,Agnelli	Luca,,Agnelli	Luca,,Agnelli	Luca,,Agnelli	Luca,,Agnelli	Luca,,Agnelli	Luca,,Agnelli	Luca,,Agnelli	Luca,,Agnelli	Luca,,Agnelli	Luca,,Agnelli	Luca,,Agnelli	Luca,,Agnelli	Luca,,Agnelli	Luca,,Agnelli	Luca,,Agnelli	Luca,,Agnelli	Luca,,Agnelli	Luca,,Agnelli	Luca,,Agnelli	Luca,,Agnelli	Luca,,Agnelli	Luca,,Agnelli	Luca,,Agnelli	Luca,,Agnelli	Luca,,Agnelli	Luca,,Agnelli
!Sample_contact_email	luca.agnelli@unimi.it, katiatodoerti@gmail.com	luca.agnelli@unimi.it, katiatodoerti@gmail.com	luca.agnelli@unimi.it, katiatodoerti@gmail.com	luca.agnelli@unimi.it, katiatodoerti@gmail.com	luca.agnelli@unimi.it, katiatodoerti@gmail.com	luca.agnelli@unimi.it, katiatodoerti@gmail.com	luca.agnelli@unimi.it, katiatodoerti@gmail.com	luca.agnelli@unimi.it, katiatodoerti@gmail.com	luca.agnelli@unimi.it, katiatodoerti@gmail.com	luca.agnelli@unimi.it, katiatodoerti@gmail.com	luca.agnelli@unimi.it, katiatodoerti@gmail.com	luca.agnelli@unimi.it, katiatodoerti@gmail.com	luca.agnelli@unimi.it, katiatodoerti@gmail.com	luca.agnelli@unimi.it, katiatodoerti@gmail.com	luca.agnelli@unimi.it, katiatodoerti@gmail.com	luca.agnelli@unimi.it, katiatodoerti@gmail.com	luca.agnelli@unimi.it, katiatodoerti@gmail.com	luca.agnelli@unimi.it, katiatodoerti@gmail.com	luca.agnelli@unimi.it, katiatodoerti@gmail.com	luca.agnelli@unimi.it, katiatodoerti@gmail.com	luca.agnelli@unimi.it, katiatodoerti@gmail.com	luca.agnelli@unimi.it, katiatodoerti@gmail.com	luca.agnelli@unimi.it, katiatodoerti@gmail.com	luca.agnelli@unimi.it, katiatodoerti@gmail.com	luca.agnelli@unimi.it, katiatodoerti@gmail.com	luca.agnelli@unimi.it, katiatodoerti@gmail.com	luca.agnelli@unimi.it, katiatodoerti@gmail.com	luca.agnelli@unimi.it, katiatodoerti@gmail.com	luca.agnelli@unimi.it, katiatodoerti@gmail.com	luca.agnelli@unimi.it, katiatodoerti@gmail.com	luca.agnelli@unimi.it, katiatodoerti@gmail.com	luca.agnelli@unimi.it, katiatodoerti@gmail.com
!Sample_contact_phone	390255033328	390255033328	390255033328	390255033328	390255033328	390255033328	390255033328	390255033328	390255033328	390255033328	390255033328	390255033328	390255033328	390255033328	390255033328	390255033328	390255033328	390255033328	390255033328	390255033328	390255033328	390255033328	390255033328	390255033328	390255033328	390255033328	390255033328	390255033328	390255033328	390255033328	390255033328	390255033328
!Sample_contact_department	Department of Oncology and Hemato-oncology - Hematology 1	Department of Oncology and Hemato-oncology - Hematology 1	Department of Oncology and Hemato-oncology - Hematology 1	Department of Oncology and Hemato-oncology - Hematology 1	Department of Oncology and Hemato-oncology - Hematology 1	Department of Oncology and Hemato-oncology - Hematology 1	Department of Oncology and Hemato-oncology - Hematology 1	Department of Oncology and Hemato-oncology - Hematology 1	Department of Oncology and Hemato-oncology - Hematology 1	Department of Oncology and Hemato-oncology - Hematology 1	Department of Oncology and Hemato-oncology - Hematology 1	Department of Oncology and Hemato-oncology - Hematology 1	Department of Oncology and Hemato-oncology - Hematology 1	Department of Oncology and Hemato-oncology - Hematology 1	Department of Oncology and Hemato-oncology - Hematology 1	Department of Oncology and Hemato-oncology - Hematology 1	Department of Oncology and Hemato-oncology - Hematology 1	Department of Oncology and Hemato-oncology - Hematology 1	Department of Oncology and Hemato-oncology - Hematology 1	Department of Oncology and Hemato-oncology - Hematology 1	Department of Oncology and Hemato-oncology - Hematology 1	Department of Oncology and Hemato-oncology - Hematology 1	Department of Oncology and Hemato-oncology - Hematology 1	Department of Oncology and Hemato-oncology - Hematology 1	Department of Oncology and Hemato-oncology - Hematology 1	Department of Oncology and Hemato-oncology - Hematology 1	Department of Oncology and Hemato-oncology - Hematology 1	Department of Oncology and Hemato-oncology - Hematology 1	Department of Oncology and Hemato-oncology - Hematology 1	Department of Oncology and Hemato-oncology - Hematology 1	Department of Oncology and Hemato-oncology - Hematology 1	Department of Oncology and Hemato-oncology - Hematology 1
!Sample_contact_institute	University of Milan - Fondazione IRCCS Ospedale Maggiore Policlinico	University of Milan - Fondazione IRCCS Ospedale Maggiore Policlinico	University of Milan - Fondazione IRCCS Ospedale Maggiore Policlinico	University of Milan - Fondazione IRCCS Ospedale Maggiore Policlinico	University of Milan - Fondazione IRCCS Ospedale Maggiore Policlinico	University of Milan - Fondazione IRCCS Ospedale Maggiore Policlinico	University of Milan - Fondazione IRCCS Ospedale Maggiore Policlinico	University of Milan - Fondazione IRCCS Ospedale Maggiore Policlinico	University of Milan - Fondazione IRCCS Ospedale Maggiore Policlinico	University of Milan - Fondazione IRCCS Ospedale Maggiore Policlinico	University of Milan - Fondazione IRCCS Ospedale Maggiore Policlinico	University of Milan - Fondazione IRCCS Ospedale Maggiore Policlinico	University of Milan - Fondazione IRCCS Ospedale Maggiore Policlinico	University of Milan - Fondazione IRCCS Ospedale Maggiore Policlinico	University of Milan - Fondazione IRCCS Ospedale Maggiore Policlinico	University of Milan - Fondazione IRCCS Ospedale Maggiore Policlinico	University of Milan - Fondazione IRCCS Ospedale Maggiore Policlinico	University of Milan - Fondazione IRCCS Ospedale Maggiore Policlinico	University of Milan - Fondazione IRCCS Ospedale Maggiore Policlinico	University of Milan - Fondazione IRCCS Ospedale Maggiore Policlinico	University of Milan - Fondazione IRCCS Ospedale Maggiore Policlinico	University of Milan - Fondazione IRCCS Ospedale Maggiore Policlinico	University of Milan - Fondazione IRCCS Ospedale Maggiore Policlinico	University of Milan - Fondazione IRCCS Ospedale Maggiore Policlinico	University of Milan - Fondazione IRCCS Ospedale Maggiore Policlinico	University of Milan - Fondazione IRCCS Ospedale Maggiore Policlinico	University of Milan - Fondazione IRCCS Ospedale Maggiore Policlinico	University of Milan - Fondazione IRCCS Ospedale Maggiore Policlinico	University of Milan - Fondazione IRCCS Ospedale Maggiore Policlinico	University of Milan - Fondazione IRCCS Ospedale Maggiore Policlinico	University of Milan - Fondazione IRCCS Ospedale Maggiore Policlinico	University of Milan - Fondazione IRCCS Ospedale Maggiore Policlinico
!Sample_contact_address	Francesco Sforza, 35	Francesco Sforza, 35	Francesco Sforza, 35	Francesco Sforza, 35	Francesco Sforza, 35	Francesco Sforza, 35	Francesco Sforza, 35	Francesco Sforza, 35	Francesco Sforza, 35	Francesco Sforza, 35	Francesco Sforza, 35	Francesco Sforza, 35	Francesco Sforza, 35	Francesco Sforza, 35	Francesco Sforza, 35	Francesco Sforza, 35	Francesco Sforza, 35	Francesco Sforza, 35	Francesco Sforza, 35	Francesco Sforza, 35	Francesco Sforza, 35	Francesco Sforza, 35	Francesco Sforza, 35	Francesco Sforza, 35	Francesco Sforza, 35	Francesco Sforza, 35	Francesco Sforza, 35	Francesco Sforza, 35	Francesco Sforza, 35	Francesco Sforza, 35	Francesco Sforza, 35	Francesco Sforza, 35
!Sample_contact_city	MILAN	MILAN	MILAN	MILAN	MILAN	MILAN	MILAN	MILAN	MILAN	MILAN	MILAN	MILAN	MILAN	MILAN	MILAN	MILAN	MILAN	MILAN	MILAN	MILAN	MILAN	MILAN	MILAN	MILAN	MILAN	MILAN	MILAN	MILAN	MILAN	MILAN	MILAN	MILAN
!Sample_contact_zip/postal_code	20122	20122	20122	20122	20122	20122	20122	20122	20122	20122	20122	20122	20122	20122	20122	20122	20122	20122	20122	20122	20122	20122	20122	20122	20122	20122	20122	20122	20122	20122	20122	20122
!Sample_contact_country	Italy	Italy	Italy	Italy	Italy	Italy	Italy	Italy	Italy	Italy	Italy	Italy	Italy	Italy	Italy	Italy	Italy	Italy	Italy	Italy	Italy	Italy	Italy	Italy	Italy	Italy	Italy	Italy	Italy	Italy	Italy	Italy
!Sample_supplementary_file	ftp://ftp.ncbi.nlm.nih.gov/geo/samples/GSM3310nnn/GSM3310598/suppl/GSM3310598_pz2012.002.CEL.gz	ftp://ftp.ncbi.nlm.nih.gov/geo/samples/GSM3310nnn/GSM3310599/suppl/GSM3310599_pz2012.003.CEL.gz	ftp://ftp.ncbi.nlm.nih.gov/geo/samples/GSM3310nnn/GSM3310600/suppl/GSM3310600_pz2013.002.CEL.gz	ftp://ftp.ncbi.nlm.nih.gov/geo/samples/GSM3310nnn/GSM3310601/suppl/GSM3310601_pz2013.003.CEL.gz	ftp://ftp.ncbi.nlm.nih.gov/geo/samples/GSM3310nnn/GSM3310602/suppl/GSM3310602_pz2013.017.CEL.gz	ftp://ftp.ncbi.nlm.nih.gov/geo/samples/GSM3310nnn/GSM3310603/suppl/GSM3310603_pz2014.006.CEL.gz	ftp://ftp.ncbi.nlm.nih.gov/geo/samples/GSM3310nnn/GSM3310604/suppl/GSM3310604_pz2014.033.CEL.gz	ftp://ftp.ncbi.nlm.nih.gov/geo/samples/GSM3310nnn/GSM3310605/suppl/GSM3310605_pz2014.037.CEL.gz	ftp://ftp.ncbi.nlm.nih.gov/geo/samples/GSM3310nnn/GSM3310606/suppl/GSM3310606_pz2014.055.CEL.gz	ftp://ftp.ncbi.nlm.nih.gov/geo/samples/GSM3310nnn/GSM3310607/suppl/GSM3310607_pz2014.096.CEL.gz	ftp://ftp.ncbi.nlm.nih.gov/geo/samples/GSM3310nnn/GSM3310608/suppl/GSM3310608_pz2014.116.CEL.gz	ftp://ftp.ncbi.nlm.nih.gov/geo/samples/GSM3310nnn/GSM3310609/suppl/GSM3310609_pz2014.117.CEL.gz	ftp://ftp.ncbi.nlm.nih.gov/geo/samples/GSM3310nnn/GSM3310610/suppl/GSM3310610_pz2015.017.CEL.gz	ftp://ftp.ncbi.nlm.nih.gov/geo/samples/GSM3310nnn/GSM3310611/suppl/GSM3310611_pz2015.026.CEL.gz	ftp://ftp.ncbi.nlm.nih.gov/geo/samples/GSM3310nnn/GSM3310612/suppl/GSM3310612_pz2015.033.CEL.gz	ftp://ftp.ncbi.nlm.nih.gov/geo/samples/GSM3310nnn/GSM3310613/suppl/GSM3310613_pz2015.050.CEL.gz	ftp://ftp.ncbi.nlm.nih.gov/geo/samples/GSM3310nnn/GSM3310614/suppl/GSM3310614_pz2015.060.CEL.gz	ftp://ftp.ncbi.nlm.nih.gov/geo/samples/GSM3310nnn/GSM3310615/suppl/GSM3310615_pz2015.112.CEL.gz	ftp://ftp.ncbi.nlm.nih.gov/geo/samples/GSM3310nnn/GSM3310616/suppl/GSM3310616_pz2016.094.CEL.gz	ftp://ftp.ncbi.nlm.nih.gov/geo/samples/GSM3310nnn/GSM3310617/suppl/GSM3310617_pz2016.125.CEL.gz	ftp://ftp.ncbi.nlm.nih.gov/geo/samples/GSM3310nnn/GSM3310618/suppl/GSM3310618_pz2016.160.CEL.gz	ftp://ftp.ncbi.nlm.nih.gov/geo/samples/GSM3310nnn/GSM3310619/suppl/GSM3310619_pz2017.053.CEL.gz	ftp://ftp.ncbi.nlm.nih.gov/geo/samples/GSM3310nnn/GSM3310620/suppl/GSM3310620_pz2017.090.CEL.gz	ftp://ftp.ncbi.nlm.nih.gov/geo/samples/GSM3310nnn/GSM3310621/suppl/GSM3310621_pz2017.099.CEL.gz	ftp://ftp.ncbi.nlm.nih.gov/geo/samples/GSM3310nnn/GSM3310622/suppl/GSM3310622_pz2017.103.CEL.gz	ftp://ftp.ncbi.nlm.nih.gov/geo/samples/GSM3310nnn/GSM3310623/suppl/GSM3310623_pz2017.127.CEL.gz	ftp://ftp.ncbi.nlm.nih.gov/geo/samples/GSM3310nnn/GSM3310624/suppl/GSM3310624_pz2017.135.CEL.gz	ftp://ftp.ncbi.nlm.nih.gov/geo/samples/GSM3310nnn/GSM3310625/suppl/GSM3310625_pz2017.136.CEL.gz	ftp://ftp.ncbi.nlm.nih.gov/geo/samples/GSM3310nnn/GSM3310626/suppl/GSM3310626_pz2017.141.CEL.gz	ftp://ftp.ncbi.nlm.nih.gov/geo/samples/GSM3310nnn/GSM3310627/suppl/GSM3310627_pz2017.171.CEL.gz	ftp://ftp.ncbi.nlm.nih.gov/geo/samples/GSM3310nnn/GSM3310628/suppl/GSM3310628_pz2017.174.CEL.gz	ftp://ftp.ncbi.nlm.nih.gov/geo/samples/GSM3310nnn/GSM3310629/suppl/GSM3310629_pz2018.060.CEL.gz
!Sample_data_row_count	53538	53538	53538	53538	53538	53538	53538	53538	53538	53538	53538	53538	53538	53538	53538	53538	53538	53538	53538	53538	53538	53538	53538	53538	53538	53538	53538	53538	53538	53538	53538	53538
!series_matrix_table_begin
ID_REF	GSM3310598	GSM3310599	GSM3310600	GSM3310601	GSM3310602	GSM3310603	GSM3310604	GSM3310605	GSM3310606	GSM3310607	GSM3310608	GSM3310609	GSM3310610	GSM3310611	GSM3310612	GSM3310613	GSM3310614	GSM3310615	GSM3310616	GSM3310617	GSM3310618	GSM3310619	GSM3310620	GSM3310621	GSM3310622	GSM3310623	GSM3310624	GSM3310625	GSM3310626	GSM3310627	GSM3310628	GSM3310629
ENSG00000000003.14_at	4.16684	3.1758	3.99321	3.32664	3.88123	5.8116	3.41274	5.46315	3.10134	4.28104	4.36142	3.69903	3.29591	5.4593	3.13421	3.49501	3.98866	3.40067	3.59424	3.39984	3.43481	4.41319	4.71883	4.78641	5.3086	3.91883	3.36244	6.58117	4.87577	3.04434	3.13493	4.73901
ENSG00000000005.5_at	1.79674	1.76439	1.87361	1.88602	1.66346	1.69654	1.99976	1.67927	1.86124	1.73573	1.58485	1.93993	1.63467	1.95224	1.77456	1.91248	1.76445	2.02804	1.84692	1.81995	1.68398	1.87572	1.82659	1.84382	1.7985	1.71104	1.83669	2.1598	1.96883	2.0163	1.84364	2.02526
ENSG00000000419.12_at	6.53364	6.89116	6.96195	6.98333	7.96193	7.12382	6.93167	7.31417	7.61854	8.54508	7.67936	6.04767	7.57457	7.33654	7.28295	6.74191	6.91268	7.38665	7.40503	6.97866	7.35685	7.06914	7.391	7.13529	7.22402	6.84546	6.14303	7.32522	7.34367	7.01737	6.87162	7.81583
ENSG00000000457.13_at	5.85367	5.62523	5.04774	5.47658	5.06153	5.67226	4.56259	5.44149	4.90575	5.08713	5.64018	5.15397	5.17828	5.66196	5.70135	4.97875	5.71632	5.84562	5.02617	4.75755	4.90676	5.67495	4.69113	4.6312	4.72744	5.63803	4.97328	5.89222	5.06295	4.62284	4.58069	5.07539
ENSG00000000460.16_at	3.22067	3.19246	2.94387	3.13927	2.97815	3.26649	3.09167	2.98668	2.94727	3.01109	3.2786	2.8447	3.44404	3.29394	3.11042	3.07518	3.35834	4.38879	2.74863	2.79073	2.91401	3.41393	2.97818	2.86346	2.81106	3.3944	3.01224	3.23294	3.03227	2.8379	2.86992	3.03286
ENSG00000000938.12_at	5.37627	5.28459	6.26531	5.19877	5.15525	5.33936	5.66021	5.38449	5.13927	5.13946	5.6687	5.2714	5.22226	5.55781	5.36271	5.60555	5.17038	5.47575	5.29245	5.45371	5.39449	5.44014	5.42167	5.59131	5.87337	5.24396	5.19618	5.3474	5.72014	5.48765	5.92829	6.26836
ENSG00000000971.15_at	3.14762	2.46991	2.23721	2.10405	2.40474	2.15901	3.32234	2.32883	2.03875	3.05177	2.30695	2.72432	3.00328	1.93041	2.26886	3.19344	2.31209	2.38591	2.2378	2.27687	2.34686	2.09951	1.876	2.28411	2.21954	2.2436	2.79882	2.12287	2.27596	1.9515	2.23681	2.182
ENSG00000001036.13_at	6.82939	6.77941	6.55438	6.60294	5.97781	6.44248	5.72267	5.87163	6.68372	6.3288	6.96662	6.65734	5.80074	6.36116	6.57532	5.75267	6.15014	7.06397	6.62715	5.55158	6.75085	6.20034	6.89303	7.13295	6.17295	5.91099	7.00573	6.65836	6.25789	6.05344	5.39203	6.23139
ENSG00000001084.10_at	5.21589	5.8368	5.3776	5.66808	5.12188	4.94631	5.37503	5.43959	5.10194	5.07472	5.31357	5.04437	4.96527	4.78505	5.3287	5.27783	4.88132	5.27105	5.20993	5.28809	5.12094	5.13921	5.13517	4.94978	5.20455	4.80407	5.17006	5.47348	5.44727	4.78485	5.25003	5.00047
ENSG00000001167.14_at	6.49541	6.39923	6.39617	6.77208	6.5479	6.60761	6.13417	7.2963	6.43058	6.89429	6.96078	6.27939	6.85732	6.73451	6.54338	6.46974	7.34689	6.61238	6.36445	6.57343	6.44557	6.59686	6.85492	6.04866	6.51654	7.25942	6.45264	6.65447	6.84539	5.95173	6.90859	6.19919
ENSG00000001460.17_at	3.77791	3.69688	3.83557	3.63421	3.54121	3.74428	3.764	3.5662	3.68966	3.60809	3.77215	3.89097	3.65775	3.78251	3.64938	3.71024	3.67775	3.85492	3.66819	3.75277	3.65704	3.65469	3.70296	3.95451	3.7645	3.68571	3.95495	3.71469	3.70775	3.83878	3.62887	3.7602
ENSG00000001461.16_at	5.05976	5.34444	5.5378	5.19366	4.933	5.27277	4.90822	4.92661	5.47414	4.75803	5.29374	5.1876	5.22187	5.36702	5.39442	5.12886	5.20297	5.84965	5.81713	5.25205	5.89317	5.31327	5.36064	5.01533	5.42151	5.31684	5.56741	5.08477	4.80464	5.41307	5.12012	4.6979
ENSG00000001497.16_at	5.5302	5.38722	5.49107	5.4497	5.52299	5.80566	5.31942	5.58135	5.62883	5.29675	5.34672	5.34635	5.35664	5.75874	5.31751	5.39798	5.61649	5.59699	5.43855	5.44111	5.3873	5.37612	5.16312	5.23241	5.47298	5.37289	5.43489	5.65758	5.36875	5.38999	5.39172	5.1453
ENSG00000001561.6_at	5.76621	6.54736	4.71568	6.74814	5.64876	6.65487	4.4209	6.56927	5.82886	6.01315	6.30206	5.41623	6.15173	6.55973	6.26974	4.50673	5.39172	5.78161	4.86606	5.31655	4.86586	5.90111	6.05303	5.1252	5.57932	5.45384	5.78399	6.36944	5.36999	4.82934	5.82867	6.19199
ENSG00000001617.11_at	5.08927	5.01842	5.06466	5.11554	5.11204	5.00766	5.17538	5.14792	5.12294	4.93605	5.07161	5.19443	5.01766	5.03009	5.03268	5.16046	5.07483	5.15379	5.05421	5.22165	5.20158	5.13611	5.24223	5.5361	5.02884	5.12082	5.18837	5.21027	5.25841	5.34263	5.25753	5.36898
ENSG00000001626.14_at	2.13435	2.25633	2.20766	2.11702	1.99709	2.13572	2.28567	2.34207	2.10501	2.00669	2.14855	2.21535	1.92831	2.09608	2.05679	2.14312	2.0395	2.26078	2.16515	2.12212	2.15475	2.17867	2.02908	2.23824	2.08579	2.07125	2.1632	2.29929	2.11684	2.1122	2.25699	2.15392
ENSG00000001629.9_at	6.99973	6.40223	6.47462	6.65357	7.05576	6.99364	6.52011	6.51752	7.06771	6.75042	6.85802	6.91494	7.09759	7.02522	7.14462	6.67694	6.60637	6.58377	6.37432	6.49324	6.33622	6.75104	6.62898	6.18621	6.82753	6.7125	7.33428	6.53953	6.28541	6.60028	6.59523	6.21543
ENSG00000001630.15_at	5.76964	6.34298	6.10362	6.21398	6.03327	5.95504	6.1565	6.23342	6.13794	5.98339	6.0469	6.17293	6.14427	5.9423	6.10163	6.24999	6.27371	6.33054	6.23029	6.09009	6.17391	5.92615	6.39126	6.19213	6.19942	6.18545	6.21717	6.07134	6.31665	6.4012	5.95831	6.29963
ENSG00000001631.15_at	6.29918	5.51905	5.60487	5.91308	6.50727	6.34459	5.25773	5.50243	6.16017	6.31889	6.43189	5.93266	6.52094	6.59003	6.73006	5.70139	6.03585	5.84052	5.94183	5.99533	5.89242	6.05119	6.04619	6.06373	5.72713	6.41891	6.28112	5.87917	5.64017	5.75211	5.68516	5.64685
ENSG00000002016.17_at	5.04152	5.0021	4.95368	4.99853	4.9185	5.2352	4.89486	4.98476	4.88047	4.93036	5.00958	5.0604	5.0284	5.1109	4.97279	4.93426	5.09137	4.94181	4.88994	4.94796	4.87839	4.97597	5.06468	4.99545	4.86177	5.19152	4.85139	4.94526	4.97352	5.07267	5.05865	5.11212
ENSG00000002079.13_at	3.62238	3.75581	3.33444	3.63004	3.42086	3.58111	3.5979	3.71172	3.70908	3.36592	3.54113	3.82241	3.47746	3.48269	3.5656	3.59718	3.61929	3.77745	3.50694	3.64293	3.58938	3.61925	3.66059	3.94475	3.38472	3.65067	3.6079	3.72289	3.69511	3.80618	3.54213	3.84504
ENSG00000002330.13_at	6.11033	6.30229	6.31077	6.27618	6.41453	6.41277	6.52447	6.55105	6.33954	6.13517	6.07657	6.52231	6.21302	6.31383	6.29624	6.43146	6.28945	6.39667	6.4134	6.25774	6.50814	6.34476	6.41792	6.66481	6.3757	6.1156	6.43181	6.43504	6.43878	6.53486	6.50269	6.50355
ENSG00000002549.12_at	5.60766	6.83016	5.59143	7.25421	5.65978	6.59333	5.93631	5.09973	6.05817	5.62229	5.88551	5.65289	5.74079	6.62914	5.90455	5.71516	4.98268	6.07458	6.45129	5.46422	6.42922	5.55347	5.07238	4.90491	5.37042	4.64023	5.91945	6.57399	5.27969	6.06139	5.38985	5.41053
ENSG00000002587.9_at	4.97036	5.04739	4.77194	4.83058	4.8895	4.68783	4.84337	5.07213	5.03326	4.67242	4.7835	5.17657	4.88726	4.74607	4.90881	4.73545	4.72677	4.98105	4.80693	4.88883	4.72333	4.87446	4.93168	5.061	4.94466	4.78927	4.98098	4.89985	4.98298	5.27682	4.7729	5.12976
ENSG00000002726.20_at	4.57451	5.02066	4.19029	5.12411	4.54103	4.60324	4.44725	4.65918	4.36466	4.28073	4.56966	4.4946	4.272	4.39395	4.83462	4.38695	4.47446	4.63344	4.34393	4.52232	4.35182	4.46028	4.68717	4.70758	4.44663	4.40632	4.35877	4.36662	4.63908	4.50066	4.29286	4.54663
ENSG00000002745.12_at	4.91469	4.96744	5.05706	4.8874	4.8179	4.72499	5.36754	5.02207	4.71851	4.38591	4.75059	4.87135	4.53735	4.78062	4.99753	5.31633	4.6911	4.68398	5.01327	5.16817	5.29818	4.68239	4.59426	5.02666	4.7147	4.52389	5.04685	4.91065	5.0814	4.70594	5.19819	4.76931
ENSG00000002746.14_at	3.441	3.59389	3.44635	3.4086	3.34916	3.45836	3.57673	3.49837	3.52833	3.3889	3.40059	3.48725	3.25602	3.41812	3.34508	3.68288	3.45173	3.45603	3.46526	3.59043	3.42713	3.53963	3.49171	3.72152	3.36443	3.50245	3.4378	3.45243	3.54061	3.61894	3.60624	3.7041
ENSG00000002822.15_at	5.84742	5.9012	5.73569	5.80486	5.93868	5.85065	5.89372	5.85504	5.95088	5.76834	5.77864	6.25254	5.87686	5.90431	5.85792	5.86451	5.8449	6.03767	5.87619	5.92641	5.83841	5.86392	5.97321	6.10092	5.78695	5.78901	6.03223	5.89477	5.96226	6.14007	5.95894	6.13507
ENSG00000002834.17_at	6.532	6.67444	6.78947	6.6349	6.2588	6.48205	7.01506	6.77384	6.44286	6.50633	6.49111	6.34297	6.50793	6.45273	6.54148	6.76071	6.51303	6.48748	6.43237	6.36459	6.52553	6.40099	6.49918	6.62095	6.70628	6.52159	6.36634	6.35459	6.76744	6.64985	6.55793	6.6514
ENSG00000002919.14_at	5.4234	5.35567	5.62251	5.44904	5.43355	5.68302	5.77111	5.55732	5.56118	5.85072	5.2915	5.71611	5.65026	5.73546	5.49185	5.83772	5.42882	5.53712	5.43339	5.76244	5.55527	5.41268	5.51452	5.16299	5.49725	5.41932	5.68947	5.63341	5.63415	5.43237	5.88678	6.02251
ENSG00000002933.7_at	5.50186	5.22644	5.1237	5.19089	4.96112	5.1363	5.52404	5.18105	5.27951	4.95613	5.1693	5.29447	5.03923	5.08389	5.35267	5.39329	5.08932	5.30898	5.40933	5.33334	5.57769	4.97513	5.38819	5.38978	5.28112	5.03729	5.25724	5.26677	5.40095	5.41754	5.22219	5.72215
ENSG00000003056.7_at	7.51265	7.24623	7.25425	7.32489	7.03051	7.45024	7.06208	7.44199	7.19522	6.94404	7.57621	7.16474	7.51957	7.40496	7.3832	7.18009	7.24546	7.48346	7.10668	7.22973	7.21094	7.16994	7.43994	7.21112	7.4042	7.06017	7.25849	7.42474	7.36182	7.00986	7.214	7.05717
ENSG00000003096.14_at	3.07761	2.59844	2.6414	2.52373	2.83903	2.57532	2.54394	2.68952	2.57032	2.39923	2.55545	2.5676	2.82053	2.53163	2.55692	2.58215	2.75476	2.72389	2.54464	2.48041	2.60091	2.57064	2.25687	2.72168	2.40386	2.57513	2.57558	3.02949	2.54219	2.45451	2.50717	2.29063
ENSG00000003137.8_at	5.40391	5.41942	5.27879	5.42252	5.54241	5.57344	5.42178	5.44278	5.70483	5.38499	5.39351	5.6347	5.45041	5.45759	5.50283	5.35416	5.43336	5.55755	5.34416	5.56155	5.51453	5.38177	5.60921	5.80838	5.40614	5.37421	5.48592	5.49689	5.73391	5.82297	5.60755	5.84828
ENSG00000003147.17_at	4.50626	5.20053	5.30517	5.45013	4.53783	4.18226	4.50793	4.62508	5.3289	4.502	5.12824	4.09144	4.05459	3.97743	4.44653	4.46513	4.41412	4.7139	5.22487	4.36252	5.15014	4.20357	3.92705	4.60275	4.10478	4.67465	4.20381	4.40482	4.22166	4.85089	4.41256	4.55269
ENSG00000003249.13_at	5.80833	5.86278	5.55489	5.70681	5.75712	5.78198	5.83451	6.02868	5.93834	5.58439	5.83537	5.99046	5.75893	5.66378	5.8867	5.76025	5.62119	5.91394	5.77641	5.89504	5.90835	5.69724	5.89189	6.16282	5.78669	5.73643	5.83949	5.69039	6.01615	6.22656	5.82556	6.18645
ENSG00000003393.14_at	4.14768	4.6765	4.36051	4.54952	4.20038	4.01651	4.02902	4.04174	4.16679	4.3279	4.1668	3.97483	4.40962	4.04952	4.35139	4.26026	4.20663	4.78924	4.06003	3.97975	4.01683	4.53382	4.19091	3.88461	4.46688	4.30348	4.11227	4.19063	4.15414	3.91604	4.15048	4.09556
ENSG00000003400.14_at	7.40511	7.26844	7.43179	7.87364	7.45039	6.80465	6.32089	7.41489	6.15698	7.06928	7.78595	6.28609	7.74829	7.02582	7.42782	6.63459	7.09254	6.63229	7.07809	6.72691	7.07873	7.04753	7.55717	6.52446	7.04038	7.27061	6.98037	7.19114	6.29613	6.07109	6.72273	6.57461
ENSG00000003402.19_at	7.05486	6.85118	6.86035	6.98139	7.23099	6.23087	6.66527	7.84175	6.8123	7.29689	7.89779	6.45707	7.58394	6.3232	7.24427	6.65414	7.10198	6.25935	6.86333	6.99766	6.44616	6.75483	7.10341	6.25841	6.90166	7.37122	6.815	6.90453	6.35816	6.17579	7.06499	6.95338
ENSG00000003436.15_at	2.22569	2.72931	2.38091	2.3567	2.34048	2.02718	3.02021	2.42131	2.38672	3.19272	2.8644	2.75035	2.84111	1.91439	2.32476	2.83155	2.3023	2.31991	2.14118	2.37061	2.43256	2.16815	2.22025	2.21849	2.21855	2.17247	2.54317	2.51749	2.22392	2.2896	2.46856	2.76997
ENSG00000003509.15_at	5.7777	5.85132	5.02315	5.90743	5.74035	5.76287	5.3252	5.49406	5.43451	5.80448	5.81636	5.23391	5.65842	5.92299	5.65461	5.36974	5.64086	5.48124	5.56215	5.21504	5.62349	5.4177	5.80766	5.3703	4.9798	5.71657	5.1934	5.11006	5.16977	4.82886	5.16565	5.53986
ENSG00000003756.16_at	6.22478	6.41164	7.15342	6.31147	6.75466	6.41746	6.76347	6.76885	5.9526	7.00098	6.31086	6.22346	6.85774	6.39979	6.71768	6.58032	6.74783	6.6337	6.67603	6.81642	6.25904	6.10582	6.06825	6.18618	6.53969	6.73441	6.29614	6.09651	6.27601	5.72771	6.74921	6.02914
ENSG00000003987.13_at	2.49449	2.81311	2.60266	2.45945	2.38229	2.46626	2.53438	2.56134	2.52016	2.32605	2.60443	2.57604	2.29908	2.32717	2.40993	2.55928	2.38138	2.39018	2.53492	2.65871	2.38422	2.46359	2.3964	2.66413	2.29949	2.41611	2.37577	2.38626	2.42499	2.44177	2.44579	2.53613
ENSG00000003989.17_at	2.44356	2.62188	2.41961	2.48197	2.33118	2.24761	2.86554	2.77258	2.62291	2.62994	2.52953	2.57857	2.16824	2.56628	2.50226	2.71398	2.38421	2.59222	2.38934	2.53204	2.55242	2.47365	2.51513	2.67098	2.47802	2.51366	2.56056	2.62472	2.59689	2.56419	2.57493	2.51342
ENSG00000004059.10_at	6.30864	6.44978	6.50758	6.30856	6.56227	6.39086	6.39876	6.43628	6.69051	6.30079	6.26127	6.27	6.47217	6.47743	6.29098	6.30363	6.39422	6.71552	6.46169	6.15009	6.37296	6.4333	6.5524	6.39403	6.50073	6.36252	6.38386	6.34192	6.42083	6.72542	6.38411	6.55043
ENSG00000004139.13_at	4.63152	4.4762	4.79984	4.59806	4.93483	4.68455	4.65842	4.83997	4.56784	5.06053	4.44404	4.68066	4.88288	4.59777	4.47159	4.67366	4.82014	4.57492	4.79944	5.09881	4.81143	4.75901	5.11757	5.02973	5.12935	5.02723	4.61376	5.09144	4.9734	4.78204	5.03659	5.23463
ENSG00000004142.11_at	7.41018	7.62772	7.3044	7.70529	7.21785	7.79327	6.79556	7.35699	7.6243	7.59892	7.34727	7.16854	7.28924	7.86551	7.50362	7.16799	7.37904	7.96394	7.36844	6.81061	7.50782	7.53059	7.801	7.13193	7.45798	7.35141	7.3951	7.80986	7.29346	7.44299	6.86828	7.47868
ENSG00000004399.12_at	4.81085	4.70152	5.12059	4.63355	5.12411	4.82578	5.29798	4.85882	4.87959	4.93958	5.09228	5.10304	5.01142	4.8475	4.86495	5.19538	5.02192	4.85115	5.08871	5.08421	5.14505	4.93877	5.09616	5.1281	5.14186	4.73819	4.95979	4.98044	5.7116	5.09441	5.08294	5.19367
ENSG00000004455.16_at	4.45579	4.44488	4.36082	4.47834	4.23226	4.68951	4.35533	4.42807	4.21524	4.353	4.40848	4.35575	4.41923	4.57953	4.49604	4.40336	4.29904	5.10078	4.49877	4.38118	4.53431	4.18567	4.2197	4.22463	4.2371	4.35865	4.28576	4.52799	4.3721	4.22209	4.36616	4.12789
ENSG00000004468.12_at	8.90905	8.55957	8.68207	8.80105	8.94116	8.72175	7.83399	8.45902	9.38339	8.84614	9.24713	8.70178	9.0866	8.82024	9.10464	8.14129	8.02297	8.16436	8.75061	7.777	8.68493	8.63588	8.82413	8.53073	9.29929	8.04467	9.29458	8.59946	8.77723	9.08949	7.78766	8.27258
ENSG00000004478.7_at	5.97264	6.2656	5.95515	6.31743	6.04204	6.25337	5.83348	6.24942	6.17829	5.94082	6.11761	5.84674	6.0955	6.30701	6.33759	6.04971	5.9775	6.68921	6.14832	5.77496	6.19437	5.98429	6.21756	6.07563	6.05655	5.89953	6.09652	6.40759	6.04422	6.37318	5.94194	5.88712
ENSG00000004487.15_at	6.73135	6.55185	6.63764	6.57044	6.7164	6.79474	6.10591	6.55973	6.72999	6.61887	6.8173	6.61514	6.85323	6.75143	6.83898	6.39394	6.51697	7.18548	6.71272	6.68321	6.67244	6.64364	6.5665	6.55343	6.63172	6.57103	6.58311	6.69008	6.6683	6.43393	6.75508	6.51576
ENSG00000004534.14_at	6.95809	6.63504	7.34494	6.7362	6.96665	7.04667	6.67611	7.13976	6.5151	6.93872	6.97017	6.89292	6.91744	7.00943	6.82682	6.72978	6.97644	6.51683	6.85111	7.20746	6.67927	6.5967	6.86181	6.47406	6.80867	6.78034	7.23938	6.58246	6.61518	6.2309	7.13771	6.16098
ENSG00000004660.14_at	4.72231	5.12748	4.84047	4.84789	4.61135	4.9088	4.90261	4.97098	5.15002	4.87409	4.75379	4.90608	4.571	4.76677	4.9377	4.90681	4.71923	4.80659	5.08053	4.88393	4.85452	5.08813	5.14502	5.40716	4.83573	4.72055	5.07765	4.82496	4.96918	5.17082	4.92112	4.9378
ENSG00000004700.15_at	6.29934	5.84251	5.23981	5.88371	6.05695	5.83617	5.60295	5.83951	5.98198	6.52708	6.15973	5.62863	6.53055	6.11702	5.90729	5.84435	5.87931	6.03288	5.31914	5.58462	5.52296	5.81283	5.60072	5.21019	5.78868	5.91002	6.01934	5.7185	5.27177	5.04749	5.75858	5.92388
ENSG00000004766.15_at	4.53275	4.19856	4.24544	4.26627	4.30338	4.28149	3.82836	4.20446	4.39616	4.40859	4.36503	4.35149	4.14736	4.32817	4.72852	4.11351	4.25786	4.37335	4.0721	3.9473	4.05364	3.9903	3.94363	3.91976	4.19994	4.31485	4.53504	4.12361	4.05738	3.77013	4.20323	3.95585
ENSG00000004776.12_at	5.90563	5.55695	5.46471	5.70408	5.77275	5.45695	5.57194	5.70164	5.52789	5.57285	5.42615	5.72944	5.55933	5.54182	5.78301	5.51481	5.67779	5.48142	5.59673	5.78957	5.71921	5.62689	5.92128	5.93787	5.76657	5.72645	5.69195	5.66869	5.91917	6.0719	5.93381	5.7242
ENSG00000004777.18_at	5.44047	5.66464	5.44065	5.46799	5.61748	5.46651	5.41395	5.47617	5.52715	5.48047	5.41524	5.56994	5.5919	5.47512	5.45079	5.42866	5.67181	5.58686	5.4843	5.75646	5.57186	5.59709	5.58359	5.78238	5.48987	5.73693	5.54085	5.52478	5.66498	5.72331	5.72746	5.87136
ENSG00000004779.9_at	6.2203	5.91879	5.4051	6.21298	6.19684	5.94828	5.75208	6.13923	6.36275	6.3023	6.25921	5.8761	5.98169	6.26502	6.09177	5.6723	5.76583	6.10961	6.07205	5.72052	6.21248	6.00128	6.11586	5.90496	5.79405	5.64214	5.76819	6.18526	6.12388	6.08843	5.58771	5.76646
ENSG00000004799.7_at	4.21694	3.93841	4.45063	3.76212	4.96281	4.61946	5.64587	4.03367	6.49403	4.24582	5.71933	5.53581	4.55876	4.1779	4.85721	4.95076	5.99091	3.81925	5.27382	4.85295	4.91132	3.95089	4.91598	5.2348	4.78619	4.17133	4.5763	4.67596	6.00733	6.66112	4.5221	4.43798
ENSG00000004809.13_at	3.7773	3.94665	3.96715	3.70514	3.72467	3.68009	3.78044	3.79749	3.8956	3.53575	3.90926	3.8095	3.56403	3.62689	3.76291	3.81317	3.54158	3.72846	3.71676	3.8409	3.79197	3.70676	3.71961	4.10124	3.82539	3.66288	3.62562	3.5811	3.84315	3.85963	3.914	3.91166
ENSG00000004838.13_at	5.11742	5.09099	4.89078	5.10741	5.06266	5.06613	5.09725	5.17005	5.08829	4.93057	4.93075	5.13458	5.00877	5.05544	5.0183	5.09247	4.98613	5.04254	5.12741	5.1141	5.1467	5.07876	5.18251	5.4649	4.89081	5.03606	4.98983	5.13565	5.14383	5.40866	5.15587	5.1018
ENSG00000004846.16_at	1.76538	2.00564	2.15198	1.89403	1.64773	1.86441	1.98034	2.09328	2.1167	1.74077	1.93231	1.98364	1.70999	1.83671	1.93251	2.12265	1.85151	2.00503	1.78488	1.831	1.8631	2.00136	1.82667	1.98235	1.87592	1.85472	1.99875	2.11475	1.84834	1.91336	2.04173	2.01667
ENSG00000004848.7_at	6.13216	6.08079	6.54168	6.07126	5.90016	6.08347	6.01771	6.3049	6.06368	5.63738	5.90233	6.27226	5.76584	5.7249	5.93296	5.94959	5.94696	6.11436	6.01325	6.13576	6.1857	6.09058	6.323	6.29383	5.7613	5.81047	6.26319	6.27463	6.13934	6.49466	6.08928	6.14158
ENSG00000004864.13_at	5.14159	5.03238	5.26669	4.98497	5.08306	5.14843	5.12444	5.04628	5.27189	4.99578	5.00566	5.06725	5.04149	5.26815	4.79183	5.09801	5.15188	5.2731	5.32604	4.89791	5.16391	5.06965	5.1877	4.76943	5.01252	5.21567	5.28623	4.92749	4.96256	5.1151	5.06668	5.0704
ENSG00000004866.20_at	5.38379	5.64682	5.36877	5.59775	5.68889	5.2767	5.31973	5.26698	5.58173	5.21545	5.42191	5.41691	5.50546	5.11164	5.62256	5.34844	5.13811	5.35351	5.44709	5.01655	5.33845	5.39031	5.49702	5.54677	5.37575	5.37686	5.51279	5.26672	5.47402	5.57445	5.13263	5.30885
ENSG00000004897.11_at	6.38677	5.9368	5.92519	5.94184	6.28485	6.34562	5.85674	6.08111	6.37693	7.20762	6.5165	5.87073	6.39016	6.3377	6.27735	6.19478	5.97416	6.20021	6.1789	6.0324	6.12086	6.21788	6.16133	6.07557	6.1188	6.16491	6.09973	6.10687	6.03125	5.79573	5.95108	6.54199
ENSG00000004939.13_at	5.50635	5.34217	6.35894	5.29999	5.41656	5.4578	6.2557	5.82692	5.55659	5.23657	6.10501	5.74599	5.18424	5.80509	5.49857	6.1126	5.65668	5.34619	5.47193	5.55792	5.63142	6.31699	6.43124	6.04688	5.93311	5.35759	5.73245	5.4237	6.05984	6.10606	7.54755	6.39214
ENSG00000004948.13_at	2.5815	2.85616	2.44364	2.42212	2.41355	2.51453	2.59258	2.59881	2.78825	2.46759	2.53606	2.65337	2.36695	2.4884	2.45651	2.66907	2.51512	2.48566	2.62408	2.68528	2.6321	2.63961	2.57207	2.66249	2.37851	2.51758	2.59694	2.78336	2.58976	2.67214	2.47067	2.69933
ENSG00000004961.14_at	6.40937	6.0611	6.03853	6.16465	5.98875	6.1302	5.81764	5.87927	6.23089	5.90247	6.15937	6.05038	5.95006	6.48234	6.23832	6.13208	6.20967	6.18853	6.13313	5.94873	6.43197	6.25404	5.68008	5.86135	5.76498	5.95036	6.12309	6.38285	5.92362	5.85901	5.91979	6.17771
ENSG00000004975.11_at	5.6017	5.95973	5.91656	5.94987	5.65102	5.93964	6.02383	5.93561	5.68779	5.90739	5.72176	5.97564	5.62424	5.94831	5.83277	5.93296	5.90005	6.09754	5.87558	5.97566	5.91355	6.74735	5.93226	5.96271	6.00928	6.03343	5.92526	5.95333	5.9804	6.00961	5.92914	6.08528
ENSG00000005001.9_at	4.45369	4.60443	4.79196	4.53614	4.52403	4.38171	4.38073	4.57401	4.48482	4.41456	4.43418	4.60851	4.51906	4.46129	4.22697	4.4759	4.46697	4.52811	4.36978	4.59287	4.53979	4.55476	4.72638	4.75725	4.40174	4.45397	4.51279	4.53948	4.63005	4.75277	4.56385	4.74032
ENSG00000005007.12_at	6.06124	6.20361	7.41103	6.1081	6.39352	6.80894	6.28273	6.43276	6.6798	6.38109	6.13142	6.23804	6.25836	6.91524	6.17493	6.51895	6.6054	6.51932	6.83002	6.57796	6.82327	6.27449	6.22364	6.00408	6.48157	6.95896	6.44503	6.63177	6.39689	6.66048	6.55927	6.46566
ENSG00000005020.12_at	5.66942	4.92542	5.07076	5.17023	4.76836	4.90729	5.35285	5.13198	4.69757	4.94469	5.3914	5.22818	4.88387	5.0363	5.13002	5.43664	4.96884	4.92212	4.80928	5.24015	4.8526	5.06427	4.56968	5.02166	5.27063	5.21573	5.09239	4.53507	5.00864	4.46162	5.16486	4.78372
ENSG00000005022.5_at	5.89087	6.3699	6.33058	6.15339	6.02873	6.34234	6.27271	6.7674	6.60523	5.7794	5.77182	6.47671	5.87498	6.26653	5.95003	6.49906	6.01326	6.57691	6.5945	6.34244	6.85099	6.13986	5.90517	5.89364	6.16504	5.75964	6.57292	6.90419	5.97551	6.32793	6.32727	5.64624
ENSG00000005059.15_at	6.33533	6.08645	6.27535	6.38405	6.91675	6.54185	6.27302	5.92518	6.66048	6.863	6.6805	6.75229	6.7819	6.68058	6.47225	6.17353	6.64487	6.08246	6.1226	6.84989	6.31209	7.12009	6.23099	6.0012	7.0505	6.75241	6.74878	6.40919	6.41218	6.03973	6.3717	6.95719
ENSG00000005073.5_at	2.93629	3.81973	3.05061	3.12132	2.95321	2.8239	3.14566	3.0298	3.24738	2.77145	2.69162	2.97243	2.81822	2.99486	2.89913	2.82892	3.04328	3.09992	2.91662	3.33459	3.13336	3.49707	3.29821	3.16498	3.11	3.02062	3.0774	3.16716	3.08562	3.19012	3.12672	3.43199
ENSG00000005075.15_at	6.76275	7.22834	7.23554	6.92621	7.72256	7.42617	6.77281	7.03797	6.93213	6.68371	6.93321	7.39599	7.54786	7.45599	7.26128	6.65765	7.12284	7.02555	7.28396	6.90334	7.45941	6.78897	7.18822	6.66655	7.81859	6.81281	7.35942	7.2021	7.30115	7.52035	6.90452	6.6703
ENSG00000005100.12_at	5.7725	6.25424	5.68128	6.11704	5.37693	6.13642	5.96437	6.16096	5.89368	6.00627	5.82906	5.62805	5.55735	6.26127	6.0268	6.10987	6.03784	6.32919	6.28453	6.04633	6.25238	5.66848	6.07656	5.73194	6.08079	6.09976	6.11748	6.42169	5.97945	6.16544	6.00334	5.99894
ENSG00000005102.12_at	5.33666	5.16659	5.14471	5.35283	5.28343	5.0176	5.17086	5.39961	5.14142	4.99394	5.0122	5.28568	5.12651	5.14368	5.02635	5.15214	5.04927	5.18226	5.01626	5.09638	5.19889	5.18316	5.26958	5.51274	5.21119	5.21449	5.13923	5.26709	5.28396	5.25175	5.09512	5.36345
ENSG00000005108.15_at	3.1661	3.40863	3.14661	3.13504	2.98081	3.08642	3.39406	3.51245	3.11309	3.06119	2.89103	3.27569	2.90301	3.00462	3.06576	3.35339	2.99825	3.3243	4.43585	3.48235	3.91904	3.08666	3.06458	2.99599	3.01206	2.98183	3.55014	3.05885	3.07273	3.1519	3.56819	3.2126
ENSG00000005156.11_at	5.84544	5.68511	5.64789	5.71993	5.64261	5.97628	5.58993	5.69899	5.73177	6.00202	5.68762	5.60233	5.47846	5.85025	5.84116	5.67665	5.73864	6.11912	5.80676	5.33562	5.65232	5.70637	5.63173	5.66472	5.59889	5.8583	5.64278	5.83772	5.52808	5.7772	5.54475	5.65147
ENSG00000005175.9_at	5.91311	5.20295	4.98033	5.60568	5.40927	5.57749	5.35636	5.43293	5.30848	5.7055	5.56573	5.41597	5.57367	5.5701	5.27777	5.54433	5.1312	5.3234	5.41381	5.41103	5.40345	5.3718	5.27685	4.92905	5.07533	5.04794	5.46486	5.77458	5.08094	4.88741	5.34539	5.02119
ENSG00000005187.11_at	4.22948	4.31487	4.03227	4.19527	4.07544	3.86076	3.71933	3.74453	4.74072	4.1055	4.45833	3.99294	3.84891	3.76884	4.52129	3.77322	3.66809	4.05114	4.55724	3.56717	4.48847	3.58489	4.28479	4.55496	3.80569	3.7532	3.70642	4.4023	4.03478	4.30299	3.72169	3.88741
ENSG00000005189.19_at	3.09946	3.24171	2.97641	3.18351	3.23573	3.04653	2.94273	2.99756	3.31194	2.97256	3.14765	3.23747	3.59883	3.07191	3.21017	3.11729	3.10979	3.40039	3.03877	3.0195	3.08611	3.10584	3.07787	3.20302	3.07655	3.0445	3.18222	3.12881	3.13062	3.38464	3.22411	3.30573
ENSG00000005194.14_at	3.7988	4.54556	3.89157	4.38647	3.34445	4.20641	3.74166	3.88143	4.06702	3.73962	3.83561	3.50877	3.49681	4.07319	3.96337	3.87425	3.67713	4.19502	3.86202	3.88037	3.79484	3.98143	3.66306	3.57112	3.45162	3.69782	3.56744	4.48752	3.60605	3.78724	3.83888	3.811
ENSG00000005206.16_at	5.97847	6.20616	6.19185	6.22465	6.20248	6.39305	6.12186	6.34347	6.13348	6.17311	6.02738	6.18445	6.11827	6.43546	5.86628	6.18185	6.25084	6.33032	6.14394	6.16601	6.02585	6.36133	6.14758	6.19924	6.13055	6.31114	6.07139	6.28732	6.27314	6.54623	6.23642	6.33239
ENSG00000005238.19_at	5.83791	6.01323	5.99932	5.8351	6.0795	5.81962	6.17731	6.09654	6.00456	5.86243	6.04077	6.29044	6.00567	5.63795	5.9949	6.02666	5.79041	5.79069	5.93642	6.12267	5.99716	6.12338	6.04215	6.47135	5.9866	6.02313	6.23155	6.1432	6.22522	6.11344	6.19844	6.48769
ENSG00000005243.9_at	5.49947	5.9376	5.77066	5.80224	5.8193	5.24464	4.93143	6.12168	5.99102	5.75973	6.30505	5.40633	5.82971	5.04516	6.18136	5.02865	5.35692	5.6946	5.4474	5.47881	5.67801	5.66257	6.24286	5.73473	5.92357	5.25658	5.33128	5.5439	5.8481	5.36978	5.45448	5.88628
ENSG00000005249.12_at	4.94349	4.53487	4.96021	4.57126	4.89637	5.0704	5.58574	5.56068	5.41396	6.27528	5.79609	7.86932	4.94467	5.16875	5.27779	5.31647	4.7864	4.97422	5.47756	6.36325	6.25913	6.12175	5.12916	6.54511	6.01194	4.79385	5.27598	4.84889	5.69882	5.0793	5.79391	6.61515
ENSG00000005302.17_at	5.83832	5.53431	5.87421	5.77965	5.67908	5.75998	5.48774	5.47313	5.31964	5.65031	6.00187	5.15484	5.76787	5.72857	5.30883	5.58183	5.48372	5.43001	6.09533	5.5748	6.15207	5.21847	5.20303	4.96753	5.47953	5.37232	5.35963	5.50389	5.63201	5.12544	5.50793	5.30481
ENSG00000005339.14_at	7.45849	7.2775	8.42092	7.2509	7.48088	7.41755	7.62564	7.55592	7.16793	7.798	7.29505	7.09415	7.50043	7.53872	7.45931	7.38473	7.98351	7.62498	7.19023	7.91046	6.98729	7.44791	7.32442	7.52006	8.20222	8.08665	7.26455	7.28968	7.80637	7.18763	7.95657	7.43251
ENSG00000005379.15_at	5.09054	5.18689	5.08892	5.10964	5.14526	5.12108	5.1232	5.29305	5.29089	5.01844	5.02896	5.32904	5.13816	4.93739	5.13176	5.16057	5.17876	5.22362	5.10577	5.18681	5.20896	5.22626	5.2916	5.64703	5.15075	4.98476	5.10354	5.09323	5.24916	5.48903	5.17924	5.41287
ENSG00000005381.7_at	6.06561	6.24318	8.05733	5.79622	6.45557	6.38075	7.03063	7.21441	6.76525	6.3113	7.76976	5.96476	6.21055	7.07482	6.35055	7.68265	6.92029	6.57961	6.11482	6.93745	6.73611	7.25751	7.33671	7.78797	7.704	6.38893	6.49823	6.28431	7.08805	7.19407	9.51238	6.74028
ENSG00000005421.8_at	2.6581	2.90521	2.91659	2.54341	2.44355	2.68877	2.75212	2.90223	2.73092	2.7913	2.8926	2.7136	2.57733	2.65009	2.50765	2.7686	2.65804	2.90682	2.56389	2.66407	2.80467	2.89742	2.50486	2.67908	2.52032	2.61595	2.71265	2.95463	2.66547	2.7499	2.66286	2.64904
ENSG00000005436.13_at	5.35714	4.74256	4.42077	4.99208	4.85729	4.85732	4.4734	4.71031	4.68582	4.65376	4.77664	4.68243	5.10965	4.82228	4.85816	4.6782	5.13002	4.601	4.78959	4.36906	4.68642	4.74822	4.56512	4.56614	4.46298	5.23473	4.82771	4.87449	4.55314	4.49393	4.48186	4.5066
ENSG00000005448.16_at	5.70829	6.10248	5.42886	5.98896	5.84012	5.89054	5.34814	5.54901	6.08905	5.84072	5.63235	5.70291	6.01469	5.85546	5.74798	5.58154	5.73162	5.82408	5.71389	5.72128	5.83522	5.72188	5.76147	5.97163	5.6668	5.67628	5.64707	5.91814	5.72013	6.18269	5.22109	5.97083
ENSG00000005469.11_at	4.35015	4.18602	3.85473	4.15501	3.8459	4.29663	3.61293	4.01435	4.25354	3.98322	3.93356	3.92374	4.01252	4.4142	4.0701	3.67011	4.05557	3.98594	3.49464	3.81181	3.6775	4.20563	4.12135	3.64639	4.23586	4.0696	4.12764	4.0649	3.6683	3.7847	3.56179	3.9221
ENSG00000005471.15_at	2.92512	2.86744	2.82576	2.66256	3.3975	2.67122	2.78422	2.77334	2.82319	2.62818	2.7562	3.15135	3.29394	2.57898	2.76922	2.89998	2.66817	2.82332	2.62087	2.61493	2.70891	2.59865	2.74146	2.84813	3.29341	2.64615	3.10421	2.75183	2.73958	2.69768	2.69024	2.80738
ENSG00000005483.20_at	8.5374	8.58427	8.56058	8.51415	9.44343	8.3142	8.74939	8.6095	9.1578	9.06078	8.41987	8.19582	9.15929	8.28408	8.62507	8.29043	8.74054	7.75102	8.30812	8.39451	7.76629	8.21164	8.18697	8.25509	9.18073	9.05803	8.53903	8.21994	8.77945	8.48078	8.68512	8.25273
ENSG00000005486.16_at	6.64837	6.66063	7.11346	6.56045	7.17525	6.87192	6.65128	6.83117	7.19432	6.88199	6.67541	6.95337	6.99097	6.80066	6.54314	6.74079	6.93355	6.60128	6.4746	6.4614	6.50019	6.93817	6.89826	6.86308	7.21863	6.87145	7.10924	6.74053	6.79744	7.51676	6.73594	6.79722
ENSG00000005513.9_at	5.40543	5.22951	4.68075	5.19187	5.39972	5.42571	5.34596	5.36255	5.42866	5.24888	5.24452	5.56868	5.46896	5.3747	5.02449	5.16797	5.46061	5.12896	5.2666	5.6416	5.48082	5.49097	5.40408	5.76291	5.55195	5.46094	5.34232	5.21985	5.68404	5.54751	5.74274	5.77657
ENSG00000005700.14_at	6.07135	5.72143	5.26184	6.00078	5.25586	5.94526	5.55384	5.37333	6.03347	6.30415	6.20645	4.90418	5.32795	5.91213	6.0171	5.65069	5.17134	5.73854	5.69012	4.74566	5.63695	5.56297	5.78785	5.53578	5.67793	5.45461	5.38716	6.03493	5.50401	5.24345	4.76417	5.59464
ENSG00000005801.16_at	4.11281	4.18386	4.55694	4.16712	4.45002	3.84483	4.27834	4.21479	4.20186	4.2326	4.36499	4.22802	4.18901	3.86528	4.253	4.33246	4.06322	4.25778	4.56449	4.33928	4.38212	3.88398	4.00926	3.72591	4.17065	4.34163	4.25006	4.20715	4.03656	3.92992	4.25848	3.87588
ENSG00000005810.17_at	6.7914	6.20118	7.38552	6.27721	6.93656	7.17379	6.52266	6.93412	6.52657	6.30173	6.79905	6.93171	7.01585	7.16607	6.80525	6.49055	7.33295	6.38187	7.62334	7.61355	7.44441	5.84906	6.94127	6.73562	7.29721	7.26033	7.23813	7.06318	6.92951	6.16378	7.50576	5.6799
ENSG00000005812.10_at	5.44192	5.26313	5.66893	4.83983	5.85543	5.84629	5.38606	5.94359	5.63765	5.7849	5.41987	5.65004	5.7113	5.7953	5.25786	5.15696	5.96238	4.87854	5.77946	5.98794	5.65862	5.40335	5.26046	5.89062	6.55075	5.76891	5.73285	5.9985	5.91993	4.82395	6.03932	5.6193
ENSG00000005844.17_at	6.17046	5.5962	7.8472	5.51232	6.30805	6.25985	6.26197	7.1013	6.66858	5.86731	6.73346	7.23535	6.66737	6.61916	6.01691	6.2004	6.44221	6.69623	5.72882	7.24105	5.85989	5.68938	6.02258	6.78637	7.31477	6.43111	7.04126	6.22371	6.91822	6.91429	7.40782	6.07326
ENSG00000005882.11_at	5.93589	6.02507	6.17771	6.07317	6.16566	6.27004	5.90429	6.11661	6.15712	6.04424	5.89111	6.10947	6.2587	6.28638	6.07928	6.03995	6.17202	6.21048	5.96018	6.17614	5.99882	6.10738	6.10504	6.36578	6.18909	6.23296	6.12527	6.26169	6.36134	6.4398	6.16092	6.47113
ENSG00000005884.17_at	6.28919	5.88196	5.96574	5.93201	5.81435	6.47413	6.13181	5.81975	6.21265	6.04712	5.73322	6.08377	6.19639	6.53291	5.59683	6.08437	6.68455	6.02777	6.18229	6.12653	6.3362	6.53954	6.07273	5.86789	5.84484	6.76265	6.05295	5.97852	5.89577	6.32769	6.05446	6.45939
ENSG00000005889.15_at	6.10573	6.22644	6.14447	5.98417	6.34589	6.34021	5.90441	6.17239	6.20972	6.66233	6.09267	5.56738	6.20339	6.38244	6.10963	5.85802	6.32214	5.83469	6.3742	5.99288	6.10454	5.93118	5.5587	5.80997	6.87876	6.43633	6.02587	6.17757	6.19944	5.67493	6.17695	6.36363
ENSG00000005893.15_at	8.15797	7.56178	7.41767	7.7422	7.77043	7.8799	7.92069	9.23596	8.02053	8.03367	8.20696	7.98756	7.73608	7.91334	7.99513	8.10292	8.08075	7.47047	7.45578	8.04395	7.62318	7.9976	6.99251	8.22572	8.09052	8.29062	8.68543	8.1237	8.16112	7.08312	7.91515	7.80885
ENSG00000005961.17_at	5.67637	5.79607	5.55855	5.61866	5.76174	5.71683	6.00105	6.08008	5.90492	5.91025	5.88622	7.2147	5.70393	5.6462	5.88274	5.71506	5.64802	5.71229	5.98417	6.49337	6.34457	6.01852	5.95734	6.82516	6.26899	5.67595	6.0778	5.69746	5.97944	6.0214	6.1306	6.5663
ENSG00000005981.12_at	2.50214	2.71828	2.60083	2.50409	2.19556	2.45875	2.74391	2.68799	2.33232	2.26122	2.45623	2.44457	2.1806	2.28658	2.39482	2.27307	2.46095	2.44284	2.34576	2.20311	2.49982	2.36411	2.51305	2.61428	2.31083	2.25698	2.57402	2.49755	2.22949	2.32894	2.54314	2.38276
ENSG00000006007.11_at	6.44039	6.2675	6.1015	6.49583	6.60967	6.6373	6.06946	6.36849	6.66353	6.26881	6.41536	6.24614	6.77368	6.52705	6.54967	6.27541	6.02326	6.41483	6.37757	6.27119	6.60647	6.37841	6.51805	6.38326	6.41561	6.15222	6.74801	6.45261	6.42832	6.45704	6.218	6.20732
ENSG00000006015.17_at	6.60151	6.79163	6.63577	6.79349	6.77181	7.12262	6.79533	6.87286	7.01117	6.77534	6.84347	7.06388	6.76879	7.05576	6.82069	6.81108	6.87758	6.87487	6.88076	6.68842	6.85098	6.89573	6.70974	6.93856	6.72811	6.72553	6.98425	6.94813	6.79326	7.0666	6.63131	6.99799
ENSG00000006016.10_at	5.17912	5.15267	4.95287	5.13878	5.26788	4.95643	5.06242	5.18153	5.23132	5.0274	5.14791	5.28713	5.16553	5.1381	5.05404	4.97982	5.15089	5.03545	5.15409	5.23942	5.24289	5.2888	5.36118	5.33245	5.10725	4.98844	5.20469	5.18673	5.25663	5.5035	5.3183	5.37656
ENSG00000006025.11_at	5.58612	5.65823	5.74649	5.60833	5.6162	5.2554	5.48086	5.51486	5.29897	5.61268	5.50639	5.42792	5.64628	5.44278	5.56461	5.51478	5.58568	5.67616	5.47587	5.77904	5.55819	5.49707	5.75039	5.74633	5.59119	5.64051	5.5069	5.60026	5.78095	5.72446	5.6154	5.88471
ENSG00000006042.11_at	4.47931	4.49263	4.40217	4.36997	4.41682	4.24894	4.48293	4.55782	4.4683	4.39399	4.43483	4.63314	4.33019	4.35217	4.42252	4.4864	4.41403	4.52376	4.35623	4.57009	4.46625	4.7362	4.68388	4.70804	4.50559	4.40326	4.41056	4.46729	4.50258	4.60484	4.48934	4.55717
ENSG00000006047.12_at	4.95465	4.92648	4.74303	4.76675	4.84874	4.88818	4.59953	4.98132	4.92411	4.71192	4.70519	4.89646	4.70914	4.68002	4.81528	4.80877	4.84222	5.09089	4.73525	4.81986	4.8847	4.73972	4.93884	5.04067	4.73535	4.89532	4.65339	4.86093	4.87052	5.04486	4.63095	5.06968
ENSG00000006059.3_at	3.63695	3.90233	3.80228	3.73405	3.95467	3.42245	3.73274	3.73225	3.85522	3.70839	4.13447	3.9334	3.82635	3.78743	3.82455	3.63786	3.7189	3.57445	3.76931	3.94746	4.1852	3.87472	3.91923	3.9155	3.49087	3.8311	4.24869	3.87281	3.85913	4.35567	4.10959	3.99408
ENSG00000006062.14_at	5.92227	5.81499	6.4132	5.9223	6.15916	6.2652	6.02112	6.29915	6.05385	7.10772	5.98746	6.10929	6.10081	6.29473	5.98537	6.03465	6.21407	6.06219	5.94679	6.13	5.86498	6.04984	5.92818	6.01679	6.21516	6.40708	6.15768	6.09148	6.08909	6.10263	6.06039	7.0935
ENSG00000006071.12_at	4.49695	4.62279	4.41628	4.57595	4.50692	4.55235	4.46382	4.5741	4.60152	4.44531	4.36526	4.66792	4.48697	4.36747	4.41984	4.44352	4.5691	4.66357	4.50634	4.65748	4.52839	4.5483	4.66491	4.86702	4.50476	4.53178	4.5538	4.58398	4.71394	4.82966	4.49542	4.7686
ENSG00000006116.3_at	3.92671	3.95154	3.95834	4.00016	3.78527	3.78997	3.94003	3.95576	3.89607	3.89197	3.63848	4.38435	3.49303	3.92896	3.71675	3.99557	3.79649	3.40998	3.73814	3.80954	4.11534	3.9692	4.03045	4.07707	3.79593	3.87975	4.53257	3.76913	4.14762	4.08794	3.86566	4.22245
ENSG00000006118.14_at	5.50168	5.51253	5.28925	5.51315	5.51004	5.37753	5.38204	5.50874	5.63274	5.36434	5.37532	5.57819	5.41461	5.32027	5.45295	5.47347	5.41173	5.50171	5.43021	5.58506	5.44075	5.42962	5.61807	5.88511	5.46402	5.52134	5.48071	5.51902	5.58343	5.84131	5.45181	5.71174
ENSG00000006125.17_at	6.74511	6.57922	6.45739	6.63205	6.40954	7.03252	6.17637	6.26704	6.71415	7.07701	6.56947	6.29088	6.60532	7.16389	6.66457	6.36246	6.54903	6.64446	6.20025	6.65253	6.2909	6.62051	6.40077	5.8553	6.3127	6.94559	6.32187	6.51633	6.36246	6.30912	6.76703	6.93231
ENSG00000006128.11_at	3.2495	3.35106	3.07409	3.11373	2.95525	3.03347	2.98505	3.41165	3.12881	2.63404	2.80678	3.1914	2.82342	2.80554	3.01428	2.99453	2.69608	3.13499	3.01111	2.91835	3.03255	2.80818	3.06648	3.20909	2.99161	2.96797	2.92293	2.95247	3.12475	3.12015	2.9366	2.98194
ENSG00000006194.9_at	5.57705	5.59695	5.74419	5.46924	5.53047	5.61142	5.54939	5.69211	5.57498	5.47652	5.57068	5.79193	5.47849	5.56358	5.25028	5.63019	5.82672	5.34794	5.65484	5.69569	5.58202	5.47756	5.64814	5.54088	5.80425	5.49264	5.74248	5.59866	5.57801	5.70131	5.77331	5.55751
ENSG00000006210.6_at	4.88138	4.50378	4.67324	4.49584	4.67291	4.30137	4.25477	4.58894	4.74797	4.24943	4.31418	4.67885	4.75795	4.36991	4.50453	4.63114	4.3379	4.73764	4.48162	4.53251	4.54603	4.75667	4.81695	4.98692	4.49411	4.45025	4.55998	4.70402	4.74067	5.00148	4.58786	4.90681
ENSG00000006282.20_at	5.74131	6.00254	6.29558	5.91904	5.80536	5.95177	5.78212	5.87628	5.97508	5.6103	5.88971	5.99401	5.80489	5.91821	5.74831	5.9955	5.43801	5.96012	6.12512	6.05162	6.10052	6.15259	6.08017	6.03716	5.99137	5.60021	5.90833	5.97904	6.02214	6.18335	6.00826	5.92075
ENSG00000006283.17_at	4.53831	4.6412	4.32913	4.53236	4.56769	4.45575	4.50983	4.44799	4.68306	4.39867	4.47728	4.64532	4.50361	4.48582	4.39787	4.35948	4.52433	4.55163	4.49287	4.65195	4.52565	4.57332	4.63803	4.76881	4.39332	4.5604	4.48405	4.45168	4.6515	4.7047	4.55952	4.72641
ENSG00000006327.13_at	5.81885	6.62828	5.85547	6.01869	5.96218	5.84584	6.17671	6.1384	6.28613	5.79134	5.83074	6.16314	5.58866	5.8943	5.94377	5.98611	5.9832	5.984	5.98659	5.99625	5.96914	6.06345	6.09597	6.31943	6.16873	5.79748	5.92654	5.79313	6.17472	6.27308	6.14449	6.19657
ENSG00000006377.10_at	4.73326	4.88203	4.51501	4.83879	4.60685	4.68989	4.68203	4.84262	4.74198	4.59011	4.63083	4.75794	4.60641	4.45487	4.73115	4.84767	4.6516	4.75933	4.72229	4.99923	4.76295	4.85155	4.77906	4.8614	4.67041	4.78286	4.79483	4.93491	4.6906	4.99467	4.57356	4.92878
ENSG00000006432.15_at	5.21684	5.65065	5.37446	5.42713	5.14511	5.13422	5.1155	5.14548	5.32428	4.95877	5.13314	5.30519	5.13796	4.93271	5.06717	5.21241	5.04477	5.04885	5.27823	5.26689	5.29521	4.99277	5.54721	5.61771	5.35756	5.1401	5.12231	4.86021	5.51442	5.33903	5.41581	5.10424
ENSG00000006451.7_at	5.72455	5.3215	5.0221	5.36495	5.28848	5.28128	5.08046	5.41851	5.51858	5.28971	4.98692	5.44607	5.28001	5.38306	4.93628	4.77785	5.14694	5.55584	4.91033	4.99483	5.27732	5.0943	4.96309	5.05768	4.88276	5.16392	5.20783	5.05333	5.14971	5.33585	4.83888	5.18421
ENSG00000006453.13_at	4.64888	4.6315	4.92941	4.62042	3.99392	3.77631	3.86533	3.99243	3.97228	3.60311	4.00678	3.82004	3.85982	3.89957	4.05877	3.83735	4.34378	4.55646	3.7496	3.97508	3.6738	3.96534	3.96758	3.98401	3.92097	4.33523	3.80131	3.79383	4.14262	4.087	3.97842	4.07735
ENSG00000006459.10_at	5.81589	5.82084	6.17659	5.91845	6.57754	5.74768	5.73788	6.18348	6.1625	6.14015	6.38294	5.71888	5.83049	5.75875	6.24587	5.50549	6.10827	5.04616	5.83935	6.22081	5.53533	5.82143	5.93358	5.3156	6.66477	6.22504	5.90874	5.3547	5.59652	5.51304	6.41504	5.7785
ENSG00000006468.13_at	4.16825	6.22732	3.58044	6.88026	4.48822	4.83817	4.60433	5.42287	4.35594	4.97164	5.0609	3.54589	4.63952	5.01661	6.27454	4.75902	4.99346	4.97912	5.50255	4.7803	5.57926	3.73526	3.67786	3.62307	6.14142	5.27952	3.6395	3.96786	3.66334	4.60652	4.72002	4.52288
ENSG00000006530.15_at	5.64221	5.5456	5.78064	5.77358	5.58402	5.80643	5.63603	5.5592	5.95194	5.57906	5.69529	5.83925	5.65656	5.84504	5.67544	5.86658	5.59651	6.56166	5.87391	5.64888	5.74624	5.62975	5.58265	5.30523	5.46469	5.5081	5.79861	5.81944	5.26488	5.76222	5.46962	5.38131
ENSG00000006534.15_at	5.61949	5.67571	5.83757	5.65355	5.36342	5.62558	5.58798	5.40548	5.7748	5.17697	5.74683	5.62382	5.36353	5.6375	5.79978	5.71944	5.56118	5.69219	5.70882	5.77298	5.77012	5.35351	5.83176	6.15337	5.99796	5.51491	5.33209	5.93091	5.85794	6.14451	5.91271	5.89187
ENSG00000006555.10_at	5.33585	5.46963	5.58358	5.47753	5.4181	5.16347	5.19171	5.58462	5.34008	5.29119	5.25704	5.61577	5.40766	5.39513	5.36349	5.33038	5.4676	5.44827	5.34319	5.60585	5.52314	5.43912	5.59217	5.70368	5.50453	5.50446	5.3831	5.37054	5.75374	5.61165	5.35722	5.60202
ENSG00000006576.16_at	4.5448	4.13029	4.18199	4.31208	4.34079	4.66154	4.39174	4.53807	4.34297	4.35698	4.13952	4.34351	4.73034	4.89626	4.1511	4.40553	4.62146	4.2061	4.26482	4.66756	4.12266	4.29715	4.2884	3.78196	4.3154	4.73584	4.61748	4.22103	3.90819	4.06615	4.85632	4.26522
ENSG00000006606.8_at	3.94624	3.79962	3.83049	3.7739	3.72689	3.52302	3.71041	3.79809	3.71257	3.59057	3.95625	3.86179	3.57916	3.62821	3.88255	3.77821	3.67446	3.59962	3.36809	3.82693	3.86586	3.85335	3.91358	4.20414	3.73002	3.47822	3.87928	3.95552	3.87071	4.04235	3.88056	3.89472
ENSG00000006607.13_at	6.0011	5.89369	6.3031	5.99088	6.09443	5.99808	5.94152	6.09474	6.10207	6.13803	6.09875	6.15072	6.10942	5.99072	5.93633	5.93779	6.37379	5.5114	5.93452	6.39138	5.76133	5.94711	6.48228	5.85282	6.23354	6.49368	6.05039	5.75397	5.96739	5.87877	6.29905	5.88983
ENSG00000006611.15_at	4.16456	4.21925	4.09464	4.18633	4.13831	4.06812	4.20926	4.21596	4.19316	4.11645	4.23056	4.42299	4.02359	3.97697	4.06957	4.22596	4.03653	4.18182	4.15626	4.23193	4.2468	4.13882	4.25163	4.36032	4.07155	4.01813	4.31111	4.28217	4.32408	4.45582	4.17497	4.29571
ENSG00000006625.17_at	4.74185	4.3895	4.3861	4.51013	4.4994	4.502	4.41106	4.70762	4.5616	3.98073	4.37169	4.70089	4.14399	4.11803	4.08355	4.70207	4.19114	4.83795	4.45586	3.91658	4.88516	4.34344	4.80987	4.44126	3.90466	3.9713	4.71389	4.09743	4.46075	4.65809	4.32643	4.42806
ENSG00000006634.7_at	5.3411	5.16544	5.04299	5.07481	5.77821	5.00521	5.33499	5.22418	6.00142	5.2476	5.14267	5.16951	5.73357	4.92152	5.45983	5.29458	5.08659	5.22255	5.19153	5.10103	5.09482	5.27377	5.14063	5.06005	5.42985	5.114	5.56642	5.23472	5.37756	5.36364	5.11238	5.02408
ENSG00000006638.11_at	5.15864	5.21905	5.00782	5.05404	5.18377	4.91864	4.95736	5.13243	5.12595	4.96163	5.05037	5.28165	5.01014	5.07969	4.964	5.15306	5.13263	4.97325	4.88745	5.11082	5.29881	5.20579	5.29369	5.63364	4.98827	5.18273	4.9866	5.12553	5.24128	5.58118	5.29899	5.49087
ENSG00000006652.13_at	6.99655	7.32163	6.87884	7.13907	7.09553	6.28482	6.9025	7.30495	7.67417	7.03894	7.06389	6.49539	7.03256	6.33308	7.02422	6.77263	7.38346	6.84397	6.46303	6.16088	5.77637	5.77581	6.70053	6.64451	6.63704	6.47114	7.17952	6.10945	6.68759	6.40679	6.54054	6.32086
ENSG00000006659.12_at	3.03054	3.78228	2.98336	4.02234	2.96413	3.39974	3.11295	2.99514	3.63833	3.01586	3.46692	2.96372	2.82669	2.93696	3.67149	3.09112	4.87391	3.67845	3.2035	3.0423	3.09039	3.60002	3.7749	2.92286	3.517	5.28534	3.13341	3.45807	2.97858	3.6791	3.23655	3.12819
ENSG00000006695.10_at	5.47123	6.01541	6.26145	5.94675	5.875	6.26462	5.89299	5.94544	5.97642	6.20678	5.93276	5.81228	5.97007	6.11746	5.75404	5.87353	6.00714	6.01836	6.30596	6.05529	6.10382	5.9991	5.96656	5.6911	6.01529	6.28438	5.90401	6.11708	6.03471	5.99453	6.15145	6.3869
ENSG00000006704.10_at	4.70647	4.91844	4.6718	4.81065	4.70506	4.75051	4.78739	4.8783	4.84475	4.84236	4.66585	5.02238	4.66491	4.83148	4.74291	4.84987	4.73701	5.00108	4.78651	4.78857	4.92965	4.94894	4.7658	5.0069	4.8155	4.81705	4.79939	4.77604	5.05921	5.20146	4.86646	5.15509
ENSG00000006712.14_at	6.97111	7.15412	7.24566	7.04583	7.25128	7.15268	7.17625	7.36825	7.31983	7.1973	7.11091	7.22531	7.3118	7.10891	7.03611	7.38088	7.42949	7.14479	7.29364	7.22203	7.24005	7.29986	7.17723	7.0254	7.05409	7.23219	7.27468	7.12267	7.05202	7.24264	7.24633	7.04552
ENSG00000006715.15_at	5.97317	5.37908	5.42918	5.64788	5.78967	5.61545	5.32566	5.0882	5.78115	5.86109	5.41598	5.41613	5.99723	5.71174	5.91401	5.52548	5.78472	5.65412	5.23306	5.44232	5.18219	5.61213	4.76419	5.42007	5.76156	5.65489	5.58017	5.20403	4.90297	5.07362	5.26767	5.27439
ENSG00000006740.16_at	4.20702	4.28188	5.35174	4.17605	5.34189	4.81195	4.5504	4.66148	3.99329	4.04811	4.40646	4.12329	5.14842	4.51009	4.60997	4.56527	4.49191	4.15274	4.00335	4.44205	4.16585	6.04607	4.13596	4.97626	4.71676	4.78919	4.17293	4.82475	4.47176	4.26016	4.51788	4.39248
ENSG00000006744.18_at	5.83053	6.67686	6.273	6.72867	5.97064	6.28276	5.79955	6.20621	6.2333	6.29275	6.11116	6.03958	6.08725	6.35367	6.40683	6.15604	6.20176	6.69356	6.17671	6.11811	6.28432	6.83412	6.35228	5.99031	5.9335	6.27139	6.07589	6.44155	6.03718	6.06371	5.96407	6.21618
ENSG00000006747.14_at	3.05399	3.11512	3.23514	3.18669	3.07373	3.11103	3.41847	3.16917	3.77779	2.88259	2.99035	3.1155	3.18273	2.96068	3.03833	3.58515	2.99526	3.19743	3.40394	3.36055	3.66979	3.02237	3.06065	3.62363	4.13152	3.00845	3.0518	3.09982	3.64783	3.94022	3.16651	3.1867
ENSG00000006756.15_at	4.07402	3.7458	3.68561	3.81883	3.64323	3.62798	4.03023	4.09852	3.83266	3.691	3.79478	3.94816	3.67131	3.82726	3.70516	3.90902	3.94612	4.02781	3.72428	4.01699	3.83808	3.73831	3.84096	4.21084	3.73232	3.76143	3.99296	3.64359	4.03806	3.8975	3.84733	4.18101
ENSG00000006757.11_at	5.20016	5.35424	5.15087	5.42515	5.15344	5.80652	5.27288	5.53115	5.64977	5.51603	5.55623	5.52081	5.10896	5.536	5.40082	5.27513	5.01238	4.97473	5.79785	5.25399	5.7942	5.5895	5.19015	5.53178	5.42328	4.82025	5.39463	5.44944	5.23028	5.33522	5.25681	5.57045
ENSG00000006788.13_at	3.93067	4.1539	4.025	4.01007	3.88282	4.04749	4.07435	4.02845	4.2431	3.87507	4.03681	4.3379	3.99979	3.92401	4.04248	4.12053	4.12643	4.0698	4.07444	4.14755	4.0863	4.10561	4.18196	4.22714	3.95088	3.92688	4.18645	4.27374	4.1501	4.24551	4.13531	4.22507
ENSG00000006831.9_at	5.57408	5.1457	5.34451	5.23318	5.57531	5.57369	5.56648	5.63481	5.65016	5.57496	5.42913	5.54348	5.7739	5.66873	5.37935	5.62922	5.53026	5.61727	5.6526	5.57216	5.89872	5.49687	5.47005	5.36775	5.6743	5.79559	5.78469	5.52835	5.82387	5.652	5.49941	5.42293
ENSG00000006837.11_at	2.69336	2.64434	2.72196	2.79756	2.46163	2.46313	2.67139	2.7494	2.60534	2.49963	2.67475	2.69829	2.51264	2.57669	2.51248	2.63716	2.54466	2.71527	2.78358	2.42047	2.50654	2.60673	2.57371	2.72563	2.60831	2.51613	2.8585	2.63036	2.53264	2.87498	2.76742	2.58978
ENSG00000007001.12_at	2.13546	2.06169	2.28332	2.26912	1.98111	2.24458	2.09134	2.66111	2.21771	2.0005	1.99108	2.31649	1.93398	2.31872	2.33116	2.3692	2.01592	2.26414	2.13502	2.15918	2.1033	2.14222	2.06155	2.22454	1.99286	2.14259	2.06924	2.29443	2.11599	2.12654	2.15901	2.10747
ENSG00000007038.10_at	5.55804	6.22432	5.38452	6.08085	5.49746	5.45401	5.61768	6.37414	5.61971	5.93611	5.32076	5.7102	5.48246	5.2907	5.62389	5.49956	5.32585	5.60665	5.40355	5.55551	5.46651	5.61767	6.01857	5.82353	5.46894	5.6017	5.4511	5.51005	5.67466	5.86168	5.52363	6.07722
ENSG00000007047.14_at	6.20078	6.30584	6.44573	6.20224	6.45654	6.29134	6.52796	6.3914	6.21955	6.13136	6.04252	6.39688	6.37843	6.25678	6.1463	6.48699	6.26717	6.39351	6.24778	6.44009	6.36392	6.33092	6.12827	6.2964	6.35726	6.36521	6.45084	6.21792	6.34519	6.54854	6.45372	6.31595
ENSG00000007062.11_at	2.9	2.95072	2.90914	2.81014	2.68153	2.788	2.99343	3.00607	2.82472	2.83245	2.82641	2.94114	2.72615	2.67951	2.87798	2.96031	2.83679	2.95563	2.90479	2.85989	2.87502	2.92926	2.85775	2.92634	2.84297	2.85321	3.00759	2.88099	2.87269	2.88888	3.01062	2.97183
ENSG00000007080.10_at	6.83071	6.70506	6.62178	6.84217	6.73995	7.17663	6.82084	6.90099	6.97502	6.66708	6.4719	6.87843	6.5163	7.28383	6.81595	6.91174	6.97211	7.14147	6.77725	6.85877	7.05889	6.82154	6.88204	6.94063	6.70802	6.86203	6.8752	7.14816	6.95191	7.19521	6.57517	6.86012
ENSG00000007129.17_at	5.61949	5.1857	5.44968	5.27957	5.82471	5.54743	5.8174	5.07287	5.64334	5.25806	6.17716	5.13494	5.74445	5.55284	5.53322	5.76983	5.18707	5.79205	4.85356	5.15543	5.08847	5.43827	5.06957	5.89216	5.01324	5.0769	5.12776	5.05865	5.20741	5.77199	5.41215	5.2976
ENSG00000007168.12_at	5.8918	6.27733	6.3137	6.36176	6.14506	6.61819	6.38213	6.4821	6.37663	7.03762	6.64076	6.01078	6.12535	6.69708	6.51134	6.24627	6.36658	6.19855	6.41806	6.33825	6.29632	6.17279	6.12389	6.01109	6.54125	6.50757	6.40645	6.32948	6.04856	5.89199	6.16666	6.38608
ENSG00000007171.16_at	4.36705	4.49575	4.42107	4.56538	4.36881	4.43579	4.23656	4.42883	4.34377	4.41555	4.3867	4.50221	4.25749	4.36372	4.39781	4.37303	4.3707	4.52624	4.265	4.51273	4.37503	4.50145	4.64555	4.74221	4.22037	4.39481	4.41267	4.36733	4.4434	4.61233	4.35516	4.47471
ENSG00000007174.17_at	3.52967	3.57671	3.33569	3.46333	3.3003	3.33275	3.44583	3.66306	3.47862	3.27319	3.45663	3.67725	3.3209	3.39937	3.40434	3.3571	3.35953	3.472	3.34654	3.44694	3.45117	3.53166	3.52341	3.6385	3.37984	3.31989	3.5919	3.44767	3.44653	3.72087	3.44815	3.54776
ENSG00000007202.14_at	6.6757	6.7769	7.1894	6.77497	6.80059	7.03697	6.89803	6.86729	6.5293	7.07801	6.58879	6.53252	7.02638	7.11512	6.88264	7.17915	6.96391	7.25247	6.84993	7.0461	7.06525	6.44347	7.02063	6.03605	6.71516	7.14495	6.92139	7.17196	6.58103	6.7482	6.99933	6.66955
ENSG00000007216.14_at	4.75038	4.90291	4.75919	4.78629	4.79971	4.86096	4.92426	4.82029	4.83229	4.72789	4.73474	4.80447	4.60578	4.78758	4.59384	4.69528	4.76914	4.71272	4.90817	4.9547	4.76764	4.73084	4.9204	5.1394	4.81102	4.71527	4.62529	4.81143	4.91408	4.93208	4.77169	4.84853
ENSG00000007237.18_at	4.91668	5.06965	5.25975	4.95468	4.97477	4.9157	5.12105	5.00712	4.98114	4.93321	5.00612	5.11517	4.78396	4.80743	4.9728	4.92674	4.87363	5.0343	4.92949	5.01431	5.02883	5.07006	5.15164	5.3151	5.05844	4.87732	4.94506	5.06878	5.25575	5.18668	5.0749	5.45791
ENSG00000007255.10_at	6.58853	6.5705	6.48225	6.4927	6.60865	6.60225	6.55852	6.63587	6.79618	6.47241	6.66658	6.81787	6.64781	6.60364	6.43328	6.74775	6.71563	6.43898	6.67276	6.73057	6.81947	6.73134	6.74015	6.64513	6.68119	6.74468	6.50543	6.54081	6.80061	7.12405	6.74851	6.89937
ENSG00000007264.14_at	5.54998	5.54306	5.4822	5.54405	5.61317	5.49749	5.56327	5.67944	5.63909	5.42449	5.56877	5.78326	5.58045	5.4771	5.56534	5.44786	5.46636	5.52933	5.44143	5.58	5.57277	5.56094	5.66063	5.9083	5.53629	5.52315	5.45724	5.47182	5.65651	5.86549	5.62729	5.74191
ENSG00000007306.14_at	2.98333	2.87697	2.89329	2.68286	2.88784	2.81253	3.10526	2.94506	2.70684	2.82215	2.91485	3.05139	2.87386	2.84792	2.56011	2.88367	2.83645	2.89494	2.7715	2.98178	2.72668	2.80663	2.65136	2.92802	2.89914	2.68778	2.87392	3.13277	2.88339	2.99995	3.0463	2.99838
ENSG00000007312.12_at	6.87597	6.63944	7.22142	6.83669	7.04395	6.98322	7.04434	6.79868	7.02482	6.75348	7.04837	7.23965	7.24214	7.28977	6.76265	7.5488	6.80551	7.01958	7.1066	6.99309	7.17915	6.45088	6.80358	6.99734	7.62009	6.49212	6.96919	6.94196	7.46522	7.05548	7.23043	6.75661
ENSG00000007314.12_at	3.70449	3.76085	3.64133	3.79534	3.797	3.64791	3.78282	3.98693	3.82268	3.57985	3.75939	3.9018	3.73683	3.57274	3.68983	3.77538	3.65031	3.76495	3.75563	3.81992	3.7809	3.69106	3.96588	3.99064	3.72382	3.60438	3.68646	3.69672	3.82732	4.07861	3.84108	3.80904
ENSG00000007341.18_at	4.88216	4.687	4.23628	4.51724	4.57765	4.44795	4.24462	4.67109	4.33434	4.7292	4.55232	4.38447	4.55697	4.52924	4.36823	4.4783	4.50346	4.03198	4.31097	4.54816	4.22401	4.37426	4.2714	4.37365	4.32321	4.4859	4.41825	4.42848	4.72987	4.16186	4.50931	4.47487
ENSG00000007350.16_at	3.54977	3.63732	3.89309	3.55178	3.26221	3.5225	3.91291	3.83139	3.74218	3.34376	3.59597	3.7592	3.37487	3.55056	3.41474	3.56995	3.57822	4.18593	3.62498	3.65542	3.55544	3.58769	3.56128	3.9044	3.4895	3.46372	3.63699	3.76344	3.70819	3.72107	3.69357	3.79285
ENSG00000007372.21_at	3.82433	3.93308	3.74554	3.74923	3.71694	3.75773	3.8262	3.86413	3.96166	3.63905	3.78917	3.88584	3.64717	3.6968	3.74911	3.84221	3.78008	3.90047	3.79606	3.84303	3.82503	3.85258	3.84549	4.05364	3.79112	3.66674	3.94031	3.8968	3.89619	4.12842	3.89733	3.96116
ENSG00000007376.7_at	6.357	6.20003	6.13815	6.30849	6.36784	6.34619	6.24405	6.2999	6.5364	6.18491	6.25666	6.64298	6.26576	6.22973	6.43346	6.31874	6.34979	6.62544	6.53181	6.4311	6.66049	6.31127	6.55094	6.7122	6.50358	6.63514	6.53162	6.55634	6.5759	7.03556	6.65788	6.68558
ENSG00000007384.15_at	5.20613	5.34403	5.09473	5.26995	5.32905	5.25598	5.30649	5.34776	5.27391	5.19382	5.25564	5.38341	5.22845	5.23274	5.30055	5.17722	5.27228	5.28215	5.30909	5.33267	5.27389	5.3422	5.58979	5.55412	5.27022	5.24712	5.27586	5.26437	5.47102	5.60785	5.29573	5.4711
ENSG00000007392.16_at	6.27054	6.63567	6.86199	6.6288	6.55712	6.69168	6.93585	6.68398	6.31907	7.05632	6.67965	6.06817	6.2528	6.5033	6.93505	6.69925	6.39821	6.60471	6.79627	6.66593	6.21923	6.37521	6.27387	6.6048	6.59151	6.44882	6.11812	6.4668	6.51266	6.21323	6.49709	6.30464
ENSG00000007402.11_at	4.40423	4.61322	4.63553	4.48171	4.84908	4.37432	4.4199	4.76015	4.88842	4.87807	4.3643	4.63424	4.79791	4.49705	4.29575	4.40582	4.44775	4.38918	4.46942	4.59553	4.56845	4.69851	4.75974	4.76207	4.67387	4.55815	4.61317	4.6196	4.66427	4.93838	4.68665	4.98346
ENSG00000007516.13_at	5.40205	5.5196	5.31612	5.50347	5.52303	5.45561	5.53316	5.5536	5.44757	5.44517	5.42809	5.68869	5.47523	5.40308	5.45062	5.3901	5.48376	5.57953	5.44716	5.63271	5.42776	5.54722	5.69864	5.8963	5.50984	5.51305	5.48944	5.49574	5.70418	5.88089	5.65045	5.90515
ENSG00000007520.3_at	6.9048	6.90026	6.79194	6.87439	6.82931	7.15415	6.69635	6.79356	6.901	6.67265	6.74361	6.93507	6.85105	7.15509	6.95134	6.73781	6.88207	7.16124	6.86493	7.01857	6.87814	6.83109	6.88648	7.18526	6.96663	6.8286	6.85743	6.83809	7.02822	7.10457	6.85383	7.06875
ENSG00000007541.16_at	5.64212	5.79525	5.91187	5.87413	5.89796	6.05896	5.66142	5.7148	5.9996	5.84174	5.68817	5.85787	5.80904	5.93635	5.69824	5.80789	5.85344	5.85033	5.81555	5.92325	5.87516	5.99281	5.9274	6.07113	5.8638	5.91949	5.63963	6.01035	5.95364	6.29156	6.10326	6.07972
ENSG00000007545.15_at	5.79642	5.58115	5.64297	5.73213	5.65228	5.83831	5.7013	5.88388	5.69055	5.64727	5.6484	5.88314	5.53443	5.91167	5.85654	5.74827	5.92266	6.03614	5.84028	6.17056	6.00375	5.96084	5.94168	5.96981	5.7958	5.72785	5.84965	5.79858	6.07511	5.92516	5.93528	5.99886
ENSG00000007866.19_at	5.28681	5.48924	5.20852	5.43386	5.4978	5.50309	5.30417	5.41373	5.43639	5.42566	5.34303	5.54667	5.40914	5.50561	5.35278	5.45239	5.45071	5.45785	5.47951	5.56548	5.7873	5.6218	5.70647	5.58057	5.33076	5.53257	5.45065	5.55639	5.53706	5.94066	5.45145	5.70013
ENSG00000007908.15_at	2.51173	2.71826	3.27013	2.73893	2.76126	2.63528	2.68417	2.86871	2.64502	2.64677	2.65992	2.97937	2.54615	2.44318	2.55404	2.85108	2.7902	2.62044	2.54542	2.63855	2.69806	2.69885	2.74877	2.7442	2.48719	2.38908	2.89517	2.67999	2.70955	2.6684	2.89515	2.77238
ENSG00000007923.15_at	6.33444	6.24255	6.46087	6.22841	6.14225	6.53933	5.93046	6.34315	6.18444	6.20839	6.09936	5.95018	6.13685	6.47864	6.24704	6.07006	6.20921	6.84977	6.25744	6.15138	6.1086	6.12022	6.26598	5.90706	6.19514	6.17344	6.03629	6.58629	6.19396	6.07735	6.11369	5.99601
ENSG00000007933.12_at	2.50833	2.72893	2.53614	2.61704	2.40204	2.88106	3.54809	2.65695	2.60822	2.57674	2.37223	3.25551	2.3354	2.77607	2.61699	3.05576	2.40527	2.56146	2.42197	2.52385	2.51599	2.44748	2.21058	2.7651	2.31655	2.2782	3.07271	2.34417	2.21588	2.27186	2.41083	2.29038
ENSG00000007944.14_at	6.25186	6.84615	7.65305	7.09852	6.70747	6.31713	6.67683	7.00146	6.61169	6.98536	6.50924	6.26302	7.55398	6.46397	6.47123	6.65891	6.58087	6.76862	6.64161	6.52068	6.49187	5.87339	6.11157	6.35751	6.86799	5.80186	5.93704	6.34027	6.70934	5.85746	7.04846	6.82821
ENSG00000007952.17_at	2.37315	2.5905	2.38186	2.3806	2.37467	2.29142	3.04697	2.46637	2.3562	2.2734	2.2802	2.53628	2.42742	2.33164	2.57229	2.69686	2.41422	2.6161	2.3439	2.64608	2.34025	2.39938	2.38022	2.39702	2.58016	2.37681	2.60297	2.24721	2.45319	2.52681	2.5684	2.43811
ENSG00000007968.6_at	5.19027	5.30841	4.91776	4.9139	4.98013	5.19361	4.93886	4.87614	4.95624	4.81313	4.83644	5.22667	5.51635	5.03438	5.06821	4.87086	5.02721	6.5299	4.85392	4.83088	4.98931	5.3089	5.05828	5.12702	4.9618	5.19801	5.35	5.11165	5.09693	5.65721	5.08496	5.14029
ENSG00000008018.8_at	7.334	6.80471	6.82404	6.85545	6.6022	7.41065	6.58402	6.52518	7.62619	7.46274	7.35123	6.98662	6.69135	7.49008	7.2746	6.84815	6.87975	7.1163	7.26627	6.29097	7.52541	7.41313	7.28234	6.81818	7.08796	6.77876	7.08759	7.20333	7.27623	7.15509	6.41249	6.99736
ENSG00000008056.13_at	4.56288	4.58803	4.47722	4.41212	4.57868	4.61847	4.44255	4.57815	4.54689	4.37736	4.32797	4.54568	4.43905	4.57098	4.61054	4.51135	4.40954	4.55024	4.55897	4.73436	4.66882	4.5558	4.83488	4.75871	4.48983	4.66463	4.29567	4.47538	4.66478	4.81862	4.53899	4.86606
ENSG00000008083.13_at	6.27076	6.25752	6.86995	6.27581	6.11063	6.24114	6.68696	6.73575	6.07552	6.73272	6.01521	6.19655	6.06052	6.31682	6.22223	6.30046	6.11588	6.05183	6.06305	6.45385	5.79253	6.06339	5.91799	6.10134	6.38597	6.21966	6.18752	6.19952	6.24395	5.97773	6.59501	6.61741
ENSG00000008086.11_at	5.61749	5.16357	4.93647	5.37394	5.43432	5.09102	4.95228	5.19566	4.92447	5.02404	5.60338	4.1217	5.49718	5.1424	5.87972	5.19682	5.58908	5.10946	4.35334	4.7098	4.44517	5.19147	5.05892	4.97986	5.13415	5.63805	4.7048	5.32867	5.65714	4.47231	4.8844	4.81726
ENSG00000008118.9_at	3.52701	3.45933	3.53287	3.47812	3.57019	3.34626	3.63893	3.50012	3.37998	3.40364	3.42849	3.44017	3.65234	3.4757	3.32027	3.50786	3.49427	3.56925	3.44315	3.49191	3.52853	3.77111	3.58547	3.85823	3.4044	3.61713	3.48786	3.53992	3.58969	3.80759	3.59736	3.78352
ENSG00000008128.22_at	6.47752	6.6181	7.05833	6.55062	6.69041	6.69509	6.94611	6.66612	6.41093	6.577	6.50894	6.34751	6.70311	6.83	6.59301	6.70559	6.86795	6.79132	6.87576	6.82977	6.77919	6.6258	6.68977	6.63523	6.74017	6.71537	6.56689	6.6223	6.77905	6.75418	6.6978	6.47988
ENSG00000008130.15_at	6.03492	6.05715	6.46422	6.14451	6.0863	6.16632	6.00448	6.13253	6.03495	5.88813	5.84856	6.11698	6.13396	6.29948	6.13079	6.11608	6.16594	6.31418	6.23947	6.15592	6.30318	6.1328	6.21744	6.19182	6.21724	6.14333	6.11696	6.15563	6.23757	6.2804	6.26593	6.17869
ENSG00000008196.12_at	3.91119	3.84185	3.51114	3.79686	3.74733	3.71279	3.86289	3.91547	3.94359	3.58895	3.94292	3.71342	3.42506	3.6955	3.72418	3.69613	3.68336	3.78609	4.04432	3.91887	3.78784	3.59009	3.98183	4.04137	3.80858	3.7944	3.78335	3.77483	4.0086	3.96977	3.78504	3.91014
ENSG00000008197.4_at	2.59733	2.51158	2.70666	2.68796	2.39863	2.60759	3.0258	2.89154	3.04294	2.51295	2.75401	2.64867	2.29261	2.86913	2.79441	2.65615	2.4944	2.87426	2.68899	2.59854	2.78764	2.76768	2.66205	2.65128	2.5925	2.49964	2.74917	2.63877	2.7093	2.918	2.61281	2.64771
ENSG00000008226.19_at	4.52687	4.68133	4.84654	4.76019	4.83014	4.32494	4.32424	4.84053	4.43772	4.63208	4.83895	4.32687	4.56013	4.49602	4.82436	4.38702	4.53364	4.63025	4.60746	4.46302	4.68699	4.51445	4.45551	5.23869	4.55347	4.61017	4.35171	4.69976	4.89575	4.64045	4.49394	4.74188
ENSG00000008256.15_at	4.89105	5.16645	4.95898	4.93514	4.94596	4.99347	4.8464	4.95303	5.08917	4.9825	4.92218	4.89994	4.76119	4.94763	4.84043	4.73467	5.04011	5.02519	4.89437	4.80426	4.86404	4.92742	5.10962	4.94047	4.96866	4.9468	4.75553	5.01349	4.96613	5.04404	4.93346	5.16632
ENSG00000008277.14_at	3.61805	3.77542	3.29905	3.99691	3.20363	4.30138	3.65111	4.2337	4.40913	3.88878	3.62272	3.63611	3.38901	4.31927	3.58606	3.67202	3.3093	4.50487	3.39414	3.73498	3.38323	4.75226	4.23791	3.53247	3.4765	3.62351	3.63543	4.51781	3.57433	3.97946	3.70849	3.74154
ENSG00000008282.8_at	6.6405	6.46666	6.66358	6.50195	7.09122	6.82503	6.74592	5.7677	5.11709	6.4836	6.55444	6.37469	6.69384	6.69522	6.68088	6.58355	7.13215	6.22777	6.64078	6.6974	6.78541	6.49787	6.84084	6.45725	8.15156	7.42618	6.45354	6.24973	7.00522	5.27852	6.72301	6.63614
ENSG00000008283.15_at	5.60478	5.97596	6.10584	5.82837	6.12596	5.88115	6.0621	6.05011	5.95521	5.98412	5.90623	5.64779	5.89524	5.82302	5.95928	6.12177	5.5304	6.03374	5.88847	5.73147	5.93706	5.66796	6.08462	6.07615	5.97755	5.6413	5.69171	5.97	6.13388	5.91351	5.77318	6.08419
ENSG00000008294.20_at	5.54353	5.5397	5.2993	5.42488	5.53168	5.75005	5.65685	5.44213	5.57002	6.66648	5.75256	5.10213	5.6341	5.76729	5.79599	5.33036	5.64295	5.45269	5.42871	5.12543	5.21179	5.79718	5.33985	5.03391	5.34815	5.77275	5.34667	5.37675	5.15198	5.00564	5.15083	5.70818
ENSG00000008300.16_at	4.70471	4.83411	5.26912	4.92505	4.8329	5.4537	5.25358	5.00034	5.1239	4.82025	4.68903	5.11797	4.83406	5.46463	4.59572	5.18883	4.75927	4.84003	5.0768	5.24878	5.00492	4.97926	5.33762	5.07123	4.99996	4.82096	5.15123	5.06723	4.91614	5.639	5.23851	5.03752
ENSG00000008311.14_at	4.43487	4.70013	3.58586	4.4719	4.5607	4.36705	4.38827	4.48861	3.85724	4.79401	4.56086	4.8044	4.94348	4.3211	4.21647	4.51333	3.93471	4.42727	4.18906	4.63774	4.24596	4.33612	4.4768	4.23123	4.21423	3.93292	5.15955	4.4428	3.60013	3.8671	4.32613	4.25408
ENSG00000008323.15_at	5.66253	5.69021	5.4696	5.60439	5.61952	5.56138	5.66975	5.72058	5.71851	5.5089	5.44466	5.86179	5.55466	5.49348	5.52546	5.60351	5.59281	5.53	5.59888	5.81936	5.67632	5.63383	5.80476	5.94456	5.48527	5.57501	5.51876	5.70685	5.706	5.92242	5.67759	5.84614
ENSG00000008324.11_at	5.84949	6.0575	6.52092	5.94012	6.28222	5.94937	6.14787	6.37557	6.05658	5.93562	6.10382	6.06133	6.28675	5.66753	6.18348	6.36952	6.14824	5.99751	6.18127	6.33224	6.08214	5.8191	6.25443	5.97408	5.96584	5.72377	6.16275	6.12381	5.98849	6.03119	6.38545	5.79636
ENSG00000008382.15_at	6.2732	6.11109	6.22146	6.26497	6.29885	6.84874	6.40999	6.47097	6.45161	6.17749	6.11006	6.7278	6.30159	6.72969	6.32232	6.37501	6.52787	6.25301	6.41056	6.49999	6.56808	6.41256	6.51839	6.50842	6.67868	6.45307	6.59572	6.47515	6.44308	6.65998	6.46223	6.65178
ENSG00000008394.12_at	2.60145	2.19563	2.38529	1.8391	2.10948	1.96128	2.52215	2.30435	1.88709	1.92983	2.19143	1.98186	2.13002	2.00825	1.96218	2.42661	2.61786	2.03177	1.8437	2.10597	1.94055	2.52772	1.94899	2.11735	2.15557	2.45324	2.04018	1.91957	2.04708	1.9191	2.23736	2.22591
ENSG00000008405.11_at	4.3097	4.99769	4.05845	4.62749	4.92337	4.71848	4.631	4.61384	4.37869	5.60187	4.59991	4.16762	4.95506	4.79861	4.98046	4.44861	4.48169	4.67765	4.25665	4.29709	4.34446	4.1667	4.3401	4.00445	4.74807	4.35599	4.62021	4.36232	4.12506	4.06019	4.44869	4.76753
ENSG00000008438.4_at	5.75871	5.65264	6.71421	5.66419	6.04634	5.48387	5.75016	5.95968	5.88015	5.60392	6.31134	5.6135	5.93674	6.15498	5.72512	6.38015	5.92168	5.75201	5.73113	5.92159	6.01993	6.28119	6.24389	6.62671	7.58924	6.24876	5.80897	5.77762	7.31433	6.15894	7.40867	6.59814
ENSG00000008441.16_at	5.26764	5.23722	5.48332	5.27408	5.31262	5.92029	5.65294	5.27115	5.43093	5.29541	5.38055	5.53484	5.13833	5.97709	5.26584	5.50425	5.26481	5.42499	5.1541	5.43491	5.3822	5.49054	5.47464	5.65377	5.69794	5.25098	5.41998	5.51403	5.69893	6.0203	5.7575	5.74876
ENSG00000008513.14_at	5.46805	5.7612	5.76743	5.72685	5.96803	5.28174	5.60015	5.51141	5.029	5.22076	5.79566	5.36847	6.14747	5.14231	6.03401	5.45253	6.05431	6.05652	5.31151	5.44244	5.00903	5.58944	5.14309	5.57489	6.38223	6.31808	5.08436	5.24404	5.53852	5.21406	5.69224	5.42537
ENSG00000008516.16_at	5.18771	5.22696	5.16451	5.28507	5.35769	5.05818	5.19591	5.46219	5.29734	5.0995	5.21752	5.42464	5.23679	5.26412	5.14432	5.23787	5.13401	5.27779	5.18485	5.39259	5.36123	5.33531	5.43207	5.48087	5.40286	5.25327	5.14912	5.32166	5.46317	5.73292	5.52831	5.49878
ENSG00000008517.16_at	5.37777	5.28655	5.2296	5.13337	5.46429	5.30417	5.21612	5.27885	5.39329	5.32147	5.28877	5.34489	5.50208	5.43775	5.15794	5.31821	5.40869	6.41989	5.29928	5.20338	5.24838	5.19312	5.35973	5.48438	5.20796	5.32415	5.38526	5.25937	5.41536	5.49218	5.44845	5.40104
ENSG00000008710.19_at	5.70741	5.77946	5.9635	5.88551	5.97308	5.95942	5.93137	6.0065	5.78828	5.92814	5.69375	5.88845	5.94717	5.97161	5.77856	5.89822	5.97353	5.97447	5.85606	6.10178	5.87269	6.02079	6.08572	6.03164	5.94177	6.22556	5.86925	5.89558	6.1133	6.252	6.17502	6.21772
ENSG00000008735.13_at	5.56162	5.60721	5.37431	5.38449	5.46912	5.42098	5.42721	5.6007	5.53932	5.27173	5.31129	5.63071	5.33615	5.21059	5.38856	5.40369	5.37972	5.46872	5.506	5.54746	5.47944	5.37253	5.58361	5.89391	5.27242	5.49751	5.53781	5.4391	5.51381	5.87202	5.45507	5.72303
ENSG00000008838.19_at	5.87215	6.06705	6.08665	6.01218	5.91198	6.25623	5.68661	5.85158	5.78539	6.5013	5.76949	5.90084	5.94765	6.28268	5.9401	5.89381	5.8528	6.28251	5.95379	5.90506	5.88401	5.98734	6.03208	5.90564	6.07692	5.9618	5.9502	6.03086	5.96478	6.01668	5.86695	6.36698
ENSG00000008853.16_at	5.72477	5.7219	5.73781	5.53279	5.55553	5.84693	5.31959	5.3945	5.27055	5.37454	5.25367	5.35889	5.68737	5.83337	5.3595	5.43405	5.95318	5.33141	5.1665	5.66881	5.20438	5.74221	5.2574	5.60995	5.63694	6.39806	5.30462	5.01665	5.28495	5.5893	5.65449	5.9167
ENSG00000008869.11_at	6.93542	6.44668	6.04472	6.63893	5.79445	6.27985	5.4872	5.63666	5.69239	5.82678	6.34033	5.24137	6.2841	6.31689	6.86467	5.68066	6.46774	6.23479	5.54428	5.98854	5.5359	5.64896	6.16095	5.45714	6.01702	6.69875	5.66115	4.93298	5.4282	4.94857	6.04595	5.34761
ENSG00000008952.16_at	8.47728	7.5393	7.86025	7.63925	9.18753	8.56445	8.69548	8.20663	8.23013	8.51788	8.43439	7.89405	9.22199	8.73857	8.42613	8.71401	7.90418	7.29908	8.48907	8.64265	8.64607	8.21554	7.75397	8.552	8.33195	7.89547	8.06653	7.80424	8.31465	7.50436	8.43958	7.80643
ENSG00000008988.9_at	5.01295	5.42278	5.2734	5.50483	5.47851	5.3571	5.8333	5.33686	5.37474	5.30924	5.51736	5.26562	5.60963	5.35169	5.37316	5.47792	5.36982	5.56285	5.49182	5.3508	5.3461	4.97959	5.08955	5.02687	5.45923	5.26819	5.15285	5.09061	5.39949	5.13217	5.27646	4.90537
ENSG00000009307.15_at	10.2038	9.72734	9.48839	9.6618	10.4551	10.3134	9.79749	9.38884	10.1503	9.89329	9.88371	9.27638	10.3532	10.3792	9.5606	10.0008	9.76425	8.88953	10.0799	9.70692	10.1337	10.3708	9.33846	9.71194	10.0814	9.89303	9.58777	9.60958	9.75392	9.54421	9.53071	9.339
ENSG00000009335.17_at	6.27038	6.07744	6.00106	6.10407	6.34312	5.48303	5.42881	6.03125	6.10287	5.96964	6.14743	6.14819	6.48283	5.47246	6.19535	5.41312	6.18261	6.30089	5.51002	6.23401	5.4572	6.14119	6.27547	5.69381	6.07557	6.38136	6.42295	6.09621	5.82901	5.8368	6.29932	5.7893
ENSG00000009413.15_at	5.11551	5.01905	5.20518	5.06832	4.92554	5.1302	5.95172	4.45875	5.27905	5.50447	5.15179	4.62932	4.91929	5.23194	5.22412	5.73995	5.20273	5.55593	5.35752	4.55985	5.06006	5.14943	4.9902	4.66855	4.38009	5.29817	5.16989	5.2683	5.12048	4.6166	4.78741	5.05558
ENSG00000009694.13_at	2.40973	2.56581	2.80454	2.45778	2.3334	3.51682	5.07684	2.78542	2.56537	2.33532	2.46661	2.49395	2.35732	3.68874	2.51126	5.13213	2.39261	2.59871	2.33455	2.40218	2.43068	2.69399	2.52678	2.7635	2.59851	2.3441	2.46011	2.60513	2.55719	2.62844	2.63436	2.39165
ENSG00000009709.11_at	4.68709	4.75461	4.46494	4.67518	4.6997	4.81646	4.75466	4.9668	4.67422	4.38802	4.63168	4.88825	4.59292	4.47453	4.67666	4.73625	4.66642	4.84356	4.5451	4.57641	4.60137	4.79647	4.84895	4.92287	4.50383	4.65579	4.47996	4.90126	4.90871	5.12898	5.01792	4.97585
ENSG00000009724.16_at	3.73539	3.74541	3.55623	3.65321	3.52915	3.60818	3.68228	3.54129	3.78157	3.58169	3.70697	3.40412	3.389	3.63533	3.44	3.47621	3.64053	3.56026	3.63533	3.68799	3.57494	3.67514	3.80361	3.80529	3.66589	3.62866	3.64278	3.64689	3.65136	3.96997	3.80184	3.89696
ENSG00000009765.14_at	3.04423	3.12987	3.07334	3.0282	2.91494	3.10169	2.94809	3.28293	3.15145	2.91074	3.02261	3.16515	3.02422	2.96159	3.04878	2.95458	2.98478	3.12348	3.20472	3.25261	3.18062	3.24947	3.22277	3.18471	3.07339	3.16096	3.11111	3.26821	2.96183	3.20533	3.30311	3.08185
ENSG00000009780.15_at	4.96038	4.87506	4.7705	4.85973	5.42163	5.18715	4.77815	4.9926	5.00242	5.53837	4.75107	4.91037	5.27381	4.99709	4.92812	4.78266	4.89832	5.05273	5.01227	5.00132	4.94598	5.15478	4.82192	4.71581	4.99994	5.07208	4.95183	5.08624	4.81496	5.04447	4.91294	5.41889
ENSG00000009790.14_at	4.97842	4.79307	5.47486	5.0501	5.21104	4.89266	4.79833	5.18414	4.97217	4.19843	5.539	5.46647	5.25628	5.26727	4.73417	5.06771	5.64079	5.61764	4.3791	5.81804	4.39672	4.81353	4.67525	5.33869	4.89249	5.77192	5.07796	5.06734	5.26126	4.98014	5.56363	4.48785
ENSG00000009830.11_at	4.98351	4.85628	5.23675	4.83237	5.05788	5.51801	5.31272	5.07357	5.26677	5.00148	4.89593	5.01092	5.02422	5.49027	4.93102	5.24136	4.82777	4.90338	5.08982	5.1609	5.1631	4.91304	5.02255	5.03557	4.99696	4.9521	5.05329	4.88309	4.90355	5.26469	5.09217	4.95871
ENSG00000009844.15_at	6.08704	5.53095	5.73334	5.16517	5.39404	6.1775	5.26371	5.62566	5.79331	6.07241	6.01352	5.83493	5.60859	6.30716	6.01149	5.24318	5.90402	5.81573	5.63755	5.11292	5.70046	6.05283	5.69772	5.44407	5.33467	5.83335	5.96945	6.01908	5.70695	5.3862	5.58523	5.81204
ENSG00000009950.15_at	5.11973	5.26409	4.93356	5.05872	5.21365	5.16948	4.94742	5.21027	5.09829	5.03193	4.91718	5.37815	5.12917	5.02642	5.08779	5.15536	5.16607	5.19186	5.01016	5.3779	5.0408	5.24778	5.28095	5.43967	5.13517	5.03891	5.15045	5.20175	5.33338	5.48649	5.16584	5.34014
ENSG00000009954.10_at	7.43517	6.89752	7.10276	6.93628	7.86299	7.43024	6.85876	6.96878	7.56213	7.24756	7.40721	7.43539	7.84357	7.42379	7.37711	7.17087	7.11192	7.55624	6.9429	7.17935	6.95496	7.16399	6.9044	6.95398	7.26764	7.181	7.77014	7.24601	7.3842	7.29519	7.33191	6.78462
ENSG00000010017.12_at	8.5204	7.94403	8.12046	8.24861	8.38922	8.11561	8.25432	8.42874	8.12016	8.31457	8.24353	7.74414	8.38867	8.23658	8.14991	8.13648	7.99079	7.89976	7.8079	8.12966	7.82804	8.19732	8.09831	7.73725	8.31641	8.0354	7.99915	8.04595	8.23798	7.6041	8.31618	8.01414
ENSG00000010030.13_at	4.31093	4.6016	3.96846	4.48064	4.18799	4.26908	4.14577	4.21469	4.28182	4.12204	4.02211	4.42289	4.7244	4.14332	3.86364	4.45169	4.1623	4.16815	4.23061	4.25694	4.37367	4.67194	4.15256	4.35225	4.92771	4.2259	4.32542	4.1571	4.40005	4.52345	4.14977	4.45726
ENSG00000010072.15_at	4.23306	4.37728	4.09125	4.15217	3.97227	4.24796	4.1606	4.4063	4.21271	4.32719	4.09382	3.83686	4.19092	4.19031	4.37273	4.04755	4.5112	4.54161	4.25238	3.98409	4.00503	4.4082	4.23347	4.00714	4.18065	4.77795	3.91696	4.61096	4.13611	3.80398	4.01654	4.10367
ENSG00000010165.19_at	6.01666	5.91923	5.52814	6.0441	5.27574	6.28745	5.3637	5.99572	5.44438	5.21454	5.85145	5.55572	5.51162	6.2414	5.85285	5.71495	5.94502	6.43268	5.53291	5.58517	5.69093	6.01703	6.02529	5.34084	5.57644	6.04293	5.72864	6.61828	5.60103	5.29611	5.68441	5.23123
ENSG00000010219.13_at	3.87549	3.42768	3.37245	3.39162	3.26995	3.35517	3.34671	3.40681	3.25676	3.13076	3.47733	3.79329	3.49628	3.4294	3.45234	3.52785	3.61112	3.35337	3.40038	3.52412	3.5237	3.34091	3.21086	3.3616	3.26654	3.35394	3.65808	3.45601	3.39971	3.33888	3.58279	3.34437
ENSG00000010244.18_at	6.06537	6.43821	6.48695	6.39693	6.43787	6.15316	5.8669	6.21841	5.93986	7.30564	6.33115	5.56329	6.48329	6.22893	6.31838	5.77711	6.38006	6.29573	6.65327	6.18047	6.35882	6.03475	6.23254	5.58506	6.2514	6.18064	5.91314	6.08523	5.67073	5.81831	6.07918	5.99779
ENSG00000010256.10_at	6.71214	6.94938	7.17657	6.88057	6.70725	7.31832	6.76605	7.05953	7.02823	6.64139	6.4766	6.81023	6.88367	7.31624	6.53795	7.2281	6.792	6.975	6.7437	6.79168	6.92712	6.99157	6.79999	6.74377	6.90011	6.61115	6.89705	7.0681	6.87097	7.26206	6.92315	6.90361
ENSG00000010270.13_at	6.06189	5.2435	5.02073	5.31949	5.29526	5.32809	5.29345	5.22564	5.26398	5.01315	5.22155	5.57826	5.47476	5.33276	5.33581	5.42704	4.95771	5.33217	4.99686	5.07201	5.01602	5.02567	4.97638	5.11516	5.20049	4.88766	5.51601	4.98582	5.19519	5.04755	5.1119	5.06229
ENSG00000010278.12_at	5.82295	5.31137	4.77126	5.83869	4.87395	5.50928	4.70628	5.13506	6.42461	6.10164	5.17807	6.37734	4.75983	5.47868	6.36596	4.72981	4.88943	6.64247	6.32584	4.79131	6.68785	6.04121	5.90303	6.07374	4.89575	4.86229	6.42165	6.05306	5.07787	6.26262	4.90015	6.11598
ENSG00000010282.14_at	4.38308	4.45263	4.35187	4.4618	4.42513	4.41665	4.35097	4.48399	4.37583	4.29417	4.04627	4.51238	4.22842	4.30976	4.39018	4.36722	4.38203	4.34882	4.38966	4.55828	4.41803	4.41837	4.54802	4.72272	4.38876	4.31863	4.45342	4.38701	4.42687	4.68876	4.47297	4.59757
ENSG00000010292.12_at	5.62741	5.101	5.90222	5.26011	5.55348	5.7091	5.04248	5.32717	5.0963	5.36721	5.23665	5.66853	6.35733	5.7484	5.69786	5.39133	5.49841	6.60445	5.52489	5.5445	5.63798	5.50529	5.52601	5.15687	5.53806	5.453	5.85459	5.83865	5.35649	5.26457	5.55524	5.29399
ENSG00000010295.19_at	5.11654	5.09258	5.23209	5.00601	4.99033	5.02275	5.01353	5.17833	4.96323	4.9416	4.85673	5.1387	4.98524	5.03721	5.0162	5.07337	5.01153	5.21545	4.90747	5.14804	4.55523	4.85316	5.0003	5.22474	4.99284	5.12735	4.94135	5.09145	5.24393	5.04603	5.22529	4.95989
ENSG00000010310.8_at	5.03319	5.30581	4.90448	5.46022	5.3259	5.20324	5.05074	5.0801	5.13934	5.68722	5.49073	5.24283	5.20208	5.28007	5.63813	4.98882	5.13104	5.17751	5.24949	5.17236	5.20997	5.43838	5.30205	5.45383	5.03953	5.1654	5.05422	5.35982	5.54258	5.29815	5.09856	5.74107
ENSG00000010318.20_at	4.46377	4.4647	4.48214	4.53287	4.29428	4.63477	4.06023	4.71145	4.56998	4.29213	4.27353	4.46437	4.49805	4.53948	4.46471	4.20558	4.2658	4.24768	4.43774	4.62271	4.47481	4.41664	4.39861	4.53306	4.43707	4.4446	4.42458	4.12705	4.46126	4.45702	4.59802	4.63295
ENSG00000010319.6_at	4.99083	5.6138	4.75898	5.55316	4.88034	4.8074	5.11728	5.07965	5.12364	5.03936	4.92743	5.1997	4.84439	4.7905	5.05394	4.92669	5.04531	5.25073	4.96958	5.08714	5.00302	5.15832	5.91805	5.35393	5.01458	4.85587	5.07056	5.05972	5.13775	5.42747	5.1005	5.33645
ENSG00000010322.15_at	6.00306	5.92369	6.57004	5.91242	6.33759	6.29744	6.49442	6.33682	6.01131	6.12171	6.01196	6.27287	6.35026	6.25958	6.02784	6.52245	6.14689	6.21697	6.09976	6.56619	6.06552	6.18947	6.06367	6.08265	6.22502	6.30318	6.24859	6.16748	6.20948	6.17893	6.71054	6.20509
ENSG00000010327.10_at	4.95406	4.99894	5.20741	5.04099	5.0147	4.83986	5.07562	5.05475	5.03256	4.89373	4.93067	5.22162	4.92256	4.90805	5.01522	5.01615	4.95059	4.97268	5.06862	5.1257	5.04486	5.02664	5.11883	5.22377	4.92499	4.94412	4.95291	4.99572	5.1278	5.32235	5.14477	5.37115
ENSG00000010361.13_at	5.94814	6.36667	6.30749	6.40253	6.00283	6.38912	5.76358	6.11851	6.35731	6.4409	5.59555	5.91116	6.21372	6.37078	6.20226	5.73913	6.47216	6.13509	6.25573	6.33877	6.2559	6.45061	6.28426	6.2539	6.49342	6.28591	5.80135	6.49883	6.09595	6.6053	6.08754	6.39252
ENSG00000010379.15_at	4.30505	4.54458	4.24461	4.34796	4.36003	4.36646	4.39853	4.51402	4.25877	4.37137	4.18909	4.46424	4.04298	4.22224	4.31734	4.16271	4.42408	4.4023	4.38956	4.44193	4.25965	4.47162	4.50157	4.38107	4.15829	4.35852	4.28369	4.62281	4.31715	4.563	4.30082	4.6913
ENSG00000010404.17_at	6.5528	6.68408	6.79625	6.56786	7.63288	6.31531	7.36665	7.52814	6.15339	6.2639	6.33404	6.38724	7.7878	6.46667	6.22408	7.00679	6.6334	5.82124	5.5799	7.07576	5.39474	6.31999	5.77939	6.51873	6.7813	6.6854	6.46302	7.05316	6.78039	5.88702	7.03203	5.68016
ENSG00000010438.16_at	4.0465	4.06926	3.76337	4.06381	4.04974	4.09943	4.00656	4.21769	4.00427	3.93805	4.1808	4.06137	3.972	3.95285	3.99905	3.91086	3.87045	4.03524	3.94122	4.40622	4.05147	4.12509	3.99261	4.16594	3.94339	4.02317	4.06437	4.01058	4.00908	4.29102	4.12228	3.94041
ENSG00000010539.11_at	4.42315	4.3635	4.28237	4.30679	4.14745	4.10152	4.12404	4.24173	4.19944	3.96866	4.19415	4.39121	4.31203	4.23845	4.17887	4.2425	4.2277	4.49068	4.24789	4.31164	4.26785	4.55243	4.03127	4.35181	4.19717	4.34423	4.40188	4.23612	4.16815	4.37481	4.27062	4.28663
ENSG00000010610.9_at	4.7494	4.59789	5.32076	4.69996	4.92857	4.80587	5.80295	4.82233	4.90398	4.83654	5.33118	5.4005	4.73389	4.77552	4.94874	5.43406	5.31341	4.35607	5.35379	5.56212	5.50536	6.0148	6.59971	5.17139	5.35388	4.90433	5.2928	5.1865	6.55641	5.04407	5.45587	5.38869
ENSG00000010626.14_at	5.13031	5.45161	5.16558	5.56201	5.33259	5.22529	5.05362	5.41421	5.39286	5.40624	5.30665	5.33747	5.42131	5.22259	5.29783	5.05785	5.47816	5.03019	5.18649	5.17359	5.1423	5.43895	5.55989	5.36932	5.2011	5.1978	4.95347	5.32378	5.34328	5.19518	5.13015	5.52335
ENSG00000010671.15_at	7.23457	6.3355	6.9268	6.81488	6.76955	6.70967	6.75573	7.86802	6.85393	6.69449	7.21964	7.70661	7.11264	6.68531	7.15966	7.05508	7.04378	5.53033	7.00836	7.67077	7.16475	6.81461	6.35542	6.68074	6.91115	7.23743	7.81901	7.69188	7.00028	6.46512	7.46085	6.28956
ENSG00000010704.18_at	3.14224	3.39419	3.20278	3.21222	3.17221	3.29408	3.40241	3.53163	3.28655	3.04608	3.51482	3.60958	2.95569	3.13105	3.29779	3.36738	3.36514	3.42448	3.48306	3.40091	3.32533	3.4525	3.40415	3.44008	3.34124	2.92345	3.39598	3.38588	3.66755	3.35112	3.2095	3.36043
ENSG00000010803.16_at	6.4897	5.68342	6.84465	5.79054	6.71831	5.87059	5.64605	5.97446	5.87689	5.94926	6.01523	6.48956	6.79847	5.91358	6.24597	5.82914	6.53844	6.14897	6.13242	6.26691	5.9894	5.85662	5.70907	6.14759	6.6136	6.83519	6.51165	6.07287	6.49911	6.00759	6.24855	5.7956
ENSG00000010810.17_at	4.61091	4.68826	5.2433	4.576	4.81527	4.55413	5.38478	4.57548	4.80154	4.94053	5.00477	4.96348	4.92616	4.84576	4.79366	5.29345	4.88697	5.0779	4.52952	4.54299	4.45317	4.2958	4.39305	5.10504	4.83894	4.47352	4.41073	4.33904	4.93933	4.44252	4.82376	4.89425
ENSG00000010818.9_at	6.51331	6.05468	6.92554	5.27826	7.36842	6.37365	6.62994	6.47573	7.75551	6.5632	6.71182	6.44875	6.63785	6.32246	6.72717	6.31292	6.85973	6.13917	6.32109	6.01255	6.15141	6.3739	6.65697	6.94831	7.11984	6.3315	6.97266	6.46553	7.76462	6.47937	6.24366	6.32906
ENSG00000010932.16_at	2.15096	2.17124	2.20419	2.13264	2.05208	2.27104	2.24424	2.15729	2.78578	2.04723	2.25186	2.15229	1.94491	2.24269	2.11246	2.17151	2.1442	2.45479	2.11274	2.15144	2.13589	2.09522	2.1069	2.16771	2.07036	2.20033	2.13551	2.08539	2.23778	2.38271	2.21411	2.23451
ENSG00000011007.12_at	7.07856	6.96954	6.75863	6.93371	7.06837	6.87388	6.77337	6.7501	6.98023	6.57992	6.67027	6.43929	7.02304	6.96103	7.01423	6.64445	6.92889	7.08309	6.76359	6.74159	6.78658	6.80608	6.77341	6.79904	7.23901	7.04552	6.82509	6.72464	7.04797	6.76663	6.81731	6.7979
ENSG00000011009.10_at	6.15895	6.401	6.59564	6.17443	6.24573	6.4177	6.29502	6.27184	6.22357	6.0462	6.13415	6.19411	6.17649	6.25253	5.96929	6.45673	6.28762	6.33955	6.13973	6.36945	6.04045	6.19958	6.44036	6.45751	6.39213	6.25185	6.08562	6.27827	6.34588	6.3022	6.5199	6.38765
ENSG00000011021.21_at	4.97363	5.36892	6.28112	5.26841	5.41507	5.41251	5.46716	5.58137	5.31146	5.97967	5.05721	5.16167	5.53147	5.34196	5.14845	5.35154	5.44391	5.45971	5.52208	5.56392	5.21545	5.50342	5.52872	5.44013	5.49587	5.51479	5.14661	5.2633	5.56155	5.17393	5.56682	5.67787
ENSG00000011028.13_at	5.1029	5.16727	4.79693	5.11062	5.05023	5.02049	5.16704	5.12625	5.14298	5.05624	5.06298	5.34149	5.13168	4.99481	5.00948	5.2333	5.14068	5.03934	5.15798	5.23665	5.19898	5.16184	5.29677	5.45104	5.11557	5.07207	5.15145	5.11628	5.44025	5.46955	5.28292	5.37067
ENSG00000011083.8_at	4.76733	5.00791	4.40441	4.80761	4.70274	4.60956	4.62886	4.74361	4.72818	4.54197	4.59388	4.73994	4.77265	4.62373	4.63046	4.75996	4.80759	4.82633	4.77707	4.87615	4.72476	4.76059	4.8728	5.06447	4.66046	4.82662	4.78656	4.63182	4.93605	5.08301	4.81055	4.87381
ENSG00000011105.12_at	4.43158	4.36173	4.09937	4.28207	4.45786	4.29259	4.16214	4.37985	4.29663	4.56685	4.17116	4.67866	4.28777	4.29337	4.4573	4.37638	4.42179	4.50728	4.40614	4.69865	4.47845	4.40501	4.525	4.70309	4.2825	4.57675	4.19742	4.20314	4.46949	4.59626	4.40338	4.63133
ENSG00000011114.14_at	5.9088	5.96719	5.58004	5.80018	5.52794	5.98459	5.68395	5.59939	5.932	5.33427	5.48821	5.46481	5.54286	5.88946	6.23428	5.5858	6.18841	5.71547	5.6062	5.80676	5.46503	5.4532	5.54297	5.74807	5.93282	6.35586	5.74025	5.37001	5.97452	5.46983	5.85702	5.17813
ENSG00000011132.11_at	5.78446	5.80339	5.73627	5.72769	5.88292	6.06525	5.74152	5.89306	5.96032	5.82927	5.67826	5.95261	5.91862	6.15012	5.79385	5.7894	5.90584	5.94517	5.85129	6.00266	5.90128	5.93541	6.03374	6.16023	5.86157	5.90918	5.82814	5.98882	6.0094	6.27017	6.05645	6.27494
ENSG00000011143.16_at	4.39672	4.35421	4.0802	4.23078	4.35624	4.47038	4.1684	4.28458	4.3607	4.43252	4.1788	4.32292	4.18036	4.2948	4.21328	4.25952	4.24322	4.42325	4.27898	4.31443	4.40457	4.58627	4.35744	4.62013	4.12898	4.25681	4.27148	4.27999	4.43179	4.70788	4.31915	4.53734
ENSG00000011198.7_at	5.845	6.05012	5.53496	6.67087	5.52773	5.45227	5.35126	5.98128	5.68184	5.40026	5.75744	5.00494	5.49567	5.4885	5.90579	5.27599	5.59646	5.58019	4.94599	5.16539	5.164	5.53463	5.62186	4.9065	5.41803	5.39373	5.40477	5.47579	5.26856	5.11873	5.44841	5.37172
ENSG00000011201.11_at	3.61493	3.81753	3.6788	3.62669	3.57505	3.42014	3.6008	3.48901	3.63543	3.53304	3.56699	3.7167	3.60211	3.54466	3.52221	3.82564	3.7704	3.55926	3.67211	3.73245	3.67759	3.65466	3.7252	4.15443	3.56515	3.55966	3.63068	3.65793	3.84353	4.03278	3.64055	3.86611
ENSG00000011243.17_at	6.84832	6.69696	6.89945	6.61318	6.87854	7.34945	7.0837	6.73805	7.00782	6.76795	6.4253	6.87224	6.94337	7.38323	6.71243	7.03201	7.08703	6.87681	7.16591	6.98343	7.04105	6.93338	6.80051	6.79532	6.88164	6.92634	7.05418	7.14501	6.84558	7.05352	6.99662	6.84508
ENSG00000011258.15_at	5.39165	5.3137	5.63901	5.13737	5.86853	5.36891	5.3343	5.39203	5.18111	6.28595	5.45684	5.16101	5.65501	5.34806	5.5944	5.19954	5.23938	5.12954	5.31095	5.27711	5.00827	5.19639	4.97154	5.11066	5.41569	5.362	5.21681	5.31159	5.28826	4.67352	5.24338	5.55033
ENSG00000011260.13_at	5.24987	5.10287	4.7935	5.33523	5.33833	5.16294	5.32354	5.25369	5.47655	6.35987	5.2385	5.22574	5.30333	5.07107	5.2669	5.2228	5.10196	5.15569	5.30941	4.8945	5.39256	5.20313	4.86318	4.75762	5.14623	5.01176	5.28483	5.3925	5.02234	4.90544	4.80261	5.3634
ENSG00000011275.18_at	5.90168	6.08668	6.31298	6.04845	6.87814	6.32366	6.41542	6.29412	6.37789	6.49718	6.24432	6.29525	6.72438	6.3209	6.34117	6.20565	6.20432	5.9158	6.37646	6.1594	6.00146	6.04716	5.78174	6.09488	6.65281	6.18204	6.52676	6.01011	6.36902	6.26985	6.2195	6.06793
ENSG00000011295.15_at	6.82806	6.40703	6.13087	6.39556	6.31166	6.30719	6.06245	6.21879	6.4599	6.73325	6.35364	6.09668	6.38519	6.32627	6.32012	6.20901	6.20352	6.53334	6.28531	5.74061	6.16999	7.65427	6.21565	5.99932	6.13917	6.14676	6.13367	6.19996	6.08407	6.05761	6.0169	6.30427
ENSG00000011304.19_at	8.22291	8.43609	8.8213	8.3477	8.43911	8.60879	8.59012	8.3177	8.10143	8.59017	8.13525	8.09527	8.39299	8.67091	8.30213	8.56643	8.91895	8.55557	8.51147	8.51275	8.23922	8.43731	8.27972	8.1559	8.45901	8.8804	8.31671	8.62865	8.45656	8.59214	8.72647	8.36069
ENSG00000011332.19_at	5.1099	5.20642	5.01892	5.03423	4.98817	5.10005	5.07115	5.05785	5.07268	4.955	4.95897	5.2088	4.91817	4.98883	5.02241	5.13385	5.03017	5.1177	5.03086	5.12354	5.04737	5.14939	5.18369	5.36268	4.93517	5.09718	5.11424	5.13674	5.25423	5.40491	5.14964	5.28116
ENSG00000011347.9_at	5.20924	5.36136	4.88106	5.21086	5.20068	5.07798	5.19608	5.35842	5.21549	5.03575	5.14543	5.42605	5.14156	5.13112	5.13962	5.22044	5.15475	5.24957	5.25046	5.21724	5.22559	5.28095	5.336	5.64749	5.09538	5.08774	5.36817	5.12802	5.29273	5.57434	5.1522	5.38273
ENSG00000011376.9_at	4.97026	4.89101	5.3367	4.99035	4.74056	5.07803	4.92264	5.14552	4.71684	5.00097	4.96775	5.10031	4.95438	4.9406	4.93195	4.98074	5.01548	5.23692	4.93537	5.03087	4.92741	4.86498	5.12333	4.81779	4.98034	5.09647	5.12952	4.80312	4.91226	4.73748	4.91954	4.90257
ENSG00000011405.13_at	7.63723	7.13439	7.41845	7.2972	7.69129	7.36623	8.35112	6.95376	7.35708	8.31235	7.94214	7.49081	7.60463	7.49909	7.96412	8.26007	7.16757	7.36221	7.78135	7.7493	7.49771	7.82179	7.39115	6.83564	7.50037	7.45383	7.72191	7.33012	6.80595	6.59817	7.50505	7.21933
ENSG00000011422.11_at	5.17111	5.19049	6.2173	5.31879	4.80108	5.04876	6.16155	5.16734	4.89356	5.31697	5.62909	4.84414	4.69371	5.40086	5.43198	5.50187	4.92542	4.77235	5.13576	4.76058	4.79971	4.8526	4.93116	5.37362	5.58432	4.82687	4.73114	5.07364	5.36884	4.95195	5.34299	5.74859
ENSG00000011426.10_at	4.11668	3.76598	3.9978	4.05499	4.25639	4.34961	3.96162	3.92503	3.64548	3.59529	3.86037	4.21736	5.9776	4.55154	4.29713	3.96823	3.92439	5.90639	3.61898	3.54721	3.5923	3.64016	3.61876	3.69876	3.7134	4.0622	4.84086	3.76517	3.78157	4.23725	4.36994	3.84805
ENSG00000011451.17_at	6.03595	6.14347	5.88582	6.13326	6.24378	6.28378	6.15677	6.10387	6.19245	6.09456	5.89016	6.27819	5.96561	6.20481	6.03072	6.16989	6.17016	6.15004	6.08308	6.25543	6.06649	6.15345	6.16198	6.34566	5.99961	6.2275	6.15558	6.28067	6.19886	6.52838	6.14074	6.39277
ENSG00000011454.16_at	5.40529	4.94233	5.30071	5.03899	5.45332	5.4426	5.37883	5.18711	5.42236	5.82447	5.74953	5.80876	5.49822	5.41637	5.41116	5.57801	5.18403	5.25567	5.92517	5.55916	5.6952	5.66692	5.251	4.87926	5.22333	5.1937	5.91116	5.49466	5.14845	5.07653	5.49935	5.26947
ENSG00000011465.16_at	2.01633	2.02738	2.22601	1.92377	1.72872	2.09644	2.8484	2.33694	2.05313	2.56531	2.02864	2.68531	1.84108	1.90773	1.89414	2.89764	1.90734	1.9877	2.04442	1.95393	2.0833	1.91154	1.88036	2.23444	2.0601	1.86377	2.59154	1.924	1.92549	2.00276	2.11036	2.09426
ENSG00000011478.11_at	6.8542	6.87174	6.83166	6.81408	7.16768	6.64906	7.32944	7.09838	6.61025	7.0644	6.98318	6.73198	7.12467	6.65591	6.89714	7.29983	7.27149	6.89374	6.75496	6.90212	6.67453	7.0437	6.82852	7.10511	7.00231	7.28235	6.86802	6.68227	7.15389	6.8782	6.85612	7.13998
ENSG00000011485.14_at	6.01903	6.10873	5.91605	6.11482	5.91221	6.28839	5.95574	6.03475	6.08599	6.05518	5.93772	6.33425	5.93752	6.29459	6.04003	6.04466	6.36428	6.27033	6.32507	6.22187	6.35738	6.31339	6.16303	6.20169	5.74746	6.31478	6.31161	6.34118	5.96782	6.48074	6.16145	6.09374
ENSG00000011523.13_at	5.04746	4.81674	5.08603	4.94998	5.44991	5.16826	5.3204	4.91858	5.1796	5.20761	4.73879	5.2981	5.25859	5.00388	5.09443	5.49223	5.20466	5.14194	5.18158	5.321	5.09101	5.38646	5.1355	5.55957	4.99621	5.08134	5.37465	5.10966	5.29793	5.3002	5.14282	5.32759
ENSG00000011566.14_at	6.86547	7.16935	6.63398	7.16293	7.85112	6.8084	6.38405	7.32568	7.48595	8.14156	7.09448	6.61512	7.55527	6.95268	7.26042	6.32913	6.89622	6.13877	6.8742	6.66244	6.3425	6.94215	7.37331	6.68734	7.10714	7.14364	6.77994	5.64104	6.32919	6.45667	6.65917	7.14152
ENSG00000011590.13_at	4.71167	5.22061	4.81177	5.00236	4.8937	4.73436	4.50309	4.83802	4.65469	4.50278	4.3205	4.86145	4.62131	4.61472	4.79138	4.64955	4.57826	4.6251	4.58304	4.71055	4.63917	4.65925	4.98603	4.85142	4.5319	4.79628	4.70688	4.79971	4.94999	5.06637	4.61187	5.0575
ENSG00000011600.11_at	5.92266	5.55683	7.92661	5.60785	5.8238	6.14276	7.51559	6.58948	5.64565	6.08416	7.35771	6.3756	5.43422	6.68641	6.4179	7.28403	6.44579	5.8615	7.02532	6.12236	6.90802	5.64244	7.08297	6.30358	7.29093	5.53266	6.00708	6.71368	8.22564	5.89713	6.9875	7.26677
ENSG00000011638.10_at	4.06967	4.0917	4.30322	3.84091	3.9404	4.03532	4.29674	3.76494	4.57616	4.03806	4.18862	3.97247	4.28653	4.07989	3.78907	3.5898	3.97492	3.97517	4.07539	3.96352	4.18337	4.28097	4.15372	4.07208	4.11374	3.771	3.99134	3.84795	3.78584	4.25166	4.12141	4.5028
ENSG00000011677.12_at	2.66326	2.88936	2.83504	2.54728	2.57843	2.81994	3.80351	2.97532	2.86685	2.47895	2.71737	2.73391	2.56992	2.67634	2.79466	3.85879	2.55092	2.9906	2.56312	4.45728	2.69283	3.02361	3.16359	2.97744	2.66786	2.55522	3.30479	2.5991	2.83317	3.42791	4.69695	2.9528
ENSG00000012048.20_at	3.69774	3.50105	3.65707	3.47378	4.37859	3.81223	3.41459	3.46299	3.35249	3.73533	3.71342	3.62286	5.03318	3.85359	3.62104	3.59313	3.73364	4.48699	3.42414	3.44892	3.64259	3.44673	3.57232	3.50124	3.55052	3.64423	3.61734	3.62076	3.48324	3.52913	3.54625	3.77509
ENSG00000012061.15_at	5.54509	5.36655	6.21481	5.41713	6.17261	5.82749	5.77987	5.70745	5.95445	5.93348	5.57243	5.87411	5.93732	5.74847	5.41022	5.91417	5.92253	5.60092	6.17469	6.01562	6.19628	6.21889	5.81123	6.10377	6.12381	5.82524	5.62884	5.62817	6.04159	6.15166	6.06539	6.05304
ENSG00000012124.16_at	4.61625	4.55275	5.15289	4.47654	4.74873	4.5664	4.71486	4.80178	4.62309	4.76543	4.92359	5.14818	4.37047	4.56003	4.51913	4.56338	4.74094	4.43348	4.61325	4.70634	4.61115	4.67928	4.73844	5.11604	4.93996	4.69529	4.5116	4.75192	4.92396	4.89341	4.63611	4.94721
ENSG00000012171.19_at	5.94697	5.93055	5.73571	5.92973	5.91829	5.79781	5.98484	5.97975	6.00389	5.82916	5.83219	6.05875	5.87505	5.74272	5.90739	5.91663	5.86471	5.98444	5.80496	5.97081	5.88724	6.00115	6.01344	6.30498	5.74419	5.8653	5.85277	5.89917	6.00672	6.24969	6.03502	6.21074
ENSG00000012174.11_at	6.65729	6.20955	5.83411	6.31012	6.15781	6.58003	5.69427	6.05512	6.37593	5.99462	6.439	5.51205	6.37334	6.58229	6.43824	5.7626	6.26501	6.09461	6.03932	5.9446	5.96143	6.25098	5.62898	5.63889	6.05056	6.58454	6.14737	6.35535	5.63912	6.04425	5.87332	5.7903
ENSG00000012211.12_at	5.64448	5.63519	5.70845	5.72752	5.54561	5.64544	5.54814	5.9025	5.55471	5.47652	5.45778	5.76278	5.5273	5.54367	5.60391	5.61686	5.71708	5.69603	5.51774	5.889	5.68026	5.67387	5.70248	5.77971	5.73319	5.78804	5.78325	5.69268	5.78653	5.75568	5.77915	5.8169
ENSG00000012223.12_at	6.42954	5.36422	8.78477	5.69792	6.75594	6.06202	6.9595	7.2181	5.99711	5.47067	8.21173	5.45243	6.72031	6.91227	6.52809	7.39371	6.18697	6.21406	5.86488	6.54017	6.28625	6.64457	7.04211	7.65738	8.78507	6.5826	6.19256	6.06429	7.84279	6.27264	9.22942	7.60903
ENSG00000012232.8_at	4.78217	4.98837	4.85201	4.85711	4.78385	4.97311	4.78191	4.83144	4.80927	4.78444	4.66294	4.90412	4.84303	4.99602	4.49366	4.73239	4.77624	4.76928	4.82849	4.9231	4.89275	4.91968	4.78538	4.79608	4.87548	4.8344	5.06129	4.72722	4.8356	5.01612	4.8008	4.83263
ENSG00000012504.13_at	2.15707	2.16266	2.28875	2.22365	1.8363	2.08669	2.13392	2.23646	2.13191	2.02086	2.09305	2.041	1.76686	1.93967	2.02631	2.28959	1.95437	2.19222	1.91767	2.01293	2.12126	2.00492	1.99932	2.00494	1.75473	1.88924	2.19211	2.03222	2.02841	2.10688	1.95237	1.93315
ENSG00000012660.13_at	6.62112	7.28189	7.27958	7.44489	7.00659	6.86367	7.73729	7.18341	7.02129	6.90336	6.84278	6.69263	6.70697	6.80802	6.70494	7.52617	6.97213	6.64192	6.45614	6.96586	6.40765	6.78309	6.55776	5.85833	7.12362	7.00887	6.9819	6.6333	6.29566	6.79811	7.2608	6.85667
ENSG00000012779.10_at	6.96486	5.71451	9.95734	5.54935	8.64177	6.32984	7.59148	6.27768	6.937	7.78828	7.08077	7.73297	7.91973	6.44264	7.87506	7.78597	7.14393	7.43457	8.10081	8.36352	8.07924	6.00884	6.44362	8.05371	8.63244	7.22737	7.09918	6.38984	8.67469	7.36696	8.3115	7.59223
ENSG00000012817.15_at	4.16568	3.95947	7.60856	3.77288	3.74256	3.96862	7.03369	7.0652	5.94061	4.03037	4.04037	6.6461	3.97245	3.99626	3.86527	7.38838	7.16558	3.92782	4.06036	7.22052	4.07071	6.79789	6.26074	6.25989	4.14167	7.03222	6.67155	6.12504	6.55787	5.72931	7.15256	4.08789
ENSG00000012822.15_at	6.30226	6.23722	6.97048	5.91475	6.50781	6.55317	6.11712	6.01648	5.97188	6.32953	6.20648	6.32264	6.73329	6.58215	6.83591	6.04183	6.15615	6.42188	6.29963	6.47425	6.16237	6.64606	6.48529	6.31066	6.82966	6.19538	6.2844	6.5941	6.23713	6.10731	6.05227	6.17857
ENSG00000012963.14_at	5.80999	5.46364	5.03176	5.45097	5.11873	5.61568	4.87169	4.87845	5.7457	4.77092	4.93731	5.28907	5.39589	5.667	5.52052	5.27161	5.61999	5.55951	5.22656	5.34633	5.53543	5.24639	5.05872	5.2516	5.45979	5.5126	5.48937	4.9755	5.36647	5.35383	5.35948	4.72873
ENSG00000012983.11_at	6.23434	5.90906	6.20795	6.13419	6.13516	6.2477	6.16148	6.23151	6.32046	6.49869	5.7473	5.98	5.9194	6.38043	5.75738	6.04321	6.02253	5.20383	6.4672	6.20239	6.23595	6.3007	5.58876	5.88895	6.25115	6.14261	6.10365	6.31319	6.27099	5.85385	6.24776	5.97878
ENSG00000013016.15_at	5.63893	6.18197	7.63781	6.05596	6.10426	5.59361	6.57758	6.34672	7.14471	6.02701	6.53354	6.60384	6.17838	5.36028	6.13366	6.87206	5.41429	5.90836	5.81663	6.22711	6.05062	6.08388	6.69166	6.1877	7.14565	5.84759	5.55429	7.01878	6.65354	6.56771	5.93304	6.17547
ENSG00000013275.7_at	6.8244	6.99214	6.87916	7.09184	6.7798	6.79792	6.56009	6.99284	7.07026	7.14318	6.75856	6.51272	6.67976	7.01625	6.86234	6.7915	7.17726	7.0542	6.93744	6.86067	6.84116	7.18122	7.05029	6.58536	6.76558	7.1938	6.69776	6.94731	6.88327	7.19208	6.88889	6.76631
ENSG00000013288.8_at	5.84894	6.19345	7.4216	6.31626	6.63921	6.55047	6.80683	6.48487	6.33339	6.33869	6.55555	6.76405	6.77247	6.61122	6.68347	6.85069	6.50401	6.38626	6.18334	6.42807	6.25462	6.66898	6.21529	6.9046	6.90548	6.40013	7.0547	6.65478	6.70277	6.40125	6.39877	6.39099
ENSG00000013293.5_at	3.05247	3.10908	3.16734	3.15591	2.90039	3.26437	3.18695	3.39316	3.14582	2.97235	3.20567	3.39702	2.95717	3.10272	3.15018	3.25178	3.26092	3.25163	3.23009	3.30896	3.20025	3.33907	3.30336	3.43234	3.09383	3.28367	3.3002	3.32731	3.26301	3.33859	3.14202	3.25475
ENSG00000013297.10_at	3.13939	2.96988	3.13419	2.95918	3.04929	2.98165	3.24836	2.99975	2.94649	2.80275	2.93214	3.03422	2.70572	2.76477	2.8638	3.1565	2.81871	2.97187	3.058	2.99532	2.99502	2.92954	2.92432	3.11677	2.89623	2.94016	3.03454	2.92952	2.97732	3.13541	3.22027	3.02995
ENSG00000013306.15_at	7.18309	7.58593	7.59675	7.38807	7.24709	7.54493	7.05596	7.34316	7.07623	6.89091	7.02852	7.33055	7.04576	7.44036	7.23318	7.24951	7.37359	7.68484	7.19362	6.91883	7.16758	7.32247	7.44278	7.43678	7.52282	7.37322	7.38318	7.53545	7.18816	7.47598	7.39938	7.07729
ENSG00000013364.18_at	6.41987	6.86837	6.54391	6.78794	5.92946	6.61304	5.9391	6.42153	6.34911	6.32141	6.34386	6.41098	6.09386	6.61461	6.24335	6.21098	6.47284	6.62322	6.17558	6.26948	6.16011	6.58843	6.60789	6.24385	6.5535	6.58013	6.54205	6.78708	6.18836	6.4933	6.23384	6.46751
ENSG00000013374.15_at	6.00128	5.67682	5.71657	5.77696	5.83629	6.47173	5.02435	5.83171	6.29184	5.9487	5.90243	6.43292	5.64093	6.49133	5.83557	5.1363	5.19054	5.7697	5.38305	5.69461	5.34833	5.76702	5.31452	5.83945	5.98019	5.2301	6.58227	5.88129	5.71109	5.9951	5.66321	5.96632
ENSG00000013375.15_at	6.96661	6.54343	6.13581	6.911	6.18549	6.32853	6.25061	5.73168	6.19034	7.0518	7.10875	5.07424	6.15425	6.35107	7.34181	6.08899	6.53336	6.43463	6.76887	5.04255	6.21128	6.24199	7.03715	5.99582	6.47166	6.26007	5.91454	6.69651	6.49931	5.47377	5.17221	5.91492
ENSG00000013392.7_at	5.52706	5.2406	4.90801	6.00574	5.08182	5.73045	5.08242	4.83462	5.25436	5.6618	6.20102	4.70289	5.05917	5.7595	5.70221	5.32323	5.40996	5.31155	5.60976	4.61562	5.64782	5.57062	5.84782	4.97823	5.2741	5.54517	5.17402	6.39761	5.32773	4.91393	4.45191	5.48177
ENSG00000013441.15_at	7.90892	8.14123	8.16372	8.11317	8.67203	6.93174	7.66331	8.31028	7.76512	8.67157	8.20478	7.41553	8.83497	6.97305	8.32252	7.27753	8.32299	7.77209	7.75305	7.31596	7.02817	7.0637	8.36688	7.5748	7.92031	7.96956	7.36358	7.23846	8.0875	7.03529	7.87908	7.51468
ENSG00000013503.9_at	6.1461	6.07145	5.61936	6.09527	5.3325	5.58304	5.50625	5.40689	5.60161	5.23232	5.66505	5.25806	5.43048	5.58129	5.92755	5.70579	5.54476	5.9308	5.65961	5.31152	5.53596	5.45018	5.36463	5.05729	5.14687	5.5432	5.72603	5.9639	5.09913	5.12715	5.30269	4.87591
ENSG00000013523.9_at	5.83639	5.60986	5.8576	5.32291	5.57777	6.12238	5.48567	5.55125	5.87246	5.34982	5.45933	5.7665	5.52065	6.10509	5.6602	5.30022	5.79395	5.56946	5.80208	5.91644	5.75266	5.59765	5.9847	6.08525	6.25667	6.25983	5.78819	5.41871	5.95017	6.08575	5.93946	5.50122
ENSG00000013561.17_at	6.5898	6.23614	6.10812	6.19411	6.28095	7.22854	6.54265	6.23672	7.22118	6.55955	6.39021	6.64426	6.47133	7.27185	6.54738	6.58065	6.52914	6.28523	6.7422	6.22645	6.99399	7.01529	6.32252	5.96895	6.05165	6.84259	6.63045	6.91437	5.97309	7.00141	6.29554	6.60172
ENSG00000013563.13_at	6.3893	6.44268	6.89901	6.37951	6.80496	6.31508	6.33505	7.01092	6.33688	6.20858	6.4877	6.55391	7.06212	6.17888	6.56209	6.56403	6.43717	6.49088	6.44543	6.68428	6.56081	6.3243	6.42437	6.47411	6.51086	6.27906	6.56864	6.95576	6.51691	6.55808	6.69215	6.42415
ENSG00000013573.16_at	5.5323	5.80942	5.84156	5.74465	5.93318	5.87122	5.73647	5.93596	5.94076	5.93975	5.77688	5.73378	6.30942	5.79595	6.02432	5.7528	5.77155	6.47526	6.18647	5.95303	6.03851	5.93059	5.92117	5.95843	5.82662	5.87698	5.53268	5.84432	5.73557	5.95877	5.93277	5.94399
ENSG00000013583.8_at	6.22558	5.94396	6.28303	5.97014	6.37707	6.17392	6.14645	6.19636	6.29383	6.21494	6.51911	6.35042	6.28412	6.22121	6.41461	6.28854	6.32786	6.23483	6.65847	6.02862	6.55651	6.24831	6.69718	6.33489	6.33713	6.17166	6.27446	6.13737	6.55877	6.13573	6.06233	6.35109
ENSG00000013588.7_at	3.85706	4.77384	3.80268	4.29916	3.5659	3.87028	4.353	3.89135	3.99633	3.75155	3.86425	3.90373	3.57247	3.79719	3.92521	3.96937	3.83468	4.13676	3.99554	3.96769	3.97717	3.83229	3.77195	3.77292	3.97226	3.76962	3.90354	3.95323	3.9507	3.98739	3.91883	4.0922
ENSG00000013619.13_at	3.51865	3.51074	4.16512	3.42558	4.24794	3.50573	3.56815	3.68946	3.51831	3.19009	3.35659	3.64226	3.90188	3.32819	3.46319	3.4308	3.33674	3.45306	3.34927	3.43796	3.55951	3.39421	3.49179	4.43679	3.86477	3.53097	3.41026	3.57506	3.87399	3.96207	3.59509	3.80588
ENSG00000013725.14_at	4.84481	5.12434	5.10867	4.93796	5.06385	4.80551	5.30797	5.03766	5.04794	5.04237	5.01125	5.12582	5.21259	5.05709	4.78014	5.07294	5.04614	4.86922	4.92314	4.92009	4.81832	4.80063	4.88071	5.16624	4.90006	4.81302	4.92686	4.87879	5.05827	5.07805	5.20175	5.15987
ENSG00000013810.18_at	5.27163	5.4752	5.44414	5.46202	5.42089	5.39294	5.54082	5.44985	5.32617	5.1481	5.41242	5.6974	5.62246	5.37749	5.37526	5.42577	5.22359	5.94019	5.31907	5.37557	5.58496	5.41154	5.38616	5.70136	5.3775	5.1324	5.51345	5.4647	5.54671	5.65169	5.43885	5.55372
ENSG00000014123.9_at	7.81034	6.64308	6.67654	7.11401	6.58843	7.50656	6.28857	6.54837	7.14018	7.58251	8.04128	6.61918	6.87626	7.54193	7.7932	6.55159	6.95122	7.00575	7.14679	6.06789	7.29964	7.52675	7.14565	7.12448	6.25593	7.41844	6.77821	7.58557	7.10338	6.2307	6.11768	6.68644
ENSG00000014138.8_at	5.02214	4.89171	5.8636	5.16841	5.57333	5.06089	5.02272	4.88885	4.81294	5.25383	5.34538	5.24397	5.9008	5.03552	5.18158	5.31042	5.29365	5.81044	5.19723	5.10928	5.07491	4.74494	4.93946	5.18895	5.27432	5.22989	5.09842	5.08265	5.5894	5.13207	5.31005	5.01033
ENSG00000014164.6_at	6.01107	5.81539	6.44863	6.12969	6.23049	6.14554	6.17115	6.1447	5.97125	6.10039	5.68744	6.02002	6.26006	6.12911	6.01324	6.44745	6.20282	6.38999	5.99737	6.28426	6.06345	6.0892	6.25008	6.17104	6.27323	6.18415	6.08002	6.17142	6.31992	6.4543	6.36268	6.30969
ENSG00000014216.15_at	6.62181	6.87331	7.24662	6.84449	6.67811	6.79059	6.83255	6.82619	6.64717	6.47354	6.58469	6.91115	6.78771	6.75608	6.60147	6.88538	6.72829	6.85002	6.9328	6.94702	6.9501	6.78674	6.86095	6.73291	6.9603	7.0276	6.85485	6.7739	6.79479	6.7225	6.95079	6.9006
ENSG00000014257.15_at	2.7125	3.245	3.71108	2.59748	2.61219	2.67339	2.76067	3.12499	2.47589	2.5812	3.02567	2.35153	2.77863	2.89938	2.58305	2.60334	2.35889	2.74953	2.65524	2.57183	2.75117	2.7793	2.58884	2.71049	3.17939	2.47641	2.61077	2.51851	2.85969	2.64509	2.93396	3.03097
ENSG00000014641.17_at	5.60445	5.72702	4.51756	5.89593	5.10396	5.71746	5.02379	4.91751	5.25756	5.28457	5.35701	4.85699	5.5034	5.74979	5.46918	5.23303	4.90781	5.70612	4.94783	4.74554	5.1428	5.9917	5.2416	4.69988	5.11653	5.02265	4.77289	5.33966	4.50731	4.8973	4.56037	4.7993
ENSG00000014824.13_at	6.1876	6.24537	6.09662	6.45398	6.9608	6.7972	6.16924	6.08584	6.79523	6.33469	6.95273	6.40735	7.01546	6.87777	6.69323	6.4276	6.54337	6.25233	6.37891	6.49895	6.53062	6.29452	5.54927	6.24594	6.34764	6.66168	6.86988	6.41695	6.18976	6.15412	6.42425	6.14189
ENSG00000014914.20_at	3.99335	4.08726	3.89263	4.02418	3.65717	3.75953	3.69664	3.75325	3.73887	3.6205	3.75247	3.88495	3.53147	3.66069	3.76236	3.7596	3.74511	3.99705	3.55699	3.7699	3.71621	3.89604	3.78143	3.9389	3.68307	3.76083	3.57478	3.66584	3.78202	3.82589	3.7033	4.0088
ENSG00000014919.12_at	5.32804	5.62423	5.40614	5.33034	5.14961	5.72819	5.09849	5.04776	5.57086	5.56552	5.35546	4.99665	5.32911	5.75784	5.31264	5.07042	5.06709	5.52039	5.62712	5.17037	5.5554	5.35953	5.09606	5.20852	5.23434	5.25953	5.05985	5.73488	5.20606	5.06834	5.1056	5.59965
ENSG00000015133.18_at	6.86293	6.94179	7.74095	6.97018	6.90709	7.02822	7.3986	6.82273	7.25652	6.753	6.3674	6.61519	6.60629	7.15162	6.74289	7.24586	6.96614	7.01519	7.25551	7.0535	7.01275	6.84601	6.94486	6.86691	7.51663	6.98847	6.72372	6.47921	7.09044	7.39075	7.28976	6.48314
ENSG00000015153.14_at	5.18587	4.95958	5.55535	4.88648	5.88956	4.96542	5.51139	5.2041	5.0488	5.26453	5.78114	5.18882	5.75741	4.90022	5.47199	5.2674	5.1514	5.10008	5.47247	4.95699	5.17147	4.87108	4.72285	4.83687	5.27899	5.02963	5.17782	4.96632	4.90435	4.67073	5.39383	4.86401
ENSG00000015171.19_at	6.5561	6.51494	6.29934	6.59063	6.30833	6.59142	6.09626	5.89682	6.40824	6.34658	6.50348	6.15375	6.34197	6.57968	6.49448	6.29433	6.48908	6.41706	6.07584	6.23855	6.16898	6.29948	5.86013	6.15005	6.46135	6.57528	6.18901	6.1736	6.51066	5.86907	6.28151	6.07078
ENSG00000015285.10_at	6.19414	6.17341	6.65307	6.03127	6.18661	5.97121	6.14032	6.26271	5.85235	5.63101	6.13809	6.15683	6.18105	6.01951	6.18535	5.99538	6.28253	6.40128	6.08896	6.35782	6.14903	5.85527	5.99951	6.42069	6.32241	6.3883	6.05059	6.43741	6.3235	6.29627	6.40939	6.19352
ENSG00000015413.9_at	6.59024	5.9252	5.40135	5.8873	5.96171	6.31966	5.73628	5.9846	6.84944	6.10086	6.44432	6.20598	5.66705	6.22851	6.17297	5.56097	5.968	7.34482	6.87911	5.87252	6.82482	5.77513	6.21717	7.29253	5.66788	5.82606	5.98139	6.26374	5.97892	7.198	5.72836	6.58538
ENSG00000015475.18_at	6.2306	6.23456	6.54955	6.12255	6.34056	6.03339	6.66452	6.39463	6.6254	6.04021	6.30987	6.56182	6.31635	6.14899	6.37924	6.39478	6.26947	6.31127	6.46396	6.32418	6.39533	6.0469	6.171	6.51832	6.38531	6.19067	6.52507	6.42316	6.48373	6.48214	6.34267	6.3497
ENSG00000015479.18_at	5.37653	5.39455	5.39617	5.31831	5.46062	5.80429	5.64232	5.47826	5.28793	6.33106	5.4221	5.02088	5.56442	5.42922	5.79729	5.23592	5.5597	5.34763	5.83368	5.36258	5.25881	5.32122	5.1691	5.09074	5.31806	5.41289	5.05949	5.1688	5.16123	5.30046	5.26812	5.31759
ENSG00000015520.14_at	4.26562	4.49811	4.12508	4.24086	4.16384	4.17605	4.18229	4.27485	4.22222	4.0359	3.98325	4.26926	4.12713	4.14251	4.20669	4.23397	4.47182	4.25826	4.15228	4.22577	4.29207	4.27936	4.43174	4.46611	4.19256	4.21997	4.20404	4.18066	4.40934	4.35405	4.44068	4.5486
ENSG00000015532.9_at	5.84702	5.66437	5.94377	5.72258	5.93095	6.09376	5.58873	5.92944	6.16602	6.0317	5.54125	6.18797	6.06737	6.18778	5.81029	5.73607	5.74476	5.95296	5.89165	6.05176	5.91798	6.08869	5.90221	6.05957	6.03099	5.8108	6.02091	5.90716	5.82764	6.23889	5.96712	6.19638
ENSG00000015592.16_at	4.27938	4.33285	4.10554	4.15605	3.97369	4.0593	4.22621	4.18355	4.32554	4.01601	4.12643	4.2816	3.87941	4.09557	4.08862	4.15554	4.20166	4.09617	3.98081	4.09663	4.19436	4.08921	4.38661	4.4787	4.08784	4.11575	4.26936	4.29645	4.273	4.48933	4.21542	4.35676
ENSG00000015676.17_at	5.7528	5.82903	5.93959	5.76414	5.72273	5.97802	5.44759	5.66313	5.90199	5.60813	5.68904	5.94176	5.79432	5.86229	5.77975	5.71905	5.80982	5.78562	5.55579	5.66321	5.4687	5.71212	5.5692	5.61943	5.75145	5.74518	5.89248	5.7679	5.66976	5.86344	5.78664	5.63645
ENSG00000016082.14_at	2.90034	2.71321	2.59708	2.72672	2.76762	2.92066	2.59124	2.93112	2.98869	2.65776	2.95249	2.98421	2.74889	2.94399	2.90451	2.7105	2.81384	2.96716	2.58755	2.86674	2.73118	2.91725	2.82926	3.05863	2.63636	2.87258	2.91701	2.88241	2.92653	3.11307	2.7821	3.05677
ENSG00000016391.10_at	4.89166	5.148	4.60931	4.84335	4.68786	4.85642	4.71	4.99335	5.24161	4.91583	4.88679	4.92189	4.60805	4.94621	4.93993	4.63854	4.78326	5.04798	5.07621	4.89085	5.05999	5.26377	4.80394	5.44776	4.75513	4.42574	4.92987	4.97593	5.17356	5.25269	4.85459	5.25333
ENSG00000016402.13_at	2.36733	2.83771	2.80946	2.57059	2.57311	2.50628	2.52966	2.78355	2.71891	2.47219	2.67707	2.76709	2.52988	2.64615	2.45936	2.58047	2.60007	2.72059	2.62825	2.68477	2.69552	2.56162	2.61554	2.70067	2.6394	2.66419	2.74983	2.47904	2.67016	2.76577	2.66503	2.64003
ENSG00000016490.15_at	2.5763	2.65149	2.85257	2.52126	2.49337	2.63328	2.71888	2.89064	2.74356	2.64014	2.76402	2.65935	2.48611	2.50343	2.64136	2.72564	2.64917	2.76391	2.8595	2.60278	2.76173	2.73114	2.63699	2.81413	2.67987	2.58017	2.73106	2.64296	2.67895	2.90348	2.50887	2.70664
ENSG00000016602.9_at	1.86111	2.08086	2.31607	1.84917	1.86406	1.83875	2.04063	2.11949	2.14534	1.86935	3.41619	1.90746	1.79049	1.93095	1.9601	1.99589	1.97317	1.9801	1.91454	2.24496	1.95539	1.86881	1.79326	2.16417	1.80722	1.8627	2.07274	1.85136	1.97006	1.8225	2.05027	1.91996
ENSG00000016864.18_at	6.07854	5.96039	5.39653	6.1954	6.05315	6.07413	5.20104	5.81546	5.92425	5.54283	6.57857	5.80591	6.25851	6.09214	6.36614	5.49866	5.77092	6.27136	5.44607	5.73262	5.70812	5.8154	5.54678	5.60813	5.86678	5.77715	5.88212	6.04262	5.65741	5.59932	5.67693	5.39494
ENSG00000017260.19_at	6.5761	6.74487	6.21036	6.70812	6.333	6.50087	6.24541	6.52406	6.43694	6.45142	6.55516	6.40938	6.6012	6.51677	6.36636	6.36931	6.41135	6.38614	6.13874	6.35943	6.22455	6.24767	6.32425	5.67447	6.24788	6.4583	6.32882	6.07746	5.54975	5.81102	6.21706	6.0638
ENSG00000017427.15_at	7.07392	7.23739	7.123	7.36913	8.28088	6.87296	7.76884	7.41931	7.23869	7.41919	6.9414	6.48753	7.94399	6.72919	7.41685	7.79054	6.95093	6.43455	6.81964	7.2936	6.54538	7.21655	7.13537	6.69442	7.92168	7.06252	6.95317	6.53335	7.08791	6.73969	7.45852	7.04377
ENSG00000017483.14_at	6.68443	6.915	6.49109	6.98456	6.34937	6.33207	5.56773	6.74675	6.6089	6.05815	6.81726	6.14211	6.25767	6.26202	7.07532	5.85808	6.54116	7.25288	6.68239	5.58429	6.80184	6.13445	6.76962	7.09158	6.52693	6.36174	6.2942	6.74243	6.14505	6.82357	5.64696	6.32454
ENSG00000017797.12_at	5.74897	6.0235	5.85802	6.05375	5.701	5.97067	5.93353	5.90371	6.19282	5.7606	5.9144	5.89903	5.96964	6.16496	6.09505	6.05868	5.90685	6.09564	5.50285	6.06968	5.60841	6.30311	5.74372	5.57716	5.85584	5.86891	5.83191	5.78225	5.70816	5.93583	5.83467	5.84243
ENSG00000018189.12_at	5.08705	4.96306	4.63255	5.10551	5.02283	5.51732	6.00121	4.56439	5.20525	4.66135	4.54171	5.25211	5.08315	5.53451	5.19974	6.1147	5.17706	6.1663	5.00512	5.32858	4.73391	5.48844	4.2062	4.99245	5.10932	5.00798	5.10263	4.51854	5.32034	4.85251	5.07306	4.29032
ENSG00000018236.14_at	5.76528	5.01271	5.05002	5.01785	6.66183	3.71017	7.38162	6.47027	6.07742	6.24568	6.26656	4.5349	7.15629	3.74708	7.28476	7.52728	5.92602	5.95591	4.25741	7.77913	4.51136	5.40791	6.58361	5.58019	6.32216	6.42051	5.41002	3.71498	6.02858	4.95722	7.5816	5.79284
ENSG00000018280.16_at	5.11467	5.08897	5.93198	5.10813	4.97921	4.97363	5.65874	5.18014	4.96384	5.07545	5.31113	4.9298	4.91816	5.02293	5.26134	5.23266	4.88369	5.07385	5.22451	5.09584	5.08555	5.04269	5.21184	5.28685	5.20744	4.94641	4.78764	5.10706	5.10834	5.24537	5.2808	5.83154
ENSG00000018408.14_at	3.99698	4.10875	4.06229	3.99902	4.36931	4.03483	3.91156	4.17334	4.15318	4.25747	3.84952	4.09219	4.31594	3.90584	3.86421	3.95602	4.06648	3.87576	4.00974	4.19676	4.10096	4.29946	4.13172	4.33836	4.16109	4.09771	3.97799	4.06983	3.91755	4.212	4.32926	4.52791
ENSG00000018510.13_at	6.10915	5.46457	5.31246	5.5739	5.66983	5.38098	5.03427	5.6103	5.64124	5.49139	5.76455	5.32246	5.82031	5.16442	5.29225	5.30608	5.21596	5.21526	5.80514	5.52598	5.5053	5.42659	5.72388	5.06992	5.52225	5.38887	5.57932	5.54416	5.28915	4.99263	5.54792	5.17929
ENSG00000018607.6_at	1.73072	1.67244	1.87394	2.44779	1.63669	2.89289	1.7848	2.37117	1.37656	2.18674	1.59165	2.46091	1.93645	2.01692	2.55976	1.23213	1.74318	2.11397	1.88074	1.91542	1.74522	2.36773	1.52844	2.15428	1.49339	2.08342	1.69777	1.8793	1.63382	2.4133	2.31535	2.32156
ENSG00000018610.13_at	5.37509	5.19881	5.49708	5.29274	5.16877	5.36936	5.65288	5.99224	5.3633	5.32061	5.33569	5.2132	5.55059	5.46864	5.41708	5.7368	5.3586	5.22034	5.64305	5.60435	5.71392	5.23654	4.70184	4.78058	5.39712	5.21201	5.53712	5.8194	4.98322	4.91986	5.65753	5.05
ENSG00000018625.14_at	4.46197	4.55107	4.36938	4.40375	4.41768	4.44685	4.3337	4.54293	4.43104	4.19875	4.24452	4.57188	4.39545	4.29991	4.44626	4.49348	4.28191	4.41545	4.32199	4.50139	4.40308	4.49263	4.59177	4.79985	4.32355	4.44133	4.3551	4.4427	4.69209	4.71981	4.4338	4.67596
ENSG00000018699.11_at	5.50413	5.05223	5.16254	5.1435	5.07152	5.54657	5.04637	4.70092	4.88079	5.30637	5.06302	4.91884	4.94743	5.31024	5.2701	5.38558	5.26902	5.27168	5.17055	4.90962	5.07687	4.87956	5.30169	4.71092	5.11227	5.18256	4.8415	5.10478	4.99552	4.59659	4.77363	4.97084
ENSG00000018869.16_at	3.80728	3.74871	3.6935	3.8719	3.59759	3.82958	3.87379	4.11292	3.63833	3.43781	3.665	4.05111	3.48188	3.6581	3.42636	3.94953	3.73432	3.4238	3.94357	3.84601	3.91728	3.96795	3.62886	3.71639	3.90457	3.93214	4.3753	3.85462	4.05493	3.67125	3.98798	3.49344
ENSG00000019102.11_at	4.8379	4.97304	4.56415	4.9278	4.85959	4.64778	4.90591	5.0663	4.75779	4.81102	4.77752	4.93007	4.91067	4.82199	4.75243	4.72351	4.90196	4.66191	4.59134	4.96117	4.70188	4.89535	5.07549	5.08313	4.72657	4.92977	4.82515	5.02482	5.15176	5.06626	5.09304	5.09235
ENSG00000019144.18_at	5.07342	5.10091	4.85666	5.05939	4.99648	5.04267	5.11829	5.09701	5.11289	4.94668	4.95963	5.23722	4.96175	4.93451	5.02789	4.96577	5.00239	5.11556	4.99119	5.17625	5.11714	4.99576	5.09884	5.25963	5.00475	4.9318	5.02311	5.07294	5.14853	5.28173	4.98444	5.33479
ENSG00000019169.10_at	5.40717	5.22151	5.22392	5.22233	5.21861	5.28741	5.34332	5.3788	5.46916	5.21636	5.14156	5.53624	5.24869	5.17873	5.2635	5.13174	5.10168	5.40076	5.21342	5.29539	5.23877	5.23878	5.34359	5.68284	5.16785	5.23971	5.2932	5.34383	5.64759	5.63111	5.16015	5.54442
ENSG00000019186.9_at	2.80514	2.79406	2.73296	2.71204	2.44637	2.80749	2.68806	2.82385	2.67104	2.62117	2.3902	2.89664	2.57941	2.6983	2.49031	2.71675	2.61627	2.58801	2.68245	2.75073	2.76369	2.86151	2.73189	2.7849	2.66699	2.52806	2.75292	2.80801	2.69261	2.78547	2.67444	2.72809
ENSG00000019485.13_at	4.42656	4.79019	4.76992	4.59596	4.64327	4.68675	4.86564	4.75534	4.6632	4.46259	4.32401	4.6411	4.32456	4.57375	4.77557	4.7053	4.61891	4.73701	4.6281	4.78832	4.56659	4.50116	4.73576	4.84499	4.61064	4.68469	4.64637	4.43417	4.91606	4.75742	4.65768	4.76921
ENSG00000019505.7_at	5.05301	5.08091	4.73439	5.11523	5.06708	5.18185	5.08703	5.14966	5.08479	4.91324	5.09894	5.17706	5.02218	4.92641	4.92825	5.02943	5.03	5.03203	4.94798	5.11346	5.08457	5.11297	5.10891	5.44858	5.03094	5.03607	5.1913	5.00041	5.16127	5.3267	5.17441	5.21151
ENSG00000019549.9_at	4.1793	4.37294	3.77722	4.18437	4.1418	3.99713	4.70853	4.32445	4.12699	4.51521	3.98263	4.42771	4.23911	3.92381	4.56888	4.99032	4.88815	5.56735	4.05301	3.85508	4.22199	3.95809	4.06223	4.33606	4.49269	4.50772	4.28269	3.98223	4.46486	4.4177	4.13805	4.19024
ENSG00000019582.14_at	8.67893	6.88343	11.3337	7.04464	9.35933	9.4835	9.69992	9.48932	10.7456	9.70201	9.09782	10.5078	8.99804	9.87555	8.60069	9.86974	9.61856	8.05491	9.16423	9.99992	9.09678	9.98283	9.3021	8.75662	11.3554	10.0648	10.1714	8.913	10.2129	10.5712	10.1361	9.79721
ENSG00000019991.15_at	4.7984	6.5761	5.69215	6.52131	5.28965	3.55955	6.30021	4.81603	5.10014	5.86889	4.66581	7.53598	5.51794	3.67306	5.07493	6.83932	5.0425	4.82832	5.60614	8.2391	5.66322	5.06364	6.22331	3.60618	5.19023	5.24545	7.62121	5.79978	5.34291	4.60754	8.03386	5.09485
ENSG00000019995.6_at	6.7851	6.67665	7.30441	6.27364	7.44221	7.18422	7.04976	7.00951	7.2486	7.65246	6.89123	6.52785	7.44519	7.11894	6.93252	6.84014	6.76229	6.85112	6.47889	6.79503	6.35312	6.9387	6.43078	6.72465	7.20471	6.99781	6.94469	6.84827	7.00497	6.42975	6.99338	7.42863
ENSG00000020129.15_at	5.96788	6.14673	6.1173	6.27704	6.0849	6.27552	5.97346	6.09271	6.19644	5.82839	5.95051	6.07462	6.13086	6.2674	6.14354	5.99739	5.9318	6.32531	6.0258	6.30895	5.98976	6.04591	5.9851	6.12488	6.06998	6.37966	6.19737	6.45885	6.03985	6.54422	6.4383	6.11535
ENSG00000020181.17_at	4.91927	4.92702	4.95274	4.86452	4.97804	4.84133	5.0687	4.85591	5.02588	4.85495	4.85753	5.12472	4.82833	4.89098	5.02689	4.99209	4.87964	4.88093	4.93514	5.06746	5.05646	5.06306	5.23916	5.24501	4.99699	4.93357	5.03702	5.02401	5.12434	5.45877	5.18369	5.31223
ENSG00000020219.9_at	4.94185	4.53935	4.23174	5.11571	4.92355	4.6889	4.55811	4.41703	5.16273	4.40785	4.70598	5.17759	5.49283	4.75565	4.65567	4.54316	5.27556	4.69175	5.04139	5.07944	5.12403	5.38573	5.23832	5.41082	4.83546	5.29076	5.0886	4.98809	5.06593	5.12876	5.10604	5.22251
ENSG00000020256.19_at	5.16926	5.32328	5.19272	5.27016	4.97082	5.47294	5.06263	5.34206	5.38423	5.48007	5.05141	5.44557	5.26677	5.3544	5.06102	5.39664	5.44428	5.47385	5.15768	5.31288	5.37519	5.72682	5.44627	5.48732	5.25902	5.28351	5.40622	5.37468	5.13265	5.31094	5.13482	5.56194
ENSG00000020426.10_at	5.4395	4.15946	4.61607	4.30214	4.49594	4.9809	5.15534	4.58088	4.73745	4.83851	4.34496	4.53603	4.45765	5.13883	4.5639	5.58282	4.50371	4.56588	4.57339	4.94545	4.51879	4.83535	4.19278	4.44888	4.68714	4.47292	4.89117	4.14942	4.23301	4.34661	4.96698	4.40775
ENSG00000020577.13_at	4.18733	4.24388	4.3868	4.13428	4.06178	4.02734	4.95553	4.17324	4.43584	4.40481	4.02453	4.14177	3.95308	3.94119	4.05229	4.50246	4.21597	4.11241	4.25161	4.10364	4.28193	4.28823	4.10411	4.4786	4.14305	4.1872	3.97419	4.05449	4.32962	4.53201	4.04144	4.43766
ENSG00000020633.18_at	6.34343	6.50694	6.74187	6.29392	6.44146	6.33909	7.02131	6.45188	6.31449	6.31381	6.04948	6.24613	6.53457	6.69301	6.2769	6.76661	7.09408	6.59613	6.32219	6.57102	6.23119	6.16393	5.75403	6.26136	7.47426	7.00705	6.3419	6.04496	6.6185	6.65797	6.9086	6.4366
ENSG00000020922.12_at	4.93272	4.79534	5.02502	4.85766	4.92712	4.99311	4.93615	4.68228	4.81088	5.10857	5.05284	4.91987	5.18352	5.00378	4.3403	5.00756	4.84414	4.70282	5.52548	4.90025	5.45939	4.64061	4.63785	4.6573	4.83334	4.63506	5.25259	4.84332	4.80645	4.34951	4.86368	4.61764
ENSG00000021300.13_at	5.32099	5.4451	6.09995	5.38191	5.58577	5.4829	5.46133	5.37371	5.47597	5.45692	5.10872	5.60749	5.61297	5.34231	5.38819	5.41449	5.36562	5.38325	5.27073	5.8028	5.33209	5.29925	5.70178	5.5609	5.48367	5.48204	5.49472	5.57595	5.37952	5.66503	5.7825	5.84214
ENSG00000021355.12_at	7.51179	7.67038	7.26744	7.9747	7.10864	7.06836	7.15988	7.12818	7.22596	7.19569	7.56486	6.95789	7.2031	7.39116	6.87311	7.16141	7.19167	6.5337	7.18652	7.27183	7.3691	7.12434	7.1647	7.19397	7.39663	6.95967	6.81003	7.14733	7.45209	6.63728	7.71215	7.43193
ENSG00000021461.16_at	1.9018	1.76663	1.89246	1.80648	1.67181	2.41277	2.11023	1.93132	1.9329	2.3731	2.12811	1.9903	1.51123	2.19348	1.88915	2.03739	1.74724	2.24786	1.88816	1.95913	1.89982	1.94211	1.95855	1.92956	1.91855	1.80279	2.22989	2.09152	1.7434	1.89179	2.01704	1.78204
ENSG00000021488.12_at	3.39997	3.52728	3.22441	3.34664	3.27666	3.28212	3.50562	3.43652	3.49514	3.35365	3.37767	3.59528	3.33717	3.39006	3.35289	3.20782	3.60758	3.54068	3.49329	3.48256	3.19966	3.38544	3.59304	3.54553	3.31531	3.35741	3.49089	3.52462	3.74069	3.64021	3.45623	3.58179
ENSG00000021574.11_at	7.00851	6.08508	6.12163	6.30849	6.57732	6.82618	6.13361	6.46093	6.7295	6.52434	6.8347	6.49489	6.74642	6.80718	6.66528	6.41266	6.50578	6.30208	6.00064	6.47768	6.22056	6.57753	6.72274	6.333	6.33047	6.40982	6.51633	6.35932	6.33085	5.92471	6.51205	6.4676
ENSG00000021645.18_at	2.65226	2.65693	2.69345	2.64138	2.53341	2.55079	2.82264	2.73071	2.69799	2.56501	2.59835	2.69837	2.50233	2.52211	2.58324	2.67981	2.65424	2.691	2.59353	2.62904	2.62529	2.69621	2.64876	2.77959	2.61678	2.5894	2.6736	2.74395	2.6011	2.79646	2.6945	2.73673
ENSG00000021762.19_at	5.47462	5.57938	5.61821	5.53083	5.65896	5.46124	5.5462	5.62032	5.37741	5.35605	5.39786	5.60145	5.53096	5.39831	5.48511	5.55527	5.46752	5.5399	5.30943	5.55339	5.4453	5.50767	5.68438	5.83467	5.35558	5.4425	5.34766	5.44338	5.64418	5.6928	5.70824	5.64145
ENSG00000021776.10_at	5.7793	5.52174	5.4009	5.60915	5.96033	5.69473	5.86842	5.37719	5.76696	6.16531	5.83035	5.84678	5.80884	5.68823	5.80004	6.09398	5.51383	5.67278	5.78792	6.21546	5.71549	5.70603	5.4402	5.14885	5.56966	5.71493	6.25667	5.53303	5.46909	5.46555	6.21892	5.43891
ENSG00000021826.14_at	2.85018	2.8983	2.85325	2.68094	2.74218	3.21605	2.92815	3.07204	2.79247	2.61629	2.83621	2.8725	2.66438	2.98065	2.54204	2.98191	2.64808	2.93508	2.95331	2.67951	2.97746	2.69465	2.66706	2.72259	2.61003	2.60131	3.01249	3.21485	2.59873	2.86514	2.72188	2.79605
ENSG00000021852.12_at	2.80032	2.99353	2.75771	2.73827	2.72047	2.75919	2.84352	2.95815	2.73366	2.74756	2.7063	2.93431	2.72344	2.69651	2.72604	2.88328	2.81808	2.8742	2.89067	2.89124	2.88467	2.91101	2.78877	2.93506	2.6649	2.68153	2.98492	2.83491	2.74839	2.88918	2.78402	2.95182
ENSG00000022267.16_at	5.35436	5.18502	4.94207	5.17137	4.68053	4.7121	4.57349	5.631	5.22234	5.95494	5.01151	5.07229	4.89728	4.51784	5.40321	4.61301	4.88714	5.72027	5.06601	4.77458	5.04976	5.74558	5.09069	4.93943	5.6197	5.13448	4.65523	4.62953	4.8854	5.08611	4.74356	5.65134
ENSG00000022277.12_at	5.70899	6.09137	6.17692	5.9282	6.08448	6.44581	6.17149	6.28138	6.13397	6.14855	6.06143	6.22785	6.37271	6.38964	6.18105	6.16189	6.188	6.4437	6.12548	5.96794	6.30135	5.94173	6.13799	6.02746	6.13814	5.96646	6.38723	5.93414	6.03852	5.85377	6.02721	6.09871
ENSG00000022355.16_at	2.39465	2.33346	2.14562	2.38474	1.89286	2.17321	2.49178	2.49388	2.2933	2.05712	1.99635	2.51803	2.07444	2.36533	2.12236	2.40898	2.24168	2.30471	2.17524	2.26892	2.38006	2.17826	2.20804	2.42816	2.10654	2.19659	2.35211	2.26997	2.43228	2.21856	2.18331	2.36479
ENSG00000022556.15_at	2.61248	2.64873	2.6222	2.43237	2.44675	2.71107	2.60164	2.9717	2.63601	2.6809	2.68118	2.62201	2.40676	2.58525	2.5726	2.58015	2.57728	2.62551	2.55923	2.57299	2.73092	2.66102	2.63165	2.82083	2.50715	2.43968	2.6901	2.79162	2.65575	2.78845	2.49961	2.68794
ENSG00000022567.9_at	5.43943	5.3891	5.72999	5.47925	5.49204	5.5936	5.63916	5.52303	5.26997	5.2609	5.23127	5.4103	5.55936	5.5754	5.57078	5.63441	5.49232	5.44012	5.49358	5.46007	5.43536	5.33519	5.2942	5.43874	5.54399	5.48048	5.3183	5.46231	5.63611	5.4388	5.45764	5.54203
ENSG00000022840.15_at	7.04695	7.55642	7.79106	7.3769	7.40217	7.4703	7.34036	7.38296	7.27648	7.38855	7.23506	7.06858	7.36191	7.51635	7.46589	7.2447	7.41454	7.69516	7.35751	7.17236	7.31958	7.04028	7.23289	7.16635	7.4449	7.3314	7.13108	7.34706	7.40547	7.13407	7.32034	7.03695
ENSG00000022976.15_at	5.34931	4.96848	4.78664	5.09251	4.82603	5.19536	4.7978	4.93636	5.023	4.65826	4.79376	5.10412	4.74423	5.0607	4.97874	4.95263	5.10037	5.08754	5.02811	5.03416	4.99011	5.00675	4.97652	5.19953	4.90445	4.94279	5.01074	5.12948	4.96429	5.18527	4.77255	4.97409
ENSG00000023041.11_at	6.27191	5.36518	6.04568	5.56389	5.89145	6.32473	5.29902	5.60804	5.9614	6.79345	6.4291	5.59607	6.2334	6.04177	6.04413	5.48922	5.8742	5.66418	5.98009	5.93106	5.88274	5.78276	5.28677	5.2918	5.67366	6.13499	5.76732	5.76703	5.49029	5.37799	5.80942	6.15339
ENSG00000023171.16_at	3.81748	3.76222	3.79541	3.79931	3.8844	3.7458	3.63527	3.72114	3.77806	3.7224	3.75377	3.82505	3.71904	3.59035	3.73735	3.66105	3.78586	3.93037	3.80224	3.7474	3.71438	3.69508	3.87595	3.84234	3.75241	3.7317	3.77273	3.74706	3.95671	3.93596	3.78582	4.00766
ENSG00000023191.16_at	6.31315	6.21478	6.73619	6.16508	6.34894	6.0996	6.40562	6.42388	6.26061	6.42332	6.322	6.20545	6.21693	6.09655	6.29976	6.66971	6.48811	6.32735	6.47479	6.47465	6.54066	6.56034	6.34331	6.40639	6.46957	6.36552	6.2066	6.70346	6.61188	6.39874	6.75337	6.59718
ENSG00000023228.13_at	6.19398	5.90077	5.66234	6.01495	5.87172	6.21978	5.78977	5.85086	6.03091	5.78536	6.17997	5.73476	5.98608	6.04126	6.19444	5.91984	6.0174	6.15474	5.95884	5.60671	6.00356	6.01263	6.25035	5.69797	5.83367	6.13505	5.85501	6.44268	5.71906	5.86471	5.78242	5.65253
ENSG00000023287.12_at	6.42586	6.32719	6.0288	6.1391	6.82413	6.16922	6.06485	5.95377	6.35257	6.80593	6.37648	5.59867	6.70741	6.30453	6.73847	5.79019	6.17373	6.0558	5.95834	5.92336	5.54341	5.81587	5.47354	5.70884	6.28151	6.26358	5.97546	6.07833	5.81765	5.2471	5.99614	5.99527
ENSG00000023318.7_at	8.5518	7.94795	7.66948	8.3418	7.99985	8.19134	8.08613	8.56993	8.41091	8.37654	8.88133	8.30808	8.08542	8.17189	8.06405	8.222	8.09471	7.98775	8.48529	7.78528	8.63833	8.77948	8.39418	8.1206	8.23683	8.11825	8.86757	8.31794	8.00842	7.72902	7.70905	7.71892
ENSG00000023330.14_at	5.75148	5.99699	6.25193	5.68251	5.36348	5.81617	5.90465	6.0036	5.82855	5.6019	5.7463	5.78635	5.72531	6.0438	5.5509	6.36809	5.42628	5.86381	5.80596	5.95734	5.98222	6.00362	6.57293	5.59258	5.44004	5.39383	5.98869	5.88603	5.59508	5.62767	6.01855	5.65927
ENSG00000023445.13_at	6.10134	6.05191	6.02797	6.25864	5.84205	6.14227	7.90643	7.96859	8.17995	8.5794	7.5206	7.36847	7.46146	6.88579	4.93447	8.18707	6.49626	3.32308	6.54008	6.4294	6.29766	6.02297	5.80204	5.35003	6.23716	5.68432	8.8419	4.9814	6.7004	6.47169	6.8366	7.61471
ENSG00000023516.8_at	5.83695	4.90895	5.68771	5.0065	5.58377	5.762	5.64267	6.18109	5.70758	5.34846	5.80207	5.92057	5.68362	5.77556	5.27694	6.12835	6.02556	4.78101	5.89807	6.84629	5.99719	5.1594	5.62868	5.03497	5.80566	6.25171	6.05834	5.71571	5.48055	5.05831	6.84363	4.81747
ENSG00000023572.8_at	5.49468	5.36253	4.81052	5.77467	5.15792	5.11454	5.15668	5.65231	5.35375	5.15964	5.07446	5.2634	5.06811	5.2749	5.25437	5.2587	5.24775	5.4239	5.01755	5.1715	5.14801	5.44299	5.26987	4.8301	4.90355	5.44809	5.11723	5.41422	5.12838	5.24278	5.03773	5.11174
ENSG00000023608.4_at	5.02381	3.93715	4.42247	4.44078	3.94374	4.65114	4.58966	4.33819	4.2593	4.48402	4.41191	4.40611	3.81673	4.87215	4.23072	4.6903	4.39416	4.19761	4.1332	4.3642	4.18033	4.31449	3.82791	4.25628	4.39074	4.14778	4.8356	3.80667	4.66633	3.52084	4.03865	4.15099
ENSG00000023697.12_at	5.22297	5.30707	4.97197	5.2145	4.88103	5.46919	4.96157	4.96189	5.13233	4.82871	5.15922	5.09171	5.16443	5.41116	5.14701	5.02965	5.03248	5.32546	4.91459	4.94251	4.71035	5.16509	4.91296	4.80538	4.74285	4.94375	5.39746	5.13959	5.01112	4.94812	4.56486	4.74089
ENSG00000023734.10_at	6.9488	6.78011	6.40678	6.93433	6.96149	6.647	6.45564	6.65988	7.24805	6.95304	6.82663	6.3401	6.87882	6.83665	6.80515	6.42539	6.62491	6.8595	6.72344	6.80479	6.84889	6.74132	6.96209	6.30536	6.60031	6.68525	6.72613	6.87145	6.3857	6.54432	6.6292	6.42099
ENSG00000023839.10_at	3.64847	3.7106	3.46192	3.60015	3.35319	3.97603	3.43636	3.77802	3.55601	4.49141	3.74158	3.46819	3.48903	4.20479	3.76029	3.31702	3.8476	3.27746	3.8311	3.4236	3.54602	3.49569	3.58267	3.30646	3.54354	3.83474	3.52285	4.0095	3.5331	3.48156	3.55116	3.75286
ENSG00000023892.10_at	6.58239	6.83226	6.60609	7.02932	6.60163	6.83345	6.31957	7.11316	6.5823	6.59302	6.65631	6.54149	6.6421	6.92332	6.70939	6.54902	6.76178	6.77992	6.47261	6.40934	6.34703	6.48554	6.56363	6.54713	6.83516	6.79975	6.38645	6.56885	6.65967	6.51011	6.47337	6.58094
ENSG00000023902.13_at	5.13785	4.96413	4.9825	4.94262	5.12465	5.51195	5.24645	5.86133	5.76602	5.43631	5.38957	5.6186	5.37088	5.65469	5.64914	5.25793	5.5509	5.50846	5.11087	5.43791	5.12996	5.74583	5.08894	5.43196	5.43826	5.98738	5.35754	5.04389	5.35859	5.38249	5.40793	5.66798
ENSG00000023909.9_at	4.68066	4.5662	4.34732	4.32872	4.31457	4.49925	4.47732	4.74356	4.52847	4.51392	4.96841	4.51887	4.54739	4.56628	4.5216	4.40491	4.54173	4.85948	4.37357	4.44035	4.50423	4.67119	4.52675	4.39698	4.46631	4.58265	4.43505	4.54609	4.87563	4.27632	4.74229	4.62395
ENSG00000024048.10_at	7.09932	6.93043	7.09432	7.0843	7.37341	7.00131	6.56677	7.15466	7.09954	7.96027	7.18143	6.46747	7.11229	7.02145	7.16999	6.57479	6.66133	6.47917	6.84661	6.96974	6.53127	6.82103	6.41776	6.61302	6.95537	6.74967	6.63413	6.6596	6.84942	6.22259	6.85349	7.04724
ENSG00000024422.11_at	5.66201	5.55862	5.52494	5.50142	5.72839	5.63015	5.54495	5.71041	5.45485	5.51262	5.52624	5.8956	5.39974	5.37647	5.50224	5.61588	5.50666	5.60423	5.5511	5.80814	5.73588	5.6049	5.83507	6.04366	5.55316	5.58607	5.507	5.51483	5.83528	5.87556	5.48034	6.14177
ENSG00000024526.16_at	2.80216	2.99893	2.43715	2.82223	3.09589	2.75625	2.68627	2.59627	2.75578	2.54506	2.67049	2.85327	3.94287	2.85561	2.61011	2.83941	2.90598	3.27535	2.52584	2.5023	2.65605	2.79537	2.64065	2.67678	2.74429	2.78071	3.00545	2.68066	2.75928	2.8984	2.90553	2.77161
ENSG00000024862.17_at	5.80221	5.25584	5.54939	5.14892	5.3704	5.91372	5.41433	5.41407	5.91269	6.05751	5.70835	5.59951	5.27683	6.09422	5.69427	5.46223	5.94804	5.57429	5.82129	5.07034	5.78326	5.88623	5.56395	5.841	5.04937	6.18689	5.79324	5.52626	5.49147	5.59086	4.88192	5.78056
ENSG00000025039.14_at	8.15063	7.44129	6.49194	7.61749	7.10427	7.90066	7.18499	6.6125	7.82863	7.37792	7.81743	7.84012	7.02694	7.79689	7.75879	7.40458	7.15904	7.34266	7.81327	6.99215	8.09916	8.36937	7.82275	6.8784	7.07817	7.34645	7.51035	7.78542	7.06877	7.44264	6.78847	7.25938
ENSG00000025156.12_at	5.03778	4.67233	4.75375	4.56076	4.76707	4.86434	4.84124	4.60927	5.09572	5.04455	4.92216	4.88216	5.02944	4.99812	4.9071	4.98752	4.58927	5.1737	4.92094	4.30938	4.85071	4.91139	4.46803	4.87711	4.43044	4.6593	5.12358	4.93657	4.60178	4.62054	4.70316	4.90752
ENSG00000025293.16_at	5.98976	5.28589	5.62325	5.12049	5.74715	5.80072	5.55685	5.66024	5.63882	6.18811	5.67073	6.18584	5.7265	5.84127	5.61955	5.63778	5.55299	5.64682	5.5789	5.55747	5.48203	5.87572	5.32974	5.47952	5.58679	5.58435	6.51057	5.8033	5.61368	5.36206	5.73667	5.76608
ENSG00000025423.11_at	3.62782	3.54305	3.38007	3.49134	3.34131	3.47373	3.67768	3.50928	3.76245	3.62417	3.52828	3.68706	3.35447	3.44062	3.46629	3.34072	3.44974	3.61752	3.43254	3.44001	3.41813	3.51939	3.38101	3.50951	3.35048	3.30811	3.51186	3.56717	3.53434	3.42866	3.40631	3.70077
ENSG00000025434.18_at	5.09368	5.19579	5.04475	5.14523	5.05204	5.1136	5.34942	5.18541	5.15281	5.01422	4.99407	5.41514	5.04141	4.98875	5.11599	5.23795	5.17497	5.2044	5.17598	5.3331	5.30422	5.2534	5.36419	5.30139	5.15843	5.04121	5.1872	5.18123	5.55726	5.38231	5.31079	5.28809
ENSG00000025708.13_at	6.64116	6.80747	6.75173	6.60493	6.44955	6.84413	7.01228	6.66471	6.90444	7.00584	6.63251	6.96451	6.23251	6.83909	6.5984	6.70897	6.55453	6.34202	6.72263	6.58366	6.74881	6.93429	6.81091	6.68068	6.5403	6.30367	6.87381	6.64623	6.71983	7.17568	6.67796	7.28742
ENSG00000025770.18_at	6.00346	6.20733	6.06706	6.09221	6.19534	5.98145	6.13169	6.14428	6.11372	6.04251	5.9596	6.18613	6.22592	5.8856	6.04682	5.97022	6.13268	6.33608	6.05716	5.9538	5.95952	5.99197	6.02768	6.33412	6.12889	6.07833	6.10648	5.94168	6.33701	6.343	6.06048	6.21425
ENSG00000025772.7_at	5.49483	5.97401	6.08815	5.74916	5.66683	5.50969	5.65134	6.14894	5.91495	5.87191	5.44687	5.8077	5.74648	5.52624	5.60002	5.64451	5.24977	5.83453	5.80561	5.59504	5.59172	5.46271	5.86939	5.62602	6.16593	5.31299	6.12799	5.94413	5.77433	5.95023	6.00295	5.98137
ENSG00000025796.13_at	9.42508	8.62313	8.26796	8.98609	8.57844	8.83806	8.37591	7.95299	8.87934	8.75655	9.42031	7.77522	8.26392	8.76545	9.58199	8.28842	8.86468	8.74193	8.56076	7.33567	8.40422	8.88176	9.17738	8.61511	8.1298	9.003	8.1918	8.61613	8.60112	8.20175	7.42816	7.92357
ENSG00000025800.13_at	6.71098	6.65539	6.67804	6.60661	6.74342	7.01693	6.24503	6.56952	6.93353	6.72874	6.69701	6.29922	6.64912	6.99181	6.79059	6.56912	6.73844	6.60978	6.59068	6.53628	6.4397	6.6765	6.05499	5.93343	6.76494	6.74646	6.76879	6.85697	6.39547	6.50688	6.71062	6.4799
ENSG00000026025.15_at	10.5875	10.6126	8.92098	10.5736	10.3848	10.7445	10.052	10.3093	9.97406	11.0418	10.6748	9.60528	10.7263	10.9405	10.413	9.95652	10.7473	9.97581	8.89802	9.62665	8.44384	11.2087	10.4894	10.4278	10.3815	10.5341	9.81482	10.3379	10.1876	9.87039	10.1953	10.7362
ENSG00000026036.21_at	5.34575	5.54354	5.17778	5.49019	5.56278	5.45163	5.43264	5.541	5.33069	5.56897	5.44528	5.64793	5.27029	5.40094	5.51596	5.33503	5.49082	5.55727	5.30812	5.3414	5.52302	5.38681	5.64055	5.6712	5.43745	5.53697	5.39227	5.47228	5.49173	5.59408	5.55306	5.82428
ENSG00000026103.21_at	4.22306	4.00679	4.04617	3.95996	4.04592	4.04968	4.18398	4.09904	3.91545	3.93639	4.32495	4.07189	4.16912	4.08681	4.25138	4.14607	4.40704	4.62021	3.9345	4.11194	4.03127	3.80473	3.83776	4.6129	5.27671	4.09273	3.87155	4.08942	4.73248	3.769	4.18229	4.26247
ENSG00000026297.15_at	5.18981	5.0984	5.50717	5.17	5.05369	5.29023	5.37692	5.33466	5.25657	5.14965	5.52118	5.40593	4.83844	5.31782	5.1787	5.21779	5.32729	5.18205	5.66863	5.29662	5.59549	5.53306	5.27474	5.4919	5.32565	5.22239	5.4944	5.2154	5.48666	5.40167	5.26679	5.1641
ENSG00000026508.17_at	6.0789	4.68177	8.66255	4.73338	6.28562	4.25599	7.74143	6.68081	4.34211	4.9251	5.30908	7.06247	5.74956	4.59377	5.62451	7.32712	6.91657	5.56287	7.75679	7.48234	7.7555	3.83513	3.91406	6.13622	5.67162	6.68132	7.54757	4.36486	6.82033	3.87051	7.6185	5.77007
ENSG00000026559.13_at	4.35243	4.48947	4.16647	4.64621	4.26325	4.31239	4.17299	4.68527	4.51657	4.14467	4.14902	4.6519	4.30288	4.16908	4.41821	4.14592	4.32339	4.45615	4.22154	4.3977	4.33882	4.30177	4.50854	4.42909	4.40713	4.2718	4.45599	4.50941	4.5415	4.65464	4.34498	4.56178
ENSG00000026652.13_at	3.24167	3.51324	3.41179	3.17943	3.04815	2.87056	3.55933	3.50352	2.9295	2.86928	3.36063	3.11009	3.09317	3.07494	3.36221	3.28299	3.43994	3.43604	2.89365	2.92269	3.09491	2.9828	3.10219	3.26492	3.08247	3.11128	2.94145	2.97171	2.88441	3.05738	3.18127	3.26114
ENSG00000026751.16_at	9.6386	9.51198	8.55199	9.51537	9.51052	9.8218	8.55628	9.66096	9.06817	9.42759	9.69875	8.71317	9.76078	9.95319	9.76808	8.7213	10.2269	9.40986	8.46242	8.46237	8.67212	10.5995	9.48892	9.43589	9.38039	10.02	8.77909	9.80344	9.16795	8.95438	8.38499	9.18123
ENSG00000026950.16_at	7.1447	6.93499	6.8306	7.20098	6.55083	7.21311	6.56699	7.01588	6.51232	6.4995	7.05103	6.41835	6.93629	7.17801	7.31875	6.73966	6.34281	6.84576	6.33806	6.73706	6.49946	6.25368	6.92556	7.13333	6.60952	6.06668	6.12742	6.37217	6.88754	6.13492	6.65538	6.30166
ENSG00000027001.9_at	3.89104	3.98071	4.04457	4.08051	3.7718	4.11931	3.70505	4.19169	4.10104	3.97148	3.94824	3.89106	3.94819	4.00806	3.67855	3.80517	4.16448	4.04355	4.17282	3.90002	4.22449	4.02689	3.94405	4.22381	4.18403	4.02471	4.00445	3.99515	4.06338	3.66275	3.89309	4.10622
ENSG00000027075.14_at	4.05293	4.08993	4.4594	3.84574	4.31717	4.29532	4.36222	4.24818	4.20176	4.3254	4.45731	4.05056	4.62429	4.35721	3.96887	4.44226	4.18243	4.0342	3.92173	4.04945	4.03639	3.99841	4.02179	4.48129	4.14121	3.87959	3.96904	4.00269	4.15195	4.1162	4.47273	4.28472
ENSG00000027644.4_at	4.77053	4.80905	4.62046	4.86791	4.74029	4.64095	4.81148	4.89677	4.97675	4.66193	4.57924	4.96158	4.6612	4.73976	4.73822	4.71507	4.72243	4.8105	4.64365	4.78758	4.69619	4.94971	4.93081	4.88187	4.7552	4.71082	4.74552	4.82842	4.88824	5.12224	4.76675	4.98068
ENSG00000027697.13_at	8.48028	7.59803	7.05193	7.40093	7.38938	7.34663	7.84396	6.80935	7.74198	7.30966	8.40904	7.94705	6.54539	7.41736	9.15521	7.60572	8.36513	7.45367	7.30823	7.07154	6.9378	7.95406	7.37014	6.67012	6.60515	8.33216	7.83691	7.21785	6.67888	6.60432	7.3023	7.43888
ENSG00000027847.13_at	5.99577	5.97603	6.30434	6.02069	6.1846	6.57617	6.09516	6.24053	6.40861	6.06939	6.21618	6.09326	6.21254	6.55135	6.23989	6.27789	6.21754	6.19322	6.3349	6.23364	6.24212	6.18538	6.1906	6.51075	6.07946	6.20885	6.26139	6.48027	6.37463	6.52845	6.30059	6.31252
ENSG00000027869.11_at	5.00568	5.20049	5.2618	5.01941	5.16694	5.14623	4.94741	5.24481	4.98133	4.89525	5.23166	5.14759	4.95883	5.08763	5.14325	5.07037	5.02444	5.07947	5.08334	5.07534	5.02618	5.14737	5.11215	5.37383	4.89881	5.00935	4.97559	5.21288	5.21013	5.27085	5.15772	5.12948
ENSG00000028116.16_at	6.02434	5.63163	5.60542	5.79959	6.09772	5.8825	5.80893	5.59481	5.98346	6.01717	5.83284	5.83475	6.29846	5.95486	5.67908	5.87864	5.77899	5.27986	5.7078	5.80828	5.72737	5.66087	5.71894	5.60258	5.85228	5.89209	6.12843	5.47041	5.84864	5.52981	5.90433	5.78327
ENSG00000028137.18_at	6.28869	6.07658	6.79352	6.02767	6.04525	5.91882	6.82128	6.25154	6.12889	6.28996	6.28018	6.15649	6.13801	6.22766	6.08569	6.20852	6.25727	5.98683	6.33584	6.02082	6.02385	5.86517	5.97057	6.29094	6.24903	5.99654	5.82429	6.1887	6.91147	6.095	6.47821	7.04408
ENSG00000028203.17_at	5.56628	5.47366	5.21391	5.43313	5.89761	5.45567	5.25426	4.99722	5.22674	5.81943	5.01992	4.72789	5.83767	5.51909	5.70432	5.08901	5.3094	5.30465	5.28747	4.88099	5.04249	5.22924	4.91649	5.32102	5.03821	5.20136	5.13311	4.96257	4.85724	4.75557	4.73317	4.81023
ENSG00000028277.21_at	6.48024	6.63624	6.43649	6.70328	6.28406	6.67499	6.62316	6.54334	6.14492	6.4872	6.27506	6.37589	6.44271	6.7126	6.30394	6.56074	7.09189	5.91627	6.56309	6.73723	6.49346	6.84564	6.72712	6.18069	6.5595	7.58165	6.68403	6.82449	6.15798	6.80039	6.90207	6.49047
ENSG00000028310.17_at	5.37702	5.40879	5.58566	5.41037	5.63472	5.58908	5.71222	5.52317	5.64023	5.72909	5.44176	5.59366	5.51323	5.56555	5.50408	5.61345	5.45634	5.69432	5.7648	5.57644	5.56223	5.4811	5.39704	5.36977	5.2495	5.31522	5.57001	5.40863	5.32131	5.72401	5.41279	5.44047
ENSG00000028528.14_at	5.28666	5.05608	5.17034	5.19116	5.12491	5.69498	5.38992	5.01393	5.50738	5.52294	5.18895	5.74419	5.14775	5.61631	5.14534	5.49313	5.27497	5.30155	5.54972	6.00326	5.56277	5.54648	5.23512	4.88333	5.29525	5.25017	5.9895	5.26625	4.97175	5.21911	5.6403	5.27613
ENSG00000028839.9_at	5.62815	5.27026	5.11453	5.44908	5.24153	5.43877	4.64986	4.94476	5.3734	5.62307	5.54962	5.26749	5.08015	5.57145	5.50932	5.0177	5.40196	5.31527	5.49552	5.07412	5.58296	5.41861	5.49329	5.41748	5.20103	5.33469	5.27391	5.61879	5.47446	5.04657	5.07283	5.59349
ENSG00000029153.14_at	2.71677	2.8091	2.62263	2.75902	3.2203	2.52564	3.12293	3.02482	2.83333	3.00476	2.81838	2.93619	2.9244	2.5262	2.69713	2.88058	2.69577	3.04299	2.98394	3.17578	2.83653	2.9586	2.54526	2.92612	3.29131	2.82743	2.82145	3.09233	2.82621	2.76556	3.36633	2.88755
ENSG00000029363.16_at	6.3218	5.93128	5.78109	6.04054	5.96407	6.21989	5.20609	5.72927	5.59571	6.81213	6.77012	5.09037	6.17041	5.83112	6.80347	5.02787	6.38614	5.75713	6.0526	5.07553	5.54662	5.71403	6.03945	5.83952	5.62239	6.14386	5.49229	5.95224	6.26809	5.00508	5.32347	5.57965
ENSG00000029364.11_at	6.80151	5.84388	6.55368	5.88286	5.90279	7.4537	6.47278	5.84766	6.71413	5.6476	5.97521	6.3879	5.95797	7.47309	6.55347	6.7764	6.87299	6.24381	6.60561	6.52292	6.77422	6.38283	6.54214	6.36224	6.68164	6.88682	6.79138	5.74905	6.39084	6.11398	6.40999	5.609
ENSG00000029534.19_at	4.90559	4.89601	5.39642	4.76636	4.84782	4.85037	5.23184	5.0595	5.08357	4.76399	5.21754	5.33116	4.79826	4.98418	4.88807	5.186	4.92605	4.77458	4.87082	5.16687	5.11654	5.16231	5.38112	5.37744	5.04528	4.84445	4.99422	4.92128	5.30309	5.37033	5.87399	5.43322
ENSG00000029559.6_at	2.01725	2.17584	2.22326	2.05971	1.8415	2.13693	2.2403	2.203	2.11508	1.72983	2.108	2.24603	1.89562	1.91526	2.21219	2.02917	2.16551	2.26185	1.93124	2.07429	1.99256	2.33073	2.26338	1.96074	1.95626	2.09535	2.2182	2.1611	1.97789	2.17023	2.2278	2.44673
ENSG00000029639.10_at	4.17231	3.80174	3.80186	3.69951	3.64289	4.34766	3.32495	3.74411	3.56392	3.76989	3.83749	3.95932	3.60624	4.09758	3.73665	3.94117	3.71147	3.67108	4.09013	3.81928	4.43894	3.84716	3.82223	3.80925	3.63677	3.84075	3.87328	4.27211	3.72401	3.72746	3.51499	3.75772
ENSG00000029725.16_at	5.86443	6.16572	6.33318	6.3758	5.96167	6.44225	5.95427	6.38155	6.3038	7.1109	6.49097	6.11133	5.89011	6.59312	6.51899	6.23594	6.55479	6.38143	6.40185	6.26672	6.35342	6.1272	6.25426	6.0146	6.4103	6.62229	6.37625	6.42278	6.45287	5.82525	6.4142	6.21677
ENSG00000029993.14_at	3.72034	3.81089	3.4429	3.39664	3.95719	4.2253	4.47437	3.52289	3.75542	3.2664	3.50052	3.46037	4.45274	4.49809	3.68194	4.70756	3.54234	4.05025	3.7362	3.41621	3.8585	3.88564	3.27369	3.55131	4.00387	3.79402	3.80661	3.94798	3.27918	3.63194	3.66232	3.22433
ENSG00000030066.13_at	5.84459	5.41951	6.17011	5.78436	6.07192	5.97522	6.25163	5.7083	5.53277	5.96939	5.78859	5.81016	6.21791	6.06928	5.95675	6.60499	5.86839	6.06624	6.36011	5.88709	6.2594	5.70587	5.34198	5.46885	5.5152	5.93162	6.29274	5.38295	5.42243	5.03949	5.92611	5.14969
ENSG00000030110.12_at	5.12923	5.86258	5.04491	5.58848	5.02444	5.52698	5.05475	5.38975	5.7064	5.16657	5.33729	5.18081	5.02333	5.63377	5.56285	4.95931	5.3291	6.05405	5.15534	5.05223	5.12231	5.23966	5.60581	5.4804	5.34201	5.33128	5.46695	5.48736	5.40851	5.93225	5.02246	5.34604
ENSG00000030304.13_at	2.32185	2.52484	2.48841	2.49771	2.44934	2.49684	2.56877	2.61195	2.40139	2.45568	2.62575	2.45826	2.33691	2.44718	2.47345	2.47567	2.36344	2.72364	2.44025	2.42052	2.41639	2.55245	2.3891	2.58027	2.29702	2.23804	2.61078	2.47608	2.43124	2.46766	2.40994	2.52437
ENSG00000030419.16_at	3.45861	3.29416	3.3131	3.34909	3.28182	3.42159	3.13718	3.44918	3.23503	3.22444	3.63271	3.81008	3.11054	3.45028	3.30761	3.16677	3.2983	3.22198	3.20703	3.15365	3.19515	3.7686	3.08691	3.4062	3.18406	3.26732	3.27314	3.34059	3.29766	3.34951	3.04261	3.22033
ENSG00000030582.17_at	7.67031	7.91558	8.18144	7.89137	7.33601	8.11383	8.13524	8.35611	7.95298	7.99376	7.86993	8.06894	7.05955	8.20656	7.59543	8.2424	7.73249	8.11037	8.02432	7.94202	8.03892	8.53013	8.36728	7.91855	7.9752	7.71635	8.43245	8.47911	7.7951	8.03245	8.03194	8.38085
ENSG00000031003.10_at	5.7103	5.46686	5.54167	5.18109	6.16633	6.10172	5.76669	5.68724	6.52358	6.66358	5.63608	5.9344	6.2302	5.95582	5.48926	5.76916	5.42396	5.34107	5.96909	6.05825	5.7657	5.96804	5.17897	5.52532	5.84896	5.54564	6.01186	5.8428	5.85125	5.90432	6.20856	6.3792
ENSG00000031081.10_at	5.45694	5.55598	6.17173	5.9269	5.68971	4.36932	6.13522	5.65699	5.44218	4.96104	5.44111	5.98566	5.37654	4.25052	5.1414	5.3026	5.37245	4.55604	5.14495	6.47114	4.97153	4.90067	5.30395	4.4278	5.3694	5.73036	6.0872	5.25105	5.34233	4.89611	6.57978	4.73349
ENSG00000031691.6_at	2.99536	2.31574	2.98663	2.6646	2.73101	2.5908	2.41502	2.49315	2.42924	2.51806	2.64271	3.14755	3.42874	2.91502	2.56133	2.65975	2.53068	3.04483	2.54128	2.66226	2.28034	2.47324	2.17301	2.79672	2.52877	2.60784	2.78431	2.61932	2.58245	2.57182	2.73733	2.74275
ENSG00000031698.12_at	7.09117	7.23261	6.78358	7.14526	7.11111	6.66994	5.98769	6.82464	7.08572	6.74111	7.41963	6.31863	6.95044	6.67072	7.15398	6.27319	7.22258	6.37372	7.11044	6.75139	7.02115	6.69011	6.40028	6.88128	6.71622	7.02842	6.51052	7.06773	7.14612	6.56517	6.80728	6.35786
ENSG00000031823.14_at	6.26106	6.30937	6.42928	6.03184	6.40181	6.73266	6.41433	6.34541	6.38055	6.52434	6.11359	6.44111	6.27575	6.76827	6.1813	6.40757	6.61671	6.36486	6.50912	6.48598	6.4448	6.5677	6.34123	6.24232	6.32455	6.70459	6.43388	6.65683	6.39651	6.63662	6.58233	6.51314
ENSG00000032219.18_at	6.13228	5.37281	5.7193	5.08106	6.12795	5.95902	6.03103	5.88498	6.30302	6.43389	5.7973	5.33207	5.82739	5.83938	5.88895	5.73888	5.97391	4.97897	5.80665	5.65083	5.43716	5.85634	5.48118	5.93684	6.22599	6.15868	5.4278	5.15957	6.27382	5.29165	5.87088	5.7656
ENSG00000032389.12_at	5.21696	5.36201	5.44007	5.33448	4.99046	5.28058	5.00362	5.07621	5.12957	5.17697	5.20899	5.23708	5.19324	5.21405	5.22795	5.17694	5.20536	5.70219	5.37817	5.02895	5.35444	5.0392	5.44073	5.33764	5.27201	5.20433	5.08944	5.33533	5.41452	5.20362	5.07452	5.15813
ENSG00000032444.15_at	5.88464	5.99918	6.19102	5.99069	6.17158	6.52716	6.17287	6.18674	6.01777	6.1798	5.96153	6.1174	6.13866	6.45896	6.0275	6.15454	6.17711	6.25864	6.28298	6.34141	6.22314	6.19631	6.16474	6.19598	6.06133	6.26855	6.0316	6.36018	6.16393	6.33182	6.27412	6.33304
ENSG00000032742.17_at	3.39811	3.19636	3.41074	3.23106	3.1888	3.34236	3.17029	3.26432	3.28138	3.5957	3.52201	3.38512	3.19005	3.42259	3.10946	3.43031	3.3138	3.35662	3.32233	3.16364	3.47909	3.45046	2.92921	3.55679	3.41792	3.69211	3.38138	3.57819	3.45986	3.09333	3.40055	3.36724
ENSG00000033011.11_at	6.12651	6.31687	6.22833	6.31109	5.38802	5.85248	5.16483	6.08249	6.14892	5.7895	6.59247	5.65744	5.28719	5.98857	6.59051	5.54082	6.21014	6.45922	5.61388	5.46988	5.83771	6.23779	6.56373	6.46904	6.28761	5.95549	5.83701	6.18299	5.69107	6.12304	5.50894	5.68676
ENSG00000033030.13_at	5.29975	5.3864	5.32447	5.26085	5.97932	5.43375	5.37168	5.41881	6.34625	5.89934	5.44753	4.95164	5.87414	5.43322	5.58951	5.26009	5.57237	5.34539	5.12992	5.25165	4.87131	5.02768	5.05146	5.08997	5.45354	5.65536	5.17521	5.19144	5.39606	6.41999	5.38003	4.99024
ENSG00000033050.7_at	6.48847	6.43255	6.27634	6.49638	6.33985	6.80021	6.44711	6.45725	6.85448	6.07457	6.24074	6.65366	6.39179	6.78908	6.44367	6.76918	6.43138	6.88182	6.55036	6.46247	6.55348	6.50776	6.6126	6.27583	6.19421	6.42939	7.01986	7.08731	6.00242	6.97725	6.45558	6.171
ENSG00000033100.16_at	6.53869	6.73117	6.61898	6.76758	7.00085	6.44727	6.27269	6.93721	6.65617	6.23181	6.78104	6.46541	6.72963	6.39606	6.85061	6.38636	6.51419	6.83484	6.44393	6.33895	6.59254	6.40147	6.95219	6.81605	6.7491	6.59542	6.74755	6.97076	6.5328	6.95295	6.53014	6.44332
ENSG00000033122.18_at	1.94439	2.13381	1.90101	1.82823	1.60824	1.88845	2.01407	2.12987	1.8215	1.70074	1.84101	1.91984	1.63987	1.81833	1.87283	1.97606	1.81631	2.03433	1.93154	1.86476	2.01503	2.0058	1.79303	1.94246	1.77175	1.7724	1.89865	2.17523	1.90617	1.8706	1.8515	1.83645
ENSG00000033170.16_at	8.22145	6.94713	4.57693	7.01459	6.15375	8.82072	7.4384	7.98953	7.7921	8.39223	7.12657	7.61645	6.24108	8.79853	7.48337	7.70671	7.4383	6.01896	6.94645	7.79092	6.80732	7.68848	7.37654	7.14967	6.49482	7.7761	8.04806	7.04308	5.16658	7.21518	7.81898	7.7913
ENSG00000033178.12_at	6.5786	5.83629	6.11011	6.17105	6.93178	6.3527	5.92567	6.02547	6.61889	6.93965	6.48782	6.49552	6.83973	6.34786	6.55379	6.14157	6.01781	6.06959	6.19909	6.28314	5.99179	6.20817	5.32533	5.55865	6.33988	6.16945	6.75817	6.3002	5.8681	5.5003	6.29686	6.0317
ENSG00000033327.12_at	6.07138	5.29791	6.99329	5.26456	5.95529	5.80533	7.03955	6.06211	6.34802	6.06699	5.44549	6.06945	5.52365	5.92374	5.72026	6.58359	5.81063	5.20185	6.11466	6.02827	5.80507	6.43302	6.48057	6.091	6.22167	5.64679	6.21997	5.50834	6.01817	6.39428	6.24915	6.2896
ENSG00000033627.16_at	5.87469	6.15215	6.76247	6.29319	6.59781	6.48674	6.17521	6.33149	5.98129	6.84966	6.17591	6.0198	6.69624	6.53688	6.68874	6.31751	6.49394	6.11103	6.32536	7.08665	6.27056	6.43496	6.33327	6.57811	6.24511	7.13149	6.23336	6.17752	6.6542	6.12087	7.19524	6.41099
ENSG00000033800.13_at	6.93568	6.30568	7.03598	6.21095	7.45438	7.01492	7.02874	6.40743	6.86885	7.51638	6.76295	7.01219	7.30861	7.10681	6.79329	7.11175	7.19052	6.31499	7.0047	7.74114	6.86936	7.42667	5.98486	6.69178	6.94987	7.38317	7.01803	6.47029	6.89816	6.57833	7.63516	6.93253
ENSG00000033867.16_at	3.2798	3.9846	3.37314	4.13456	2.97173	3.59168	3.16835	3.86077	3.00609	3.29145	3.93959	3.10421	3.12195	3.73931	3.36899	3.12041	3.51837	3.5791	3.15848	3.03363	3.12298	3.08523	3.39561	3.32649	3.22871	3.36184	2.89334	3.93011	3.39876	3.00062	3.01373	3.45471
ENSG00000034053.14_at	4.16668	4.19696	4.20158	4.21436	4.17634	4.16885	4.31439	4.20921	4.21125	4.10961	4.25057	4.38079	4.24426	4.14997	4.10596	4.25107	4.18445	4.26733	4.24952	4.41155	4.25541	4.18213	4.24135	4.39266	4.20068	4.13069	4.18529	4.21453	4.26151	4.38718	4.40512	4.43592
ENSG00000034152.18_at	6.13992	6.7178	6.3534	6.29009	6.17464	6.01682	6.6541	6.62939	6.37384	6.02699	6.09285	6.01203	6.09354	5.94654	6.17379	6.29205	6.17022	6.43839	6.08103	6.04652	6.00522	6.10604	6.29814	6.47521	6.37618	5.90268	6.16322	6.19534	6.34129	6.33098	6.30467	6.29883
ENSG00000034239.10_at	2.31805	2.41845	2.32366	2.37225	2.19744	2.30991	2.47235	2.60429	2.34988	2.15925	2.49616	2.44976	2.13224	2.33243	2.24943	2.31067	2.3498	2.45635	2.34973	2.42443	2.48693	2.27708	2.21309	2.3114	2.31636	2.28025	2.31321	2.34026	2.30057	2.35421	2.39287	2.31872
ENSG00000034510.5_at	10.4585	10.2022	10.9775	10.444	10.5191	10.3085	10.3727	9.80845	10.2588	9.18501	10.809	10.0739	10.5471	10.5854	10.5259	10.7867	10.818	10.535	9.95407	10.1152	10.1485	10.2039	10.9434	9.76773	10.7505	10.6288	9.72372	10.1148	10.817	10.331	9.97637	9.32758
ENSG00000034533.11_at	4.77638	4.68308	4.93486	4.73915	4.7929	4.67215	4.46197	4.81536	4.79129	4.83019	4.53193	4.63758	4.91953	4.78354	4.75288	4.71593	4.78298	4.36464	4.69177	4.59873	4.51617	4.64135	4.54017	4.62661	4.62465	4.74952	4.68156	4.74151	4.83096	4.27365	4.73277	4.75526
ENSG00000034677.12_at	7.40159	6.85373	6.68621	7.20463	7.14812	7.35347	6.45342	6.35785	6.80843	6.92637	6.61188	6.46554	7.01342	7.37173	6.39781	6.58464	6.65852	6.34895	6.59824	6.671	6.38162	6.59092	6.09198	5.94838	6.82177	6.734	6.58988	6.45316	6.02246	6.07462	6.60869	6.3479
ENSG00000034693.14_at	6.0895	5.23943	5.34431	4.97338	5.20913	5.92846	4.39313	4.97863	5.29921	5.58242	5.82454	5.61717	5.37822	5.91532	5.5518	4.81793	5.40542	5.24238	5.43149	5.00649	5.50312	5.76873	5.63979	5.63009	4.88626	5.52987	5.33212	5.56774	5.68473	5.07416	4.86939	5.21918
ENSG00000034713.7_at	7.00965	7.20263	6.42335	7.26154	6.33304	7.2539	6.48783	6.96829	6.60779	7.11438	6.9167	6.25247	6.66542	7.23942	7.22665	6.79612	6.91081	6.67046	5.98752	6.60568	6.03083	6.98839	6.44173	6.81093	6.39302	6.95078	5.90449	6.88246	6.48741	5.95676	6.6362	6.78846
ENSG00000034971.16_at	3.06363	2.87797	2.85651	2.86744	2.98979	2.70445	3.24797	3.09604	2.95489	2.84603	2.75769	2.97031	2.84904	2.93451	3.16054	2.50163	2.80242	2.95872	3.20734	3.09942	2.82401	3.1174	2.95385	3.48464	3.09826	2.82837	2.83761	3.05288	2.96979	2.88758	3.0268	3.07404
ENSG00000035115.21_at	4.87514	4.33353	4.75766	4.54305	4.48159	4.86308	4.27717	4.55132	4.93689	4.31004	4.67928	4.48989	4.45991	4.83268	4.62502	4.21729	4.53426	4.44067	4.62427	4.45044	4.56393	4.40312	4.99177	4.21608	4.27384	4.51569	4.53805	4.75165	4.1882	4.6461	4.34861	4.26348
ENSG00000035141.7_at	6.40206	6.81367	6.38152	7.06486	6.61601	6.65526	6.47255	6.62738	6.71967	6.41734	6.50895	6.27485	6.405	6.42773	6.67159	6.43801	6.21346	6.56778	6.95033	6.32807	6.93009	6.15317	6.8732	6.57495	6.31943	6.25085	6.33055	6.4734	6.50117	6.80731	6.11906	6.34071
ENSG00000035403.17_at	5.09485	4.9247	5.84824	4.7225	4.97238	5.08091	5.36583	5.67835	4.99268	5.75649	5.70874	6.8395	5.30887	5.22626	5.27167	5.09009	5.08691	4.77418	5.50588	5.88812	5.81398	5.34954	4.97184	6.22955	6.20239	5.17477	5.26085	4.97689	4.99862	4.74731	5.51107	6.16565
ENSG00000035499.12_at	3.75045	3.5831	3.71717	3.61367	3.64439	3.69996	4.2814	3.45248	3.69394	3.57594	3.60527	4.10586	4.03617	3.58783	3.78165	4.2868	3.98917	4.60287	4.0156	3.50997	4.1093	3.67844	3.37717	3.61896	3.41325	3.7575	4.91419	3.7666	3.42121	3.92087	3.91255	3.86009
ENSG00000035664.11_at	4.11351	4.19024	4.01407	3.9152	3.92658	3.99158	4.13862	4.37051	4.0906	4.05838	3.94911	4.44771	3.92452	3.92856	4.00337	4.11797	4.00503	4.09283	4.04661	4.11317	4.09822	4.12606	4.32572	4.42939	4.10028	3.93221	4.29564	4.04294	4.20315	4.35585	4.02735	4.2954
ENSG00000035681.7_at	4.87205	5.35007	5.55799	5.19243	5.34794	5.06421	5.27862	5.42065	4.22758	5.21578	5.06739	4.37632	5.47345	4.98527	4.79744	5.37229	5.17291	5.28021	5.86702	5.47487	5.65808	4.88929	4.86937	5.09791	5.62672	5.31406	4.10256	5.48232	5.17226	4.09912	5.40083	4.78715
ENSG00000035687.9_at	7.24813	6.50507	6.01404	6.83382	6.50771	6.78366	6.05746	6.41075	6.67663	6.58002	6.79603	5.89244	6.31673	6.79593	7.04686	6.2029	7.0158	6.5566	5.95381	5.97375	5.86332	7.30542	6.56856	5.90253	6.40046	7.17809	6.11616	6.79726	6.02688	6.19198	6.12912	6.03852
ENSG00000035720.7_at	7.47406	3.46993	7.39937	3.12039	8.41754	6.85008	7.58391	5.97635	7.8821	7.08015	6.84014	7.78634	8.13795	7.01502	7.06597	7.88969	6.65672	5.39338	7.52514	7.63952	7.84828	6.1725	3.72006	7.327	7.28044	6.36499	7.3085	6.64762	7.11788	7.46686	7.3729	6.23629
ENSG00000035862.12_at	6.42789	6.30325	6.63718	6.59264	5.94273	6.03746	6.34569	5.94498	7.03401	6.51753	6.27035	6.36434	5.67265	6.31378	5.93813	6.13207	6.42521	7.50218	6.41991	5.97086	6.45552	6.81068	7.0329	6.51622	6.58546	6.41176	6.46569	6.19486	6.94034	7.35605	5.85661	6.97539
ENSG00000035928.15_at	7.4786	6.35875	6.37715	6.52643	6.76423	6.22202	5.82305	6.34086	6.29738	6.53322	7.10389	6.53508	6.65105	6.27436	7.08119	5.87607	6.20991	6.67325	6.5312	5.83188	6.36185	6.42916	5.85837	6.19977	6.72747	6.19998	6.8926	6.36717	6.41036	5.80995	5.65685	5.77693
ENSG00000036054.12_at	6.8201	6.43929	6.87936	6.54028	7.0693	6.60703	6.55018	6.98625	6.51319	7.02304	6.94317	6.57762	6.77715	6.65983	7.12615	6.64638	6.7212	6.37125	7.10538	6.63143	6.55983	6.41577	6.37421	6.61134	6.60537	6.67574	6.86813	6.48498	6.62584	5.99958	6.43571	6.15873
ENSG00000036257.12_at	6.87279	6.51303	6.50311	6.55808	7.11775	6.56659	6.47771	6.59612	6.63602	7.00578	6.69761	6.29364	7.06429	6.58458	6.83212	6.67419	6.63208	6.57727	6.43276	6.61714	6.34551	6.62082	6.64669	6.32497	6.81004	6.77573	6.72907	6.56444	6.33669	6.17362	6.52951	6.19984
ENSG00000036448.9_at	3.64553	3.6358	3.36732	3.57764	3.38721	3.45024	3.45976	3.53635	3.53684	3.54077	3.53811	3.55417	3.34941	3.43873	3.53867	3.5084	3.45063	4.82128	3.45935	3.54503	3.53805	3.51416	3.60217	3.61552	3.52185	3.49376	3.49671	3.48591	3.64257	3.68641	3.55265	3.59032
ENSG00000036473.6_at	1.85625	1.87905	1.80766	1.84202	1.72474	1.88549	1.92678	2.06759	1.91028	1.7378	1.90599	1.77439	1.63442	1.90958	1.65085	1.83524	1.70647	1.95433	1.85405	1.93837	1.99412	1.91575	1.81204	1.89922	1.77887	1.76596	1.84171	1.83706	1.85672	1.87631	1.67112	1.77079
ENSG00000036530.8_at	5.04627	5.03429	4.79634	4.81849	4.9721	5.01599	4.82676	4.98795	5.08426	4.89192	4.90821	5.02674	4.93591	4.77316	4.9347	4.94727	4.87554	4.96796	4.95062	5.00894	4.87501	4.97045	5.00232	5.30139	4.90586	4.91649	4.82865	4.98847	5.24584	5.14914	4.9979	5.10937
ENSG00000036549.12_at	6.34547	6.03067	5.868	5.75599	6.15424	6.25717	5.88472	6.12415	5.88124	6.26269	6.23274	5.70965	6.0989	6.18426	6.19265	6.14057	6.17213	6.1415	6.18418	6.06473	5.99663	5.90255	5.41456	5.66363	5.9019	6.26674	5.94117	5.90632	5.88237	5.43108	6.16584	5.76505
ENSG00000036565.14_at	3.40188	3.37174	3.06533	3.20387	3.28402	3.31661	3.32186	3.72928	3.44927	3.19036	3.29017	3.38919	3.17461	3.16707	3.20094	3.21014	3.10733	3.32113	3.26724	3.46356	3.34697	3.37192	3.3468	3.45897	3.27668	3.28681	3.22105	3.39201	3.34432	3.58209	3.3282	3.47562
ENSG00000036672.15_at	4.41091	4.37952	3.88438	4.30566	4.43813	4.35415	4.46683	4.40578	4.35152	4.12672	4.46526	4.54579	4.1948	4.18084	4.38696	4.38744	4.43498	4.42829	4.38564	4.44696	4.53251	4.41077	4.665	4.69218	4.39327	4.24264	4.36987	4.31386	4.89203	4.56811	4.37225	4.45894
ENSG00000036828.15_at	4.11661	4.0441	4.10554	4.29965	3.98418	4.01529	4.18263	4.08697	4.27678	3.8694	4.15174	4.37322	4.09235	4.03648	3.98357	4.17082	4.31171	4.14093	4.16595	4.22621	4.15545	4.09776	4.20177	4.2499	4.13481	3.9854	4.15708	4.35359	4.21455	4.3136	4.27022	4.11303
ENSG00000037042.8_at	4.91548	5.341	5.66273	5.24267	5.47973	5.45428	4.96338	5.14278	5.33345	6.30848	5.37736	5.5934	5.5429	5.32255	5.25715	5.34378	5.53194	6.11262	5.71883	5.31505	5.52324	5.60992	5.58207	5.51571	5.68923	5.52326	5.47591	5.31251	5.5257	5.64248	5.28569	5.81392
ENSG00000037241.7_at	4.69936	4.90734	4.72026	4.73752	4.47555	4.8651	4.95843	4.90616	4.91923	4.69821	4.6466	4.76357	4.48279	4.67306	4.91843	4.71342	5.04188	4.91006	4.75132	4.78802	4.82976	4.67682	4.86567	4.76559	4.72484	4.61148	4.76359	4.99706	4.69321	4.79935	4.85361	4.68534
ENSG00000037280.15_at	5.21785	5.18225	4.92932	5.25354	5.18534	5.10506	5.09734	5.20988	5.22197	5.10646	5.17427	5.29691	5.11887	5.16586	5.11299	5.21571	5.16379	5.23329	5.20034	5.35319	5.28679	5.25604	5.3429	5.54652	5.15968	5.12226	5.20549	5.16331	5.39288	5.55988	5.203	5.31889
ENSG00000037474.14_at	6.77275	6.35586	6.60311	6.53774	6.7653	6.72857	6.6164	6.37044	7.19939	6.7158	6.39289	6.50664	6.56485	6.62072	6.55873	6.81647	6.35496	6.83873	7.00819	6.85623	6.75405	6.45829	6.51398	6.05164	6.31661	6.39566	6.5588	6.5337	6.28351	6.81564	6.70482	6.24337
ENSG00000037637.10_at	5.96348	5.68998	6.18045	5.64763	6.0551	5.9205	5.52871	5.92187	5.79119	5.83673	5.66739	5.90885	6.12632	5.883	5.91473	5.37537	5.57861	5.68187	5.6687	5.72905	5.48909	5.7967	5.4071	5.7075	5.95451	5.74621	5.95368	5.81459	5.88625	5.64567	5.7329	5.86143
ENSG00000037749.11_at	4.75577	4.59984	4.80318	4.8795	5.12625	5.57687	5.10115	4.98009	5.24139	5.47218	5.0886	4.98997	5.12635	5.72761	5.18151	5.17957	4.89406	4.78509	5.01206	4.82258	5.08566	5.28309	5.03919	4.73052	5.19557	5.16803	5.35775	5.59661	4.83815	5.20643	5.05245	5.24619
ENSG00000037757.13_at	5.94537	5.91115	6.16138	5.95129	5.9667	6.41996	5.93719	5.94895	5.99386	6.16194	5.71615	6.18401	6.10518	6.4501	5.76429	6.20082	6.47016	5.79456	5.83731	6.17975	5.8276	6.39843	6.38352	6.12712	6.20132	6.65311	6.17301	6.40972	6.17514	6.1582	6.16745	6.2593
ENSG00000037897.16_at	5.35125	5.78745	5.64832	5.75158	5.93819	5.4838	5.94885	6.10481	5.39687	5.41282	5.64205	5.07458	5.63932	5.18348	5.57035	5.61584	5.58156	5.71772	5.65597	5.32883	5.66272	5.5125	5.54636	5.6961	5.87421	5.37336	5.23094	5.68824	5.90739	5.39876	5.50685	5.49802
ENSG00000037965.5_at	4.66624	4.48731	4.14578	4.60166	4.27711	4.61225	4.38603	4.85013	4.85427	4.24865	4.33197	4.4953	4.51344	4.23559	4.43007	4.26834	4.47319	4.63031	4.54053	4.37807	4.29488	4.52412	4.45258	4.66908	4.46752	4.44234	4.66284	4.55673	4.75125	4.99456	4.58985	4.54105
ENSG00000038002.8_at	8.52577	7.50379	7.02764	7.89148	7.26063	7.48749	5.6985	7.81799	7.28613	6.5922	8.41131	7.03651	7.05064	7.51802	7.81001	5.8039	7.17838	7.14767	6.171	6.07252	6.35539	7.34891	7.39323	7.20791	7.18012	6.8196	7.34294	8.08375	7.21991	6.16985	5.96187	6.34461
ENSG00000038210.12_at	6.90889	7.11622	6.64676	7.13343	7.29424	7.08419	7.13078	7.04032	7.31024	7.10881	6.98961	7.25776	7.43772	7.13769	7.24974	7.1028	6.92867	7.21831	7.14492	7.16904	7.08885	7.0642	7.29317	7.31037	7.0255	7.08839	7.15955	7.13784	7.18753	7.32967	7.30164	7.29319
ENSG00000038219.12_at	6.13474	6.12614	6.36427	6.11817	6.91033	6.23365	6.38277	6.23857	6.08266	6.93681	6.77054	6.26677	6.92613	6.32695	6.70231	6.20101	5.9542	6.21561	6.28793	6.23834	6.00099	6.31794	5.91472	6.00281	6.58947	5.84853	6.80353	6.00648	6.23549	5.37787	6.12991	5.71766
ENSG00000038274.16_at	6.14073	5.87535	5.7028	5.96902	6.20459	6.30635	5.89206	5.79112	6.43855	6.00443	6.00074	6.22868	6.06395	6.32105	6.09195	5.88444	5.89832	5.78483	5.96084	5.98016	5.91905	6.29812	5.50532	5.82386	5.96325	6.00838	6.07785	5.87925	5.73813	5.9829	5.79325	6.00778
ENSG00000038295.7_at	2.88199	3.07115	3.0773	2.88778	2.76738	2.84353	3.11837	3.18886	2.92745	2.8016	2.89242	3.05355	2.79203	2.86571	2.75022	2.854	2.91811	3.00825	3.0567	2.95595	2.95491	3.01371	2.982	3.12423	3.00651	2.79899	3.05769	2.92486	3.16317	3.04029	2.94802	2.94796
ENSG00000038358.14_at	5.78111	6.1805	5.99523	6.13538	5.64647	6.00721	6.01869	5.8582	5.82661	5.92688	5.72835	5.53409	5.72867	6.05687	5.8302	6.09173	5.92727	6.20447	5.54658	6.06279	5.573	5.90713	5.76534	5.89841	5.55788	6.10458	5.50532	6.03978	5.86739	5.81715	6.12686	5.92304
ENSG00000038382.18_at	4.56361	5.29267	5.06619	5.06407	4.78056	5.56769	6.88379	5.60032	4.78095	6.66011	5.10818	4.42514	4.28643	5.49273	5.21627	6.62552	4.9354	5.29252	4.80565	4.16052	4.50125	6.395	5.58326	4.34989	4.80459	5.75408	4.20826	4.8331	5.07678	4.60037	4.26428	5.97058
ENSG00000038427.15_at	4.95715	5.03159	7.48959	5.54049	4.64095	5.13207	7.85302	5.82827	4.86078	6.21309	6.66486	5.36592	4.00805	5.29644	6.60902	6.70154	4.73389	4.55665	5.31313	5.20654	5.08388	4.89326	4.75053	5.55031	6.4453	4.88014	5.51933	5.06622	5.68693	4.78233	5.96256	7.50835
ENSG00000038532.14_at	6.01448	5.82566	6.34411	5.878	5.88079	5.92935	5.969	5.94974	5.68363	5.94849	5.97368	5.71628	6.01188	6.12413	5.95502	5.91871	6.06067	6.07232	5.70782	5.97805	5.66068	5.909	5.8208	5.82489	6.16371	6.26342	5.7245	5.80839	6.00685	5.79121	6.13681	5.88775
ENSG00000038945.14_at	3.13018	2.73159	3.19297	2.71892	2.67731	2.89582	3.96169	3.04069	3.38403	2.75942	3.49953	3.24055	2.70746	2.75747	2.96422	3.6793	3.23473	3.17251	3.69585	3.70986	3.4703	2.74561	3.1582	2.93853	3.07567	3.02795	3.17135	3.04383	3.93609	2.91277	3.56515	3.06843
ENSG00000039068.18_at	3.94427	3.87506	5.19309	3.86724	3.71728	3.81478	3.86514	4.09021	4.83116	5.7559	3.91939	3.89168	3.66544	3.77514	3.81823	3.95508	3.86715	3.90725	4.91282	3.70683	4.97202	4.03011	3.97002	4.40884	3.86237	3.84909	3.89556	3.80409	5.1275	4.43797	4.0425	5.30807
ENSG00000039123.15_at	7.19179	6.64062	6.49257	6.72197	7.01193	6.9494	6.96627	6.36867	7.50731	7.63658	6.8985	6.76562	7.048	6.86515	7.10255	7.12509	6.53343	6.96467	7.41082	6.66804	7.20407	6.92107	6.5128	6.01191	6.39641	6.68654	7.29619	7.18529	6.01284	6.7689	6.65195	6.57138
ENSG00000039139.9_at	2.49005	2.53786	2.40014	2.41979	2.30362	2.39453	2.44446	2.57378	2.50705	2.42242	2.48091	2.5136	2.2442	2.4173	2.38474	2.54503	2.35404	2.52785	2.33581	2.43888	2.42297	2.38928	2.38789	2.63866	2.39736	2.39484	2.41284	2.4941	2.45287	2.50113	2.41234	2.55676
ENSG00000039319.16_at	4.68252	4.30305	4.47988	4.1157	4.74901	4.37244	4.69658	4.28383	4.77756	5.32927	4.958	4.12935	4.67431	4.29248	4.77805	4.34845	4.69043	4.37699	4.48314	4.21747	4.28897	4.57482	4.13588	4.23732	4.29835	4.57261	4.40361	4.54837	4.56544	4.05766	4.14838	4.48767
ENSG00000039523.19_at	6.04582	6.48834	6.96444	6.29739	6.33367	6.27821	7.1652	6.65479	6.35255	6.36844	6.20365	6.1291	6.38995	6.30658	6.18952	6.763	6.37268	6.17412	6.14814	6.69326	6.10312	6.25941	6.16397	6.74053	6.3281	6.43752	6.01486	6.17158	6.87233	6.32756	6.94756	6.48503
ENSG00000039537.13_at	2.283	2.41318	2.47164	2.28884	2.10237	2.12714	2.83415	2.43564	2.31593	2.12198	2.20848	2.35584	2.23954	2.25012	2.18282	3.0166	2.23887	2.47462	2.31642	2.26087	2.27387	2.17358	2.13693	2.20911	2.12761	2.10993	2.419	2.3033	2.27852	2.34914	2.22277	2.26704
ENSG00000039560.13_at	2.84642	3.06351	2.61627	2.98639	2.45263	2.57258	3.06855	2.85392	2.70685	2.76861	2.83585	2.78633	2.46525	2.59603	2.6899	2.93379	2.56057	3.19974	2.66393	2.81104	2.69901	2.64478	2.59938	2.79139	2.56696	2.65438	2.82535	2.60887	2.69091	2.74358	2.58512	2.73701
ENSG00000039600.10_at	3.30966	3.18931	3.51021	3.31045	3.14064	3.97067	3.5148	3.7661	3.78323	3.12586	3.1835	3.53055	3.0892	3.45502	3.16341	3.31686	3.07304	3.42184	3.70249	3.4665	3.59803	3.56705	3.56791	3.28304	3.43447	3.05847	3.81789	3.73163	3.40803	3.51466	3.45	3.50676
ENSG00000039650.11_at	6.00667	6.33776	6.42134	6.29867	6.30919	6.26559	6.36745	6.07386	6.00624	6.28236	6.09527	6.22814	6.36045	6.24885	6.11688	6.30083	6.50675	6.26474	6.26807	6.30717	6.18956	6.37145	6.17469	6.15023	6.17367	6.65148	6.21138	6.00524	6.12048	6.30303	6.36771	6.13771
ENSG00000039987.6_at	4.80203	4.79444	4.40144	4.62199	4.77657	4.60928	4.56498	4.91593	4.82219	4.4808	4.58727	4.84032	4.60748	4.65055	4.56857	4.59533	4.69533	4.74951	4.70114	4.7182	4.89049	4.87868	4.85593	5.07522	4.70059	4.50545	4.77331	4.74088	4.86708	5.09379	4.76905	5.04977
ENSG00000040199.18_at	6.3656	7.00357	5.70689	6.59157	7.16941	5.92913	6.16	5.64128	6.93051	6.99778	5.954	5.25802	7.12348	5.83997	6.15684	6.02695	6.05078	5.67075	4.6454	5.42135	4.76954	6.8604	5.3424	6.82074	6.13129	6.06007	5.06314	5.94072	5.51321	5.75226	5.63025	6.8882
ENSG00000040275.16_at	3.81969	3.6612	3.68139	3.69119	3.66569	4.16836	3.57366	3.66276	3.72203	4.01669	3.70926	3.90391	4.14488	4.345	3.78482	3.7753	3.74516	4.06384	3.94512	3.51143	4.04075	3.80888	3.15418	3.36671	3.42875	3.9126	4.0858	3.97032	3.57904	3.90461	3.63311	3.6322
ENSG00000040341.17_at	5.14132	4.76341	4.81711	4.96467	5.15659	4.91812	4.77543	4.80905	4.78739	4.68743	4.96103	4.84687	5.35565	4.98714	4.89925	4.85122	4.61569	5.02017	4.58901	4.74471	4.70058	5.06413	4.39052	4.71052	4.81256	4.73925	4.78028	4.82604	4.68598	4.47387	4.75536	4.55709
ENSG00000040487.12_at	5.52202	5.47532	6.13861	5.55738	5.89917	5.68368	5.60747	5.63461	5.73378	5.37633	5.44467	5.7867	5.87543	5.66073	5.84007	5.88066	5.58207	5.69117	5.65058	5.66463	5.69998	5.59942	5.73656	6.16382	5.83464	5.71015	5.77265	5.72047	6.03245	5.90572	5.74225	5.84753
ENSG00000040531.14_at	5.24554	5.74855	5.7378	5.67133	5.27742	5.80977	6.74656	5.55571	6.001	5.86948	5.67158	5.3719	5.29835	6.11711	5.99128	6.50419	5.53144	5.95469	6.64941	5.66238	6.73159	5.60333	5.95003	6.47693	5.77342	5.60752	5.57538	6.04159	5.81049	6.18288	5.63051	5.8433
ENSG00000040608.13_at	5.53155	5.73248	5.37293	5.57937	5.62218	5.64946	5.67652	5.72337	5.61019	5.5357	5.58299	5.49417	5.42104	5.6562	5.52442	5.38207	5.67244	5.7235	5.6653	5.72974	5.81012	5.86095	5.77015	5.90567	5.53527	5.56578	5.5002	5.57889	5.75122	5.7789	5.76538	5.80869
ENSG00000040633.12_at	5.81007	5.96738	5.85626	5.91773	5.64719	5.957	6.02817	6.21486	5.95349	5.81628	5.91274	6.03718	5.63292	5.91949	6.02226	6.12527	5.83044	6.02021	5.90492	6.0052	6.04978	6.43269	5.89587	6.22886	6.0029	5.89695	6.05907	6.03765	5.99201	6.11603	6.01751	6.0171
ENSG00000040731.10_at	3.00855	2.45149	2.11613	1.95768	1.82292	1.93326	2.07305	2.2322	1.9372	1.98914	1.91185	2.09555	1.89393	1.97246	1.89954	2.05277	1.90643	1.83854	2.01349	1.89571	2.02868	1.87107	1.94145	2.05402	1.79997	1.86255	2.00447	2.17049	2.04075	1.8952	1.98811	1.87212
ENSG00000040933.15_at	7.34255	6.91157	7.84584	7.1238	7.39341	7.52561	6.76165	7.17871	7.27572	7.10152	7.37868	7.16629	7.14898	7.58419	7.30577	6.9782	7.3154	7.38985	7.38288	7.38416	7.33628	7.0963	8.13274	6.94672	7.21065	7.42164	7.31363	7.14193	7.03766	7.25571	7.3957	6.70894
ENSG00000041353.9_at	2.89353	2.90736	3.10835	2.47364	2.71069	2.81182	3.42454	3.48502	3.02346	3.48011	3.58558	5.70819	2.80578	2.863	3.03154	3.05608	2.72777	2.98336	3.10343	4.0852	4.06694	3.35547	2.84872	4.06702	3.71502	2.61165	3.41434	2.6335	2.83032	2.73141	3.37354	3.59939
ENSG00000041357.15_at	6.04864	5.78503	5.61414	6.1441	5.82143	6.07036	5.77324	6.0554	6.27972	6.26552	5.693	6.32503	6.0859	6.10428	5.90089	6.04987	5.68892	6.19044	6.20933	6.42918	6.22994	6.3425	5.42001	5.41411	5.51106	5.70222	6.56845	5.89868	5.80838	6.20289	6.26242	5.93719
ENSG00000041515.15_at	2.37801	2.53408	2.47781	2.33709	2.2624	2.36392	2.31489	2.50767	2.31251	2.18199	2.35077	2.47484	2.03498	2.42634	2.47666	2.62112	2.35476	2.57725	2.35258	2.33018	2.42461	2.43606	2.37201	2.4547	2.40951	2.29763	2.41385	2.44562	2.37986	2.3761	2.27256	2.37704
ENSG00000041802.10_at	6.47576	6.25913	6.79894	6.22597	6.31492	5.83585	6.49906	6.59291	5.92852	6.15856	6.16781	5.89275	6.24358	6.04397	6.40438	6.53986	6.13417	6.25479	6.40052	6.48507	6.23671	5.70286	5.81161	5.76978	6.09435	6.1069	6.12242	5.95382	5.96197	5.52773	6.44782	5.50113
ENSG00000041880.14_at	5.76419	5.71259	6.84197	5.62954	5.90629	5.67372	5.61753	5.91618	6.16253	5.65122	5.72274	6.55467	5.90004	5.66046	5.70911	5.79455	5.53589	5.85924	6.07147	6.33874	6.01553	5.78258	5.81939	5.83387	6.38343	5.53038	6.61439	5.77184	5.91182	6.36162	6.17051	5.78146
ENSG00000041982.15_at	4.01668	4.1527	4.14638	4.08004	4.00111	4.12851	5.34096	4.35515	4.20341	4.90246	4.28968	4.76491	3.97147	4.02839	4.18059	4.80574	4.09954	3.91865	4.2625	4.17155	4.19561	4.21182	4.23975	4.45175	4.24448	3.98219	4.64569	4.21816	4.24113	4.36574	4.22109	4.48654
ENSG00000041988.15_at	5.09567	5.06981	4.88026	4.80626	4.86221	5.06201	5.24239	5.03586	4.96885	5.11755	5.11912	5.19941	5.14123	4.96878	5.25686	4.68336	4.95422	5.12896	5.02801	5.01925	5.13495	5.0646	5.16368	5.2526	5.05256	5.00863	5.06899	4.97996	4.93253	5.34679	5.08411	5.18335
ENSG00000042062.11_at	4.52306	4.75337	4.68432	4.79327	4.69335	4.5897	4.78523	4.66084	4.7824	4.65809	4.68493	5.18571	4.48079	4.68938	4.76139	4.68645	4.70172	4.51642	4.80004	4.83437	4.9756	4.78091	5.10202	4.96817	4.77219	4.74717	4.79785	4.5513	4.77152	4.95538	5.02727	5.08181
ENSG00000042088.13_at	5.65214	5.38831	5.47457	5.22441	5.08671	5.46856	5.40198	5.10429	5.46701	5.01608	5.27539	5.54825	5.16629	5.59754	5.49491	5.66403	5.31038	5.8081	5.55888	5.58964	5.6476	5.28231	5.14969	5.44125	5.35684	5.42735	5.74358	4.976	5.49089	5.39441	5.64129	4.94349
ENSG00000042286.14_at	4.60707	4.50079	4.5425	4.82194	4.94318	4.78855	4.89222	4.84096	4.8964	4.86901	4.54343	4.87526	4.93989	4.58203	4.80828	4.96431	4.59739	5.28852	4.83722	4.79431	4.63304	4.9996	4.65764	4.96379	4.63595	4.64441	4.93053	4.73525	4.87923	4.89139	4.79612	4.9385
ENSG00000042304.10_at	2.56194	2.55473	2.44906	2.54674	2.34298	2.52745	2.24781	2.35552	2.33971	2.29686	2.13939	2.44236	2.25303	2.50136	2.38175	2.47372	2.20424	2.41628	2.34827	2.5541	2.6901	2.47973	2.37688	2.5169	2.36753	2.61898	2.43814	2.25241	2.33416	2.46357	2.48997	2.42466
ENSG00000042317.16_at	4.07525	3.86126	3.71852	3.69221	3.99894	4.08854	3.83436	3.76967	4.21359	3.76953	4.21377	4.02415	3.83758	4.13233	4.12403	3.73772	3.76234	3.95607	4.10217	3.72686	4.31506	4.23915	3.6239	3.8221	3.67073	3.58991	4.13196	3.84332	3.80854	3.93984	3.5966	3.84812
ENSG00000042429.11_at	3.68381	3.97834	3.70962	3.8232	3.83529	3.64988	4.07457	3.77462	3.84149	3.94586	3.74124	3.60356	3.87308	3.83568	3.43743	3.93593	3.91137	3.67354	3.99272	3.73639	3.76838	3.41094	3.87603	3.67885	3.75707	3.73837	3.80564	3.98103	4.00698	3.80865	3.7679	3.66254
ENSG00000042445.13_at	6.64293	6.67398	6.38971	6.66743	6.497	6.72235	5.99303	6.62475	6.9762	6.5466	6.68494	6.44062	6.71953	6.78572	6.61975	6.19336	6.08409	6.7499	6.40544	6.5102	6.41238	6.74939	7.0125	6.40682	6.70063	6.16375	6.60676	6.5484	6.40313	6.75218	6.52675	6.6289
ENSG00000042493.15_at	6.01741	5.88959	6.00317	5.68053	5.84391	5.83725	5.7175	5.81414	5.95183	5.91083	5.73677	6.10017	5.83035	5.80428	5.6528	5.64667	5.91406	5.82624	5.71552	5.95912	5.69948	5.8734	5.79966	5.92502	5.99735	5.88563	5.84556	5.73665	6.11639	5.92539	6.00125	6.27665
ENSG00000042753.11_at	5.22688	5.45626	5.58724	5.41334	5.27763	5.29308	5.51482	5.43059	5.53156	5.34835	5.49227	5.70273	5.39054	5.50249	5.3539	5.55976	5.41638	5.50286	5.63211	5.60432	5.76462	5.45039	5.68384	5.85374	5.49376	5.54436	5.5525	5.47457	5.53434	5.67079	5.59409	5.48845
ENSG00000042781.12_at	2.81938	3.0717	6.72014	2.99459	4.34956	2.83172	7.94719	3.07422	2.92171	2.62614	2.78324	3.00648	5.1042	2.70289	2.81833	8.17433	3.13303	2.89933	3.62374	9.80788	3.39438	2.9151	2.77485	2.90246	3.74239	3.10522	2.98776	3.02546	3.51801	3.02697	9.55056	2.87128
ENSG00000042813.7_at	2.3746	2.04969	2.11914	1.98787	2.13625	1.97861	1.99017	2.22013	2.11688	2.03911	2.3941	2.19466	2.07307	2.10533	2.09853	2.17416	2.17253	2.33899	1.98761	2.11998	2.03873	2.22192	2.07581	2.12385	2.03544	2.15621	2.20204	2.07958	2.23433	2.28612	2.12301	1.99209
ENSG00000042832.11_at	4.06629	4.10781	3.91791	4.08365	3.87245	4.07385	3.93893	4.49472	4.16027	4.06042	4.07909	4.14514	3.86682	3.99738	4.24063	3.99894	4.2556	4.19307	4.11632	4.01727	4.17808	4.31979	4.20688	4.17175	3.94723	4.31913	4.36892	4.33013	4.11573	4.28912	3.99146	4.17991
ENSG00000042980.12_at	5.34147	6.67556	4.24366	6.88868	6.36685	4.89184	5.64246	5.9479	5.07828	5.89347	5.86254	3.66953	7.14205	5.12472	3.64381	5.64525	4.07314	3.67036	5.126	4.18414	4.79835	5.9584	4.04121	6.22022	5.95612	4.14831	3.71017	3.4356	5.95638	4.5896	4.11035	4.99614
ENSG00000043039.6_at	5.06694	5.51631	5.05788	5.42308	4.95576	5.24679	7.04813	5.26451	6.56481	6.50621	5.07455	5.86718	4.97156	5.17057	4.93995	7.0288	5.35313	5.30468	5.26792	5.88378	5.10383	5.66704	5.34368	5.42874	5.30094	5.45301	5.94679	5.23295	5.47271	6.7537	6.16313	6.39279
ENSG00000043093.13_at	5.83854	5.50145	5.72562	5.65051	5.84132	5.39264	5.76229	5.76782	5.95049	5.7156	5.61691	6.03899	5.91528	5.62987	5.78517	5.91055	5.6319	5.58584	6.10244	6.04609	6.06457	5.75685	5.50069	5.66391	5.68366	5.76952	6.34242	5.78479	5.54756	5.72235	6.08888	5.77332
ENSG00000043143.20_at	6.16057	6.08368	6.4942	5.96044	6.40366	6.97945	7.36118	6.99131	7.0829	6.50179	6.11123	6.74244	6.43956	7.25985	6.16484	7.5108	6.56297	5.89463	6.29159	7.06446	6.2465	7.04796	6.09104	6.29786	6.45487	6.97894	7.32167	6.45059	6.41198	7.10736	7.29457	6.66583
ENSG00000043355.11_at	4.57514	4.83636	4.41649	4.50414	4.57858	4.45001	4.60478	4.68594	4.60312	4.55097	4.52386	4.61548	4.5317	4.57537	4.51446	4.6263	4.62584	4.51823	4.48287	4.60079	4.74316	4.53755	4.63495	4.81144	4.42921	4.51593	4.48238	4.80822	4.83685	4.99356	4.62577	4.84938
ENSG00000043462.11_at	5.10708	4.8297	6.98839	4.83958	5.22125	5.22391	6.8225	5.53753	4.93956	5.5691	5.85976	6.18272	5.48638	5.683	5.46835	6.52604	5.44877	5.48512	5.70373	5.63017	5.55865	4.96926	5.43829	5.74652	5.99561	4.84575	5.06342	5.21145	6.2302	4.9808	5.81665	5.97848
ENSG00000043514.15_at	4.97378	4.59518	4.54261	4.74134	4.95117	5.09747	4.75466	4.7752	4.86141	5.81569	4.89803	4.96412	4.72791	5.14055	4.86696	4.79304	4.86798	4.84156	5.50651	4.62435	5.21447	4.65705	4.36698	4.49019	4.63105	4.64883	4.80788	4.94498	4.71795	4.66319	4.80154	4.71409
ENSG00000043591.5_at	5.02232	4.59264	4.68481	4.81115	4.95604	4.45644	4.53074	4.8938	4.98669	4.96949	4.42807	5.26581	4.90205	4.53662	4.68129	4.77578	4.53191	4.47525	4.81869	5.04155	5.1167	4.8121	5.03921	5.15468	4.82565	4.88603	4.82947	4.79189	5.08069	5.38562	4.78532	5.52539
ENSG00000044012.3_at	4.73618	4.52878	4.2797	4.42919	4.43496	4.10093	4.45237	4.72686	4.71347	4.40725	4.45807	4.68864	4.72818	4.47068	4.23626	4.51544	4.3867	4.37534	4.50645	4.61479	4.90629	4.63803	4.81243	4.5533	4.41958	4.64128	4.51755	4.57155	4.65822	4.73963	4.56161	4.86898
ENSG00000044090.8_at	6.0324	6.32466	6.28442	6.32887	6.18439	6.20536	5.60344	6.34244	5.81043	6.24556	6.19998	5.99577	6.44014	6.24339	6.14034	5.58277	6.04232	6.18029	5.97628	6.31548	5.96756	6.10263	6.40315	6.17789	5.87745	6.05777	5.90981	6.14109	6.11958	6.13599	6.28848	6.32035
ENSG00000044115.20_at	5.75221	5.63762	5.68657	5.71346	5.68826	5.95413	5.6514	5.45358	6.1594	5.98158	5.67478	5.42994	5.6402	6.05438	5.64339	5.69932	5.53981	5.56035	5.81318	5.40945	5.70407	5.83099	5.62126	5.39185	5.61583	5.63871	5.68817	5.68483	5.53734	5.67503	5.32719	5.67698
ENSG00000044446.11_at	5.40418	5.50953	5.8752	5.38214	5.69338	5.65313	5.36784	5.49951	5.21766	5.26969	5.42323	5.49055	5.91293	5.70597	5.3535	5.56631	5.50181	5.50916	5.47863	5.54893	5.51064	5.34604	5.15127	5.37867	5.70398	5.48413	5.3425	5.55344	5.43077	5.22214	5.53247	5.29368
ENSG00000044459.14_at	3.15263	3.01922	2.67996	3.15399	3.24496	3.35061	3.10473	2.8973	2.69088	4.15631	3.18443	2.75957	3.52509	3.36829	3.09647	3.0983	3.01922	3.59499	2.82506	2.80066	2.8547	3.35782	3.36828	2.50065	2.74974	2.64482	2.66585	3.29547	2.92744	2.71349	2.78643	3.57148
ENSG00000044524.10_at	3.8683	4.03912	2.75458	4.24739	2.60647	2.67665	2.81448	2.97661	2.8713	4.28085	3.5744	2.93958	2.857	2.66556	3.03919	3.04604	4.37927	3.07332	2.74346	2.89654	2.89975	2.87042	2.7825	3.10797	2.60911	4.51352	2.76613	2.76078	2.76247	2.95229	2.62024	3.77693
ENSG00000044574.7_at	12.0011	12.7119	11.2218	11.8679	11.3274	11.1504	11.4458	11.6467	11.517	11.2486	11.5658	10.5124	11.8764	11.271	11.914	11.6168	12.55	11.5174	11.4733	11.1367	11.4784	11.5826	12.108	10.5758	11.4319	11.3844	11.1167	11.5461	11.4273	10.8007	11.538	10.8082
ENSG00000046604.12_at	6.57508	5.224	2.58848	5.63684	6.1022	5.02293	2.87713	2.9191	3.26249	2.60301	4.94303	2.85292	6.29303	5.65616	5.53859	3.00503	6.4661	5.07105	2.85265	2.59565	2.80491	2.59916	2.58417	3.00587	2.8415	6.72239	2.97707	2.89023	2.72983	3.06497	2.71406	2.83296
ENSG00000046647.13_at	5.11799	5.17689	5.05222	5.05599	5.00282	5.4301	4.83733	5.23778	5.28804	5.44582	5.33566	5.01853	5.11263	5.208	5.27451	4.9104	4.98691	5.3825	5.39184	4.90192	5.58612	5.36737	4.87021	5.17845	4.97855	4.88796	5.15494	5.2626	4.87248	5.1718	4.89989	5.19229
ENSG00000046651.14_at	5.53953	5.08083	5.35535	5.13014	5.53185	6.02478	4.98104	5.14876	5.3607	6.00098	5.29618	5.18863	5.61789	5.85715	5.21467	4.92415	5.40195	4.79483	6.01576	5.20609	5.78319	4.94515	4.85968	4.9401	5.23464	5.19838	5.18045	5.23098	4.77598	4.84925	5.11144	5.32079
ENSG00000046653.14_at	3.13021	3.35895	3.08946	3.12626	2.93953	3.12899	3.61603	3.38653	3.61354	3.19509	3.11989	3.45093	2.95508	3.17611	2.90247	3.48931	3.08519	3.16867	3.22362	3.05432	3.05529	3.32804	3.11726	3.35129	3.17531	3.01491	3.20522	3.09011	3.14706	3.45438	3.09282	3.24583
ENSG00000046774.9_at	3.99171	4.0539	3.23837	4.05022	3.4466	5.28769	5.95395	3.96741	4.18973	3.85289	3.53768	3.84985	3.46659	5.03338	3.66844	5.58925	3.16417	6.04341	3.81312	3.8277	3.71545	3.14514	4.1945	3.54494	3.39395	3.25739	3.98728	6.31834	3.6547	3.76514	3.62801	4.1107
ENSG00000046889.18_at	2.34838	2.51804	2.35614	2.29385	2.25189	2.371	2.66297	2.43625	2.33152	2.32835	2.36877	2.50372	2.11229	2.2885	2.34826	2.61764	2.28208	2.35196	2.24309	2.36152	2.29945	2.28388	2.3685	2.48076	2.28873	2.28675	2.51476	2.33645	2.37759	2.46577	2.35971	2.38243
ENSG00000047056.14_at	5.71183	5.83987	6.04246	5.56889	5.71292	5.82634	5.69267	5.75905	5.77263	5.81622	5.76175	5.67649	5.77092	5.91929	5.70148	5.7139	6.03313	5.85413	5.68804	5.52513	5.67159	5.69555	5.31807	5.77258	5.69208	6.11493	5.67758	5.8422	5.85762	5.63993	5.64402	5.96885
ENSG00000047188.15_at	5.42327	5.09708	5.02175	5.26322	5.42329	5.00451	5.22476	4.97382	5.58919	5.95917	5.508	5.07748	5.61151	5.09159	5.54078	5.41505	4.96343	5.35129	5.65072	5.07057	5.39157	5.38636	4.96834	4.50701	4.97958	5.21957	5.29091	5.81442	4.75569	5.14564	4.97307	5.26441
ENSG00000047230.14_at	4.60392	4.76324	4.89041	4.92457	4.75352	5.0191	4.30454	4.96702	4.8666	5.15114	4.8521	4.56255	4.76624	5.25333	4.56653	4.42196	4.61718	4.94989	5.02495	4.85044	4.76383	5.33234	4.57003	4.92	5.23846	4.72935	4.25701	4.61239	4.77361	4.62868	4.7944	5.15432
ENSG00000047249.17_at	4.61004	4.59527	4.67751	4.49253	4.51472	4.44258	4.66118	4.57042	4.48411	5.00663	4.62477	4.52182	4.63514	4.64066	4.65598	4.60892	4.69636	4.8324	4.81861	4.77567	4.76543	4.6758	4.3828	4.48319	4.59222	4.54493	4.73324	4.74503	4.6476	4.3493	4.79237	4.61283
ENSG00000047315.15_at	7.20789	6.9086	6.61072	7.02237	6.95408	6.82788	6.63627	6.97361	6.82127	7.19297	7.12119	6.64906	7.21114	6.84002	7.2515	6.81479	6.86291	7.0017	6.85355	6.52157	6.83315	6.50335	6.35233	6.46316	6.87443	7.20001	7.18794	6.82598	6.56024	6.16139	6.66913	6.48828
ENSG00000047346.12_at	8.05058	7.81952	6.6264	7.89386	8.40001	7.9242	7.72323	7.82337	8.28571	8.95561	7.49104	7.99534	7.98477	7.75173	7.67966	7.58194	7.89711	7.12182	7.88467	8.12226	7.72682	8.29698	7.27988	7.34625	7.54146	7.85205	8.45905	7.65581	6.80905	7.67544	8.01701	7.93345
ENSG00000047365.11_at	4.28004	4.30351	4.98231	4.14757	4.28696	3.80714	4.29325	4.63118	3.6833	4.56487	4.77299	4.22278	4.62876	4.0139	4.50597	4.28676	4.40271	4.1534	4.26416	4.84431	4.05414	3.62763	3.42278	3.7535	4.15626	4.61767	4.07342	3.53954	4.34976	3.22426	4.70769	4.15059
ENSG00000047410.13_at	7.94428	7.18533	6.59156	7.50566	7.60026	7.69633	6.98991	7.05634	6.95717	7.8697	7.80089	6.64405	7.89181	7.7926	7.89897	7.05733	7.87352	7.96196	6.89224	6.83864	6.81978	7.84821	7.40963	6.44633	7.11921	8.06679	6.93434	7.75127	6.70758	6.60988	6.72588	6.61675
ENSG00000047457.13_at	2.09813	2.17946	2.12798	1.91906	1.63404	2.13595	3.45403	2.43955	2.16084	3.25234	2.34852	3.00905	1.86109	1.91447	2.18136	3.44515	2.07395	2.13223	2.18961	2.20701	2.26029	2.119	2.02196	2.23755	2.09067	1.77588	3.02691	2.03877	2.13267	1.97148	2.15594	2.3678
ENSG00000047578.12_at	4.96719	5.15815	5.22588	5.09218	5.13978	5.12882	5.31265	5.18883	4.97321	5.03563	4.90111	5.0117	5.17778	5.1192	5.02896	5.23994	5.03307	5.31117	4.85548	5.26697	4.87884	4.95672	5.11092	5.12469	5.02014	5.00787	4.97966	5.07691	5.06979	5.0343	5.14821	4.94002
ENSG00000047579.19_at	5.50863	5.54597	5.37027	5.83844	5.18065	5.73439	5.65469	5.57045	5.44392	5.04674	5.3	5.44515	5.38551	5.65587	5.33998	5.55551	5.52838	5.5286	5.53649	5.58009	5.49894	5.07664	5.21561	5.41421	5.43974	5.44617	5.42654	5.69567	5.47497	5.19537	5.58837	5.15039
ENSG00000047597.5_at	6.37766	5.2774	5.59122	5.71252	6.13923	5.27789	6.2218	5.38212	6.10144	5.87644	5.91624	6.09969	6.07949	5.52294	5.82383	6.0178	5.86233	6.37609	6.41605	6.14702	6.53124	5.68323	5.54668	6.51158	6.11193	6.14419	5.48208	5.88159	6.26682	6.26408	6.29465	6.26727
ENSG00000047617.14_at	2.97552	3.14349	2.94313	2.99513	2.84754	2.9725	2.96408	2.9868	3.10966	2.95219	2.8194	3.24688	2.96037	2.93331	2.89913	2.96836	2.86226	2.93598	3.01358	3.02509	3.15248	3.08585	3.02034	3.11246	2.83396	2.81622	3.1958	3.0114	3.01317	3.27505	3.01883	3.02504
ENSG00000047621.11_at	6.91429	5.97739	5.42484	6.35828	5.7172	5.81234	5.64216	4.96903	5.2628	5.52202	6.33644	6.50815	6.05491	5.84601	5.95881	6.19147	6.41807	5.76992	6.48261	6.15736	6.56681	5.72323	5.26101	4.98502	5.48304	6.4306	6.71949	6.02984	5.23799	4.74351	6.38503	5.09115
ENSG00000047634.14_at	2.66843	2.70181	3.51626	2.63326	3.43966	3.24854	3.42282	3.54942	4.0218	3.38868	3.81237	2.94031	3.47709	3.39424	4.22651	3.15888	4.38956	3.5541	3.40049	3.27207	3.22479	3.20999	2.99223	3.25031	2.91434	4.63925	2.64863	2.91873	4.06464	3.62683	3.38201	3.35959
ENSG00000047644.18_at	6.51309	5.89027	6.38174	5.94273	6.60828	6.60815	6.5816	6.15431	6.31676	5.50996	6.12749	6.50858	6.59066	6.68337	6.20053	6.72421	6.41799	6.18784	6.15557	6.7845	6.01791	6.53152	5.81176	6.41684	6.92108	6.45977	6.35507	6.34048	6.91761	6.21397	6.75491	5.57193
ENSG00000047648.21_at	4.13949	4.2547	4.13485	4.18354	4.5487	5.0042	4.17107	4.62086	4.43863	5.29309	4.26623	5.09826	4.64617	4.79887	4.22115	4.21647	4.0434	4.03749	4.64692	4.55681	5.00362	5.09045	4.7758	5.01848	4.36245	4.0642	4.25888	4.27872	4.28463	4.39126	4.10773	4.99958
ENSG00000047662.4_at	4.66222	4.58122	4.57811	4.6629	4.59591	4.69479	4.7228	4.6467	4.75958	4.46946	4.57983	5.06642	4.57952	4.52577	4.65214	4.55923	4.55139	4.52534	4.61306	4.69665	4.57631	4.68273	4.76165	4.71875	4.58761	4.53161	4.65152	4.719	4.81175	4.99153	4.67807	4.95622
ENSG00000047849.21_at	6.13819	6.07411	6.60792	6.26162	6.0943	6.05555	6.23312	6.27862	6.2863	6.50098	5.9732	5.87682	6.17818	6.19319	6.24418	6.08938	6.20785	6.15752	6.06104	6.06714	5.8873	6.60268	6.35939	5.5357	6.60115	6.66629	6.34803	5.90241	6.15431	6.06081	6.03483	6.20698
ENSG00000047932.13_at	7.24419	6.34701	6.56187	6.87006	6.30669	7.10539	6.43344	6.19377	6.98729	6.61078	7.32906	6.81415	6.57725	7.12885	7.05844	6.794	6.92216	6.94697	6.60131	6.27297	6.97149	6.83855	6.73614	6.59331	6.41535	6.95331	6.79983	6.96113	6.49507	6.2801	6.16418	6.36746
ENSG00000047936.10_at	1.97876	2.15055	2.00837	2.02179	1.78618	2.05729	2.13565	2.28005	1.99304	1.81994	2.05898	1.99668	1.74021	1.98314	1.84548	2.12668	1.96533	2.15575	2.01211	1.93005	2.00371	1.98029	1.86361	1.93718	1.87655	1.79056	2.06841	2.02771	1.95289	1.99453	2.03938	1.98598
ENSG00000048028.11_at	5.41724	4.6856	5.42249	4.78368	5.59306	5.22323	5.05756	5.02523	5.25267	5.68589	5.16305	5.66454	6.08065	5.2837	5.20689	5.28994	4.55418	5.26873	5.04478	5.3473	5.06394	5.60354	4.3851	4.37786	5.15933	4.51802	5.97022	4.7668	5.27595	4.67569	5.20946	5.27982
ENSG00000048052.21_at	5.3587	5.61588	5.64633	5.35074	5.52414	5.47447	5.56748	5.5393	5.22529	5.35322	4.98738	5.57546	5.39969	5.60318	5.30565	5.57118	5.29385	5.22348	5.30505	5.26758	4.96815	5.28312	5.08934	4.81352	5.33978	5.14199	5.67071	4.91711	5.14764	5.08865	5.13307	5.02514
ENSG00000048140.17_at	5.68621	5.61762	6.02818	5.80808	6.00174	6.20581	5.90948	5.54483	6.13444	5.82701	5.63146	5.96319	5.88541	6.3508	5.68122	5.89166	5.66062	5.5668	5.98808	5.75782	5.97469	6.04501	5.85137	5.99993	5.94042	5.60881	5.97498	5.90568	5.92406	6.32763	6.02153	6.07169
ENSG00000048162.20_at	4.55078	4.68156	4.70567	4.7368	4.20781	5.14334	4.87137	4.70992	5.16036	4.86899	4.46534	4.68178	4.43785	5.19457	4.77505	5.15286	4.71038	4.63108	5.37327	4.44601	5.35835	4.57411	4.84359	4.20857	4.63966	4.5016	5.08821	5.11982	4.69542	5.27757	4.65047	4.71986
ENSG00000048342.15_at	2.20276	2.48637	2.3974	2.19205	2.05711	2.30057	2.55886	2.32615	2.36497	2.12629	2.35063	2.35874	2.14287	2.26746	2.18341	2.39029	2.20132	2.39639	2.23384	2.18973	2.39987	2.28297	2.1509	2.31183	2.1974	2.13794	2.30079	2.26569	2.24807	2.26544	2.1725	2.25881
ENSG00000048392.11_at	4.86475	4.42996	4.84918	4.55173	5.03268	4.6086	5.05538	4.40702	5.27221	5.34171	5.09507	4.99308	5.22757	4.71145	4.71284	5.16591	4.86486	4.8258	5.01896	5.3252	5.31895	4.7972	4.59768	4.80618	5.24609	4.82978	4.89863	4.61491	5.44848	4.46064	5.10173	4.9587
ENSG00000048405.9_at	7.09088	6.641	6.87216	6.80533	7.38086	6.98309	6.84454	6.954	7.23279	6.94364	7.07999	7.25182	7.32072	7.07949	7.14699	6.77528	7.00263	6.65316	6.90131	7.03645	6.95355	6.98844	6.79266	6.61832	7.08838	7.30603	7.38696	7.01096	7.04553	7.09578	7.22208	6.84275
ENSG00000048462.10_at	9.43831	9.16004	9.42516	9.6536	9.001	9.92089	8.49775	8.46565	9.23641	9.77369	9.00027	8.53282	9.06608	9.99724	9.17665	8.84191	9.23582	9.05894	8.73031	8.38704	8.97796	10.3617	9.53925	8.3117	9.14286	9.18692	8.26344	8.90547	7.97184	8.80884	7.83061	9.47873
ENSG00000048471.13_at	6.48446	6.69344	7.58302	6.72771	7.01484	6.30783	6.81183	6.31591	7.08904	7.37876	6.63313	6.23218	7.09551	6.25067	6.71069	6.7503	6.6548	6.51477	7.06845	6.85361	6.62474	6.89031	7.08596	6.51329	7.07237	6.77452	6.2173	6.53017	6.86447	6.90597	6.8189	6.98998
ENSG00000048540.14_at	2.69314	2.62904	4.1125	2.50046	2.44091	4.07224	2.58245	2.70636	2.52351	2.39468	2.6727	2.54003	2.53138	4.35368	2.81571	2.51772	3.02725	2.78607	2.40982	2.53076	2.51448	2.41105	2.3698	2.74667	3.09794	3.25815	2.50597	2.42844	2.73968	2.60721	2.55178	2.61576
ENSG00000048544.5_at	6.9299	6.62051	6.61751	7.22216	6.44127	6.86655	6.17588	6.82334	6.87601	6.8106	6.70454	6.45595	6.40227	6.72707	6.69078	6.33846	6.66932	6.4631	6.92248	6.75575	6.88616	6.50362	6.67193	6.16489	6.19376	6.35674	6.49518	6.59273	6.52302	6.31279	6.49693	6.29878
ENSG00000048545.13_at	3.03889	3.13834	3.19049	3.32354	3.27617	3.35048	3.26459	3.60922	3.47084	3.34155	3.29204	3.4838	3.28759	3.01314	3.74881	3.38758	3.27162	3.32417	2.82172	3.46037	3.37065	3.31711	3.3798	3.46016	3.33787	3.12483	3.55893	3.36462	3.54107	3.74158	3.30171	3.37717
ENSG00000048649.13_at	6.40876	5.87473	6.43009	5.93104	6.75429	6.34158	6.95951	6.49317	6.11333	6.44915	6.76923	6.76671	7.11585	6.43161	6.48823	6.97091	6.46796	5.90169	6.40332	7.21178	6.23963	6.5642	5.87779	5.99343	6.43255	6.58089	7.19077	6.10797	6.43833	5.75451	7.25459	5.69368
ENSG00000048707.13_at	5.52338	5.36258	5.84643	5.45195	5.45331	5.59219	5.54126	5.41235	5.23284	5.76047	5.45249	5.136	5.67257	5.63097	5.63107	5.68483	5.60994	5.48224	5.27338	5.63911	5.00753	5.21004	5.32752	5.05529	5.50606	5.81799	5.34371	5.3489	5.24592	5.0555	5.52079	5.07794
ENSG00000048740.18_at	6.47675	6.54797	7.60359	6.49358	6.95534	5.87788	6.94989	6.75044	6.75777	6.36011	7.06214	6.53073	6.98144	6.06005	7.04074	7.16673	7.01259	7.07471	6.9145	7.09996	6.63955	6.2145	5.95079	6.56556	6.9295	7.40585	6.24262	6.24311	7.03114	6.37939	7.06458	6.39793
ENSG00000048828.16_at	7.62608	7.53643	7.64025	7.67406	7.84276	7.79921	7.85211	7.94421	7.82624	7.74265	7.95306	7.78268	7.79738	7.84366	7.75828	7.98034	7.50966	7.63722	8.22111	7.79964	8.27756	7.84744	7.68472	7.46753	7.77797	7.85492	8.0988	7.84816	7.6006	7.85128	7.94449	7.57789
ENSG00000048991.16_at	7.26371	7.27826	6.94152	7.22184	7.15893	7.12958	6.86693	6.77109	6.70506	7.05224	6.87613	6.75514	7.23688	7.09503	6.82119	7.01915	6.98757	6.97379	6.7215	7.14337	6.733	7.24438	7.3988	6.44306	6.78087	7.41317	6.88872	7.29349	6.74949	7.14319	7.06947	6.70451
ENSG00000049089.13_at	5.88668	6.08077	5.7541	5.90798	5.81167	5.99304	5.87116	6.19148	5.92113	5.95252	5.98849	6.22448	5.81212	5.87761	5.88324	5.97946	5.88497	6.0198	5.94406	6.18867	6.01105	5.94615	6.15914	6.23802	5.83952	5.88445	6.08488	5.90556	6.02679	6.12127	6.1135	6.1499
ENSG00000049130.14_at	2.50911	2.67081	2.66939	2.39501	2.38908	2.42671	2.80486	2.9011	2.551	2.52386	2.72447	2.87121	2.32856	2.38352	2.24682	2.9196	2.51121	2.60966	2.65219	2.55597	2.87694	2.43107	2.51032	2.5058	2.51554	2.33517	2.48125	2.50747	2.60612	2.31322	2.53379	2.52581
ENSG00000049167.13_at	4.22827	3.83717	4.06928	3.76155	4.05785	4.34852	4.15438	3.84847	4.54679	4.42293	3.72243	4.14949	3.97284	4.43809	4.15788	4.38363	3.92494	3.96501	4.18275	4.18571	4.46083	4.23142	3.75142	3.69834	3.83241	3.96522	4.46122	4.34046	3.80086	4.39389	4.06449	4.3264
ENSG00000049192.14_at	2.81146	2.82374	2.75765	2.70724	2.69763	2.6833	2.78194	2.91825	2.86588	2.84795	2.69771	2.77451	2.58172	2.57142	2.69475	2.7897	2.67978	2.98052	2.69521	2.73422	2.75731	2.57742	2.53415	2.78001	2.72398	2.71929	2.812	2.82597	2.66707	2.83903	2.64457	2.90907
ENSG00000049239.12_at	5.97822	5.87249	6.13841	6.01082	5.89849	6.24004	6.23856	6.12582	5.61788	5.78302	6.14462	6.12581	6.14043	6.26963	5.85839	6.15155	6.27066	6.11311	6.0544	6.49773	6.16635	6.15115	6.10765	6.08054	6.0368	6.52648	6.31835	6.11721	6.46704	6.14647	6.36254	5.87376
ENSG00000049245.12_at	7.06674	6.4542	6.57737	6.42338	7.27509	7.05373	6.60133	6.60193	7.13895	6.882	6.97242	6.71347	7.42708	7.1712	7.03212	6.90887	6.5279	6.53083	6.62079	6.88346	6.59601	7.03929	6.77778	6.62079	7.16089	6.67368	6.78463	6.63579	6.92474	6.94516	7.20701	7.06622
ENSG00000049246.14_at	3.64433	3.62303	4.23689	3.64837	3.85827	3.64213	4.35065	3.91215	3.55245	4.75043	3.94816	3.81923	3.89944	3.5363	3.61679	4.0126	3.84302	3.75668	3.85236	4.02103	3.78821	4.07697	3.79397	3.89366	3.86241	3.6644	3.73714	3.80803	4.74725	3.66637	3.80891	4.35052
ENSG00000049247.13_at	2.17381	2.08761	2.26265	2.04861	2.14504	2.35625	2.04455	2.54084	2.25864	2.07882	2.47566	2.26971	1.85513	2.35119	2.1058	2.29966	2.05011	2.27043	2.14773	1.97435	2.30114	2.1861	2.29536	2.21168	2.28799	2.03983	2.19458	2.27061	2.28127	2.28562	2.22792	2.054
ENSG00000049249.8_at	3.4812	3.70306	3.31945	3.36841	3.23009	3.20047	3.73455	3.38184	3.46045	3.64001	3.14357	3.27452	3.28007	3.24177	3.07295	3.78541	3.77063	3.14913	3.18415	3.37177	2.97264	3.39586	3.38862	3.229	3.31901	3.08962	3.09198	3.14833	3.36014	3.33056	3.40468	3.56519
ENSG00000049283.17_at	5.31817	5.3347	5.13136	5.30675	5.46763	5.40739	5.17946	5.32008	5.44582	5.26889	5.30178	5.55631	5.31447	5.38681	5.33153	5.2829	5.41693	5.47858	5.38602	5.47785	5.47065	5.51538	5.6133	5.70716	5.28614	5.44608	5.48297	5.45732	5.59872	5.78278	5.4835	5.79342
ENSG00000049323.15_at	5.33126	5.09492	6.17639	5.04349	6.17505	6.68809	6.37595	5.34483	6.79642	6.48433	5.39204	7.21678	6.33591	6.74678	5.46443	6.30389	5.08997	5.39153	6.23654	7.56598	6.5364	6.88827	5.34842	5.68116	7.45196	5.15293	6.56831	5.79583	5.02783	6.15007	7.13618	6.25315
ENSG00000049449.8_at	4.47872	4.44088	4.19411	4.36723	4.29568	3.95438	4.1816	4.42886	4.46607	4.42298	4.42287	4.18056	4.31231	4.05818	4.42513	4.18447	4.11682	4.28448	4.36687	4.44763	4.15298	4.03921	4.24166	4.37028	4.4028	4.11147	4.31829	4.15298	4.30692	4.24203	4.50747	4.22458
ENSG00000049540.16_at	5.21644	5.33986	5.21253	5.25717	5.35373	5.30018	5.34265	5.34869	5.46818	5.27011	5.14309	5.49176	5.32941	5.25104	5.32179	5.33511	5.34693	5.3461	5.30929	5.45116	5.39406	5.32779	5.48167	5.6063	5.34457	5.36292	5.29055	5.32135	5.41106	5.64101	5.46763	5.45869
ENSG00000049541.10_at	5.18416	5.28023	5.044	5.31933	5.15441	5.25183	5.00856	5.1946	5.48123	5.21357	5.10704	5.43209	5.40732	5.25658	5.02315	5.16112	5.24883	5.63263	5.0162	5.22842	5.11467	5.00216	5.23179	5.19299	5.12515	5.18961	5.40485	5.1322	5.21382	5.37965	5.16009	5.18914
ENSG00000049618.22_at	6.27196	6.08616	6.94112	5.78909	6.14193	6.44031	6.39545	5.72187	6.05278	6.34321	5.98548	5.77039	6.157	6.43277	6.24275	6.2983	6.74362	6.31599	6.25047	5.79568	6.03172	6.24826	6.13522	6.22012	6.50942	6.72614	5.93011	6.31311	6.70566	6.2288	5.90105	6.1109
ENSG00000049656.13_at	9.59061	9.2363	8.63621	9.30931	9.15761	9.76024	8.85418	8.7852	10.0075	9.35877	9.24605	9.00675	9.12049	9.64204	9.67165	9.22803	9.08374	9.70758	8.8723	8.72192	8.94171	9.96535	9.35321	9.22133	8.98896	9.12574	9.31197	9.26656	8.2773	9.91364	8.63182	9.1911
ENSG00000049759.17_at	5.28594	6.13999	5.21676	5.56629	5.00271	4.55773	5.32621	5.25676	6.19589	4.37957	4.41803	5.08482	4.72184	4.54529	5.18649	5.11042	4.95125	4.86456	5.78001	4.72629	5.28383	4.85673	5.08375	4.26973	5.24399	4.77264	5.50487	5.33692	4.62916	5.62233	4.66757	4.35046
ENSG00000049768.14_at	4.88628	4.8929	4.75822	4.82575	4.75727	4.90952	4.91509	4.87483	4.91716	4.63676	4.83664	4.90049	4.74804	4.89425	4.79877	4.97897	4.91762	4.92123	4.77086	4.97161	4.94995	4.95613	4.96094	5.14528	4.8765	4.74007	4.89263	4.78429	5.09239	5.2093	4.97495	5.10824
ENSG00000049769.12_at	4.46111	4.1669	4.09054	4.41721	4.17787	4.00867	3.92296	4.22743	4.25058	3.83967	3.95975	4.10287	4.05555	3.96683	4.04456	4.17948	4.00753	4.55023	3.77347	4.12177	3.77622	4.01751	4.05026	4.23711	4.20064	3.87275	4.27936	4.05441	4.18156	4.21375	3.99397	4.37026
ENSG00000049860.13_at	6.89653	6.2225	5.92323	6.70872	6.75188	5.82355	6.07267	6.94347	7.43377	6.83747	7.44238	6.31764	6.48762	5.77975	6.36823	6.20056	5.96139	5.98293	5.9308	5.56465	6.25284	7.14584	6.46754	6.53359	6.29859	6.18708	6.62947	6.45232	5.96327	6.47006	5.16139	6.38478
ENSG00000049883.14_at	3.94955	3.80952	3.81474	4.09348	3.55019	3.86281	3.46107	3.92866	4.66163	4.26613	3.89774	3.98145	4.00224	4.07508	4.03575	4.06507	3.93785	3.67776	4.09204	3.70439	4.11105	4.05449	3.87256	3.5723	3.64003	3.99175	4.30111	4.38514	3.52025	4.16804	3.67	4.08438
ENSG00000050030.13_at	4.88546	4.57997	4.09205	4.81194	5.07102	5.00085	3.61623	4.65136	3.79436	4.45691	4.68167	4.43103	5.11679	4.68303	4.65875	3.74433	3.67318	3.94614	4.32457	3.66742	4.28248	3.52287	4.36214	4.8958	5.03212	4.03025	4.71749	4.31524	4.67871	3.79482	3.92316	4.13425
ENSG00000050130.17_at	5.85634	5.12236	5.17461	5.23529	5.30367	6.32194	5.37544	5.65908	6.08437	5.91321	5.4729	5.42653	5.50092	6.42156	5.57748	5.48617	5.47811	5.16494	5.53575	5.39853	5.78179	5.76653	5.32014	5.61378	5.52697	5.66091	5.78911	5.27951	5.43794	5.7413	5.44106	5.74764
ENSG00000050165.17_at	5.14376	5.27565	5.11541	5.22314	5.21288	5.22384	5.29105	5.35284	5.24452	5.16589	5.11463	5.29737	5.067	5.17002	5.23448	5.21046	5.21806	5.38134	5.22998	5.35426	5.27319	5.17872	5.30053	5.43685	5.1869	5.0971	5.18066	5.16606	5.21263	5.39205	5.30474	5.25941
ENSG00000050327.14_at	5.13818	4.27276	5.29695	3.61597	5.03724	4.32501	4.25	4.61943	4.46332	4.50525	4.76568	5.1991	4.93609	4.34257	3.84293	4.75167	4.61296	4.28006	5.05528	4.4594	5.17971	3.68305	4.85242	4.72882	4.41187	4.78867	5.70013	4.41139	4.69437	4.06238	4.77715	4.70541
ENSG00000050344.8_at	5.00788	4.55024	4.79047	4.43721	4.76313	5.07509	5.31305	4.8877	6.01586	5.79031	5.1491	5.54658	5.59152	5.0518	5.14399	6.15723	5.0605	5.48666	5.16137	4.96913	5.15362	5.03773	4.66477	4.95393	5.63726	5.72835	6.75591	4.19096	4.64948	5.59705	5.27802	5.61279
ENSG00000050393.11_at	6.923	6.65003	5.86143	7.14995	6.30484	6.32811	6.20604	6.55468	6.23464	6.12979	6.84631	5.6427	6.35065	6.39784	6.65836	6.20033	6.70761	6.29628	6.0937	5.99155	6.19131	6.45714	6.88527	5.81139	6.19483	6.63933	5.98959	6.43751	6.61705	5.80385	6.06785	5.96392
ENSG00000050405.13_at	4.67473	4.71142	5.39012	4.63424	4.43211	4.31519	4.37324	4.6493	5.30886	5.30072	4.46917	4.38153	4.16007	4.28773	4.16295	4.17356	4.44991	3.98903	4.20563	3.93827	4.27869	4.38738	4.43443	4.54656	4.18787	4.23526	4.01107	4.13255	4.39574	4.6467	3.98397	5.16174
ENSG00000050426.15_at	4.63883	5.18748	5.33777	5.09131	5.15948	4.89132	4.57264	4.77257	5.12313	4.82605	5.15292	4.95146	5.06007	4.87089	4.73431	4.80843	4.64336	4.73344	5.89235	4.92264	5.80687	4.90382	5.58733	5.03845	5.08022	4.71415	4.83401	5.03279	5.02304	4.77914	4.99751	4.85065
ENSG00000050438.16_at	3.45908	3.42459	3.5505	3.41254	3.33358	3.22773	3.56874	3.52315	3.44034	3.29353	3.49847	3.5593	3.45123	3.22117	3.38993	3.57288	3.41805	3.49931	3.48043	3.52045	3.49656	3.4222	3.34837	3.45785	3.53251	3.42081	3.64135	3.45717	3.50129	3.42646	3.43649	3.4718
ENSG00000050555.17_at	5.26499	5.40489	5.04618	5.27935	5.32064	5.24605	5.3461	5.205	5.36209	5.11835	5.12628	5.44447	5.29826	5.13218	5.20561	5.24265	5.25978	5.22022	5.17471	5.4095	5.32606	5.35842	5.59281	5.64495	5.23412	5.24785	5.29894	5.36503	5.41632	5.5553	5.38617	5.52134
ENSG00000050628.20_at	2.12919	2.14192	2.10415	2.20327	1.9132	1.99749	2.39725	2.22199	2.2083	2.05638	2.04011	2.32246	1.97783	2.02499	2.19611	2.22762	2.0157	2.12384	2.15031	2.21575	2.26082	2.20628	2.19897	2.12623	1.97676	2.26882	2.17717	2.25994	2.13961	2.22815	2.10872	2.17534
ENSG00000050730.15_at	2.03142	2.48559	2.49446	2.26431	2.23003	2.14751	2.10361	2.20505	2.08367	2.1425	2.21692	2.2561	2.18935	2.04749	2.26883	2.3534	2.19585	2.52566	2.22292	2.54634	1.94318	2.22439	1.9668	2.05334	2.19303	1.93841	2.32282	1.9781	1.96152	2.08232	2.4299	2.23652
ENSG00000050748.17_at	6.25237	5.50003	5.66171	5.42473	6.03915	6.83514	5.48105	5.67323	6.4122	6.03447	5.85618	5.97013	6.18297	6.74564	5.71984	5.64388	5.75973	5.68645	5.88029	5.61726	5.85155	6.11242	5.47909	5.66594	5.90241	5.72023	6.10526	5.61393	5.7402	5.87131	5.76864	5.65193
ENSG00000050767.15_at	6.26885	6.39505	6.14318	6.21252	6.30741	6.3346	6.13972	6.40757	6.36794	6.09094	6.19688	6.49084	6.16254	6.23184	6.12928	6.20959	6.20736	6.23271	6.24875	6.33864	6.31906	6.32458	6.39865	6.73359	5.9533	6.17041	6.25723	6.31584	6.46911	6.66172	6.3607	6.52798
ENSG00000050820.16_at	5.52522	5.55749	5.38714	5.60417	5.59601	5.46571	5.39694	5.72292	5.51953	5.51247	5.44082	5.56611	5.56886	5.47927	5.37949	5.29358	5.4517	5.48592	5.4364	5.56652	5.4926	5.53751	5.68813	5.92608	5.50451	5.49739	5.51939	5.53267	5.70256	5.73903	5.52594	5.82403
ENSG00000051009.10_at	6.4193	6.4925	6.59605	6.49177	6.09926	5.72377	6.70677	6.0703	5.92085	6.04543	6.28735	6.17963	6.18461	5.80644	6.04889	6.79705	6.2277	6.19346	6.06641	6.24128	6.03432	6.03663	6.31204	6.09466	6.10186	6.46526	6.21686	6.37295	6.06462	6.02878	6.3384	6.28765
ENSG00000051108.14_at	10.6065	11.4335	10.3824	11.0608	10.0453	10.0964	10.0282	10.7313	10.7163	10.1758	10.8391	8.90523	10.3539	10.3478	11.1759	9.88254	10.7827	9.96254	9.83029	10.0898	9.45268	10.8613	10.614	10.4777	9.98018	10.3976	9.61092	10.5189	10.4978	9.85917	10.3	10.0864
ENSG00000051128.18_at	7.23685	7.28808	7.55658	7.23884	7.1933	7.43064	7.23559	7.31679	7.5511	7.14959	6.9746	7.87343	7.17831	7.40444	7.46686	7.2618	7.62782	7.67668	7.51498	7.70287	7.64968	7.07922	7.13603	7.37286	7.32053	7.51421	7.69637	7.43453	7.30045	7.69386	7.6946	7.53012
ENSG00000051180.16_at	3.21761	3.36872	3.4123	3.34056	3.36906	3.24413	3.2827	3.38835	3.40431	3.45196	3.15536	3.50787	3.63278	3.35811	3.26293	3.42757	3.21737	4.18708	3.3186	3.39852	3.37919	3.34586	3.40492	3.327	3.28546	3.09447	3.47772	3.31675	3.30977	3.48695	3.48077	3.59246
ENSG00000051341.13_at	3.01583	3.04659	3.18227	3.08067	3.06646	2.90438	3.07697	3.18392	3.09896	3.01854	3.18901	3.34029	4.39917	2.93966	3.13748	3.03825	2.95813	4.73504	3.13659	2.87113	3.13614	2.83061	2.97278	2.94615	2.92004	2.84579	3.66213	3.11763	3.02342	3.13506	3.09014	2.88562
ENSG00000051382.8_at	5.66985	5.39695	5.71878	5.39659	5.87871	5.72792	5.67914	5.70482	5.72583	5.81247	5.83218	5.75991	5.93821	5.79626	5.80473	5.9836	5.24325	5.52101	5.70349	5.90636	5.66611	5.66323	4.32165	5.47686	5.57998	5.48644	5.94335	5.28047	5.54687	5.17104	5.83482	5.59277
ENSG00000051523.10_at	6.93397	6.90042	7.56128	6.93898	6.53715	7.34342	6.84033	7.21197	6.94859	6.76771	6.99974	6.75521	6.61696	7.25555	6.59396	7.0357	7.03341	6.90771	6.88648	6.92295	6.95636	7.42576	6.9926	7.42407	7.18178	6.73361	6.69998	7.56107	7.07922	7.32308	6.82913	6.90705
ENSG00000051596.9_at	5.04475	4.81031	4.27272	4.70094	4.82974	5.36599	4.43611	4.76236	5.03219	4.4402	4.97413	5.11592	4.38848	5.08193	4.66187	4.96313	4.74445	4.92392	4.80319	4.50192	4.52511	4.58306	4.68959	5.02151	4.4734	4.55066	5.00785	4.70418	5.20596	5.4219	4.78334	4.81263
ENSG00000051620.10_at	7.04149	6.6177	6.4048	6.78597	7.0492	7.15775	6.03003	6.55373	7.34966	6.87558	7.02765	6.81337	6.64121	7.1911	6.86623	6.51342	6.98119	6.89654	6.96852	6.30639	7.14252	7.39095	7.21152	6.68204	6.66764	6.99859	6.838	7.13784	6.82581	7.24848	6.65148	6.9256
ENSG00000051825.14_at	5.40087	5.43122	4.7148	5.55513	5.48081	5.50291	4.91042	5.1714	5.20162	5.41759	5.83426	5.04092	6.16106	5.50303	5.59219	4.93126	5.24078	5.36921	5.046	5.03092	4.98215	6.05258	5.88191	4.74802	5.29016	5.28904	5.23577	5.58114	4.98269	4.99577	5.02122	5.00355
ENSG00000052126.14_at	3.95952	3.66197	3.75772	3.53948	4.03857	2.93047	3.28603	3.32503	2.97606	3.41516	3.42459	3.2307	4.41076	2.95939	3.28206	3.06574	3.35059	3.51	2.87899	2.94752	2.9534	3.05717	3.23568	3.08011	3.6118	3.41138	3.08873	3.52148	3.1358	3.00522	2.92939	3.31975
ENSG00000052344.15_at	4.58364	4.82433	4.88614	4.63315	4.76026	4.77697	4.68183	4.88213	4.73116	4.51149	4.61551	5.01025	4.73861	4.75347	4.6701	4.67826	4.78875	4.78882	4.66167	4.85395	4.68138	4.85224	4.77516	5.01988	4.6301	4.84663	4.79832	4.7038	4.90525	5.01567	4.85132	4.87318
ENSG00000052723.11_at	6.54936	5.72259	5.19682	6.04636	6.20132	6.0329	5.48649	5.90367	5.94182	5.83681	6.25013	5.9359	6.49644	6.45144	6.01342	5.69922	5.88216	5.42976	5.87406	5.78307	5.93769	6.24413	5.72281	5.54541	5.87697	6.26141	6.11638	6.04212	5.79412	5.81576	5.58662	5.61434
ENSG00000052749.13_at	6.43005	7.57604	7.26508	7.72462	6.89382	5.99688	6.59676	6.91244	5.9014	7.31707	6.6844	5.45452	6.63735	5.84169	7.0868	6.39742	6.92538	6.70912	6.29554	5.99217	5.83335	5.8611	6.70713	7.04278	7.00071	6.42916	5.76128	6.58646	6.71396	5.92408	6.20322	6.82624
ENSG00000052795.12_at	5.4065	5.40758	5.84302	5.2962	5.12887	5.14036	5.86453	5.44573	5.15225	4.55605	5.29024	5.29388	5.02943	4.90596	5.75138	5.7848	4.89468	5.49113	5.45247	5.31603	5.42625	5.21088	5.09094	4.3745	5.52133	4.85687	5.47825	5.32104	5.54396	4.9929	5.36883	4.48348
ENSG00000052802.12_at	6.42494	5.85235	6.00834	6.87685	5.41825	5.75463	5.54472	6.78005	5.56459	5.70977	5.88577	6.36839	5.82842	5.76534	6.30392	5.82768	5.75944	5.89357	6.56154	6.22971	6.39409	5.65666	5.65847	5.42152	5.68627	6.35739	6.64534	5.82985	5.85125	5.31177	5.96384	5.70276
ENSG00000052841.14_at	7.42446	6.99205	7.08751	7.18201	7.36339	7.39996	7.36668	6.7254	6.86028	7.33835	7.5823	6.77631	7.38693	7.41767	7.45499	7.32758	7.3626	6.75312	7.05569	6.92838	7.00346	7.45753	6.79121	6.69263	7.15474	7.54099	6.97398	6.89605	6.59028	6.6352	6.85343	6.80026
ENSG00000052850.5_at	4.75271	4.4376	4.3821	4.72757	4.69027	4.65294	4.52328	4.77728	4.91835	4.30607	4.58736	4.77274	4.71172	4.5892	4.53416	4.66418	4.50815	4.57135	4.53739	4.49876	4.70504	4.73597	4.84314	5.01424	4.45774	4.53365	4.64104	4.51141	4.90107	5.10861	4.7144	4.96107
ENSG00000053108.16_at	3.6698	3.95953	3.71025	3.87608	3.84557	3.85006	3.93766	3.74983	4.20862	3.66711	3.78075	3.98513	3.85663	3.90392	4.02542	3.79014	3.85473	4.10659	3.72836	3.94043	3.82376	3.89497	4.07286	4.17556	3.7919	3.84642	3.84552	3.82775	3.95124	4.49309	3.93367	4.07735
ENSG00000053254.15_at	6.50697	6.38852	6.8989	6.18064	6.42111	6.77353	6.73334	5.97169	6.15106	5.71404	5.88336	6.00987	5.97898	6.62678	6.61621	6.47883	6.78341	5.91878	6.43747	6.20661	6.21026	6.2081	6.12325	6.30329	6.87524	6.7731	6.12204	5.47594	6.21248	6.2181	6.43733	5.52921
ENSG00000053328.8_at	2.48367	2.6281	2.32965	2.42165	2.30968	2.53603	2.73456	2.63217	2.66007	2.30122	2.29305	3.1431	2.51987	2.51017	2.61126	2.31197	2.34627	2.27047	2.49098	2.49785	2.74176	2.33492	2.59866	2.37857	2.30596	2.4509	2.45018	2.67807	2.48777	2.63111	2.48466	2.56459
ENSG00000053371.12_at	5.2334	5.64582	6.06605	5.81093	5.85946	6.08726	5.70382	5.62735	5.71357	5.51895	5.52575	5.83116	5.89871	6.07344	5.85864	5.81752	5.73146	5.93432	5.40522	5.66877	5.77169	5.87855	6.05259	6.17642	6.00285	5.5341	5.59908	5.85495	6.04857	5.90473	5.61977	5.66723
ENSG00000053372.4_at	5.96041	6.15422	5.83114	6.01214	5.90559	5.89402	5.81569	5.77458	6.02336	5.78794	5.87748	6.03071	5.76133	5.87705	5.94202	6.08201	5.80806	6.36862	6.16451	5.84136	6.17117	5.72704	6.17293	6.0698	5.74041	5.86111	5.88132	5.92857	5.95374	6.12842	5.82453	6.02269
ENSG00000053438.8_at	4.76559	5.11065	4.36111	4.68785	5.1039	4.97663	4.84004	5.01729	5.08634	4.64011	4.82263	4.87406	4.82846	4.66766	4.84873	4.76826	4.91979	4.78524	4.89707	4.95214	4.78962	4.90974	4.98537	5.18654	4.76688	4.89974	4.65901	4.49417	5.02369	5.25214	4.95209	5.12916
ENSG00000053501.12_at	6.37027	6.49598	6.9534	6.38737	6.69608	7.14524	6.37602	6.50922	6.79993	6.46916	6.1385	6.47859	6.44452	7.38573	6.61521	6.72722	6.76383	6.34592	7.11014	6.21887	7.03724	7.24108	6.92212	6.6047	6.52434	6.65003	6.3533	6.93662	6.40716	6.8129	6.44268	6.42993
ENSG00000053524.12_at	3.56139	3.68156	3.69224	3.62471	4.00388	3.45606	3.98181	3.50246	3.97967	3.54293	3.52996	3.86674	3.79059	3.22241	3.42739	4.05031	3.37082	3.565	3.76749	4.08729	3.78745	3.89482	3.89737	3.7006	3.70444	3.44158	3.71763	3.54386	3.51938	3.87406	3.99506	3.65794
ENSG00000053702.14_at	5.15462	5.62039	5.3161	5.41618	5.39392	5.28527	5.52103	5.55125	5.55656	5.28226	5.56149	5.62685	5.11184	5.29569	5.3186	5.42193	5.19759	5.4694	5.35787	5.46202	5.4983	5.27024	5.70221	5.78277	5.42676	5.18494	5.42018	5.25455	5.50346	5.5367	5.37801	5.54292
ENSG00000053747.15_at	3.24786	3.40454	3.30421	3.25601	3.04145	3.21976	3.35525	3.34591	3.30759	3.09705	3.22159	3.41108	3.10095	3.15539	3.16529	3.34082	3.25075	3.33639	3.21363	3.25582	3.22337	3.26127	3.31166	3.47874	3.23898	3.16761	3.28776	3.23209	3.32354	3.40658	3.30972	3.38189
ENSG00000053770.11_at	5.69386	4.46107	5.0844	4.3549	5.04106	5.75607	4.91213	5.21014	5.50116	5.59136	4.86662	4.77593	4.74109	5.76514	5.01797	5.03747	5.2372	4.3703	5.25337	5.12424	5.11213	5.4051	4.63166	4.8636	4.98482	5.43456	5.02932	4.73602	4.76263	4.93492	4.93575	4.99866
ENSG00000053900.10_at	4.42797	4.42726	4.45985	4.45859	4.73896	5.06739	4.49002	4.54207	4.69337	4.75901	4.9507	4.55892	5.03581	4.91584	4.88716	4.50714	3.99222	4.70537	4.42628	4.47593	4.41913	4.3735	3.90395	4.20453	4.59501	3.94366	4.78518	4.47371	4.3888	4.00444	4.43691	4.29122
ENSG00000053918.15_at	5.37613	5.74333	6.25362	5.80545	6.00513	5.26256	5.36289	5.93326	6.20498	5.94074	5.49209	5.33311	5.96973	5.3274	5.61774	5.36987	5.87185	6.13511	5.2549	5.3701	5.38993	5.71772	6.32181	6.56074	5.93485	5.87149	5.16216	5.50206	6.91486	6.49073	5.49497	6.21992
ENSG00000054116.11_at	6.47302	6.48529	6.60207	6.55988	6.57766	6.87038	6.4208	6.75497	6.73098	6.44312	6.53979	6.65491	6.68862	6.71929	6.64215	6.58813	6.28621	6.63007	6.67831	6.27919	6.7837	6.65349	6.38486	6.64678	6.72206	6.25838	6.71851	6.65096	6.58104	6.56379	6.19395	6.37779
ENSG00000054118.13_at	7.47148	7.42457	7.4542	7.38626	7.72085	7.45323	7.30207	7.49988	7.31824	7.56791	7.6038	7.1211	7.58593	7.51409	7.46802	7.34912	7.46266	7.57055	7.2915	7.33116	7.29517	7.44362	7.01848	7.24405	7.65553	7.57381	7.43441	7.40419	7.41954	6.94806	7.41133	7.1432
ENSG00000054148.17_at	6.06571	6.20688	6.14046	6.37504	6.22914	6.88596	6.23695	6.45121	6.32963	6.28571	6.67306	6.83987	6.1938	7.02992	6.52455	6.69884	6.33503	7.12478	6.80252	6.11876	7.072	7.16164	6.92077	6.42883	6.41611	6.09124	7.14894	6.78219	6.49985	6.78827	6.04671	6.31878
ENSG00000054179.11_at	5.54418	5.71954	5.52141	5.50677	5.55901	5.59556	5.49072	5.70852	5.48733	5.48162	5.4334	5.58688	5.49129	5.59744	5.49634	5.47884	5.26587	5.65599	5.52494	5.6319	5.57028	5.59549	5.85105	5.9708	5.56314	5.45723	5.51421	5.55734	5.79386	6.00271	5.60435	5.86646
ENSG00000054219.10_at	4.98262	4.09383	5.19535	3.86607	4.86339	4.79837	5.22513	4.73346	5.13832	4.84616	4.55839	4.82031	4.81554	4.49528	4.10387	5.62983	4.11697	4.85081	4.98715	5.39908	4.34207	4.2623	4.25612	4.51587	5.20178	4.21408	4.94175	4.08153	4.66171	4.48025	5.23437	4.56412
ENSG00000054267.21_at	6.8456	6.55342	6.51436	6.37589	6.94287	6.63697	6.42615	6.62845	6.5018	6.83955	6.4876	6.13359	6.8593	6.74544	6.89539	6.51637	7.14182	6.46617	6.23781	6.33289	5.97458	6.9172	6.38409	6.17869	6.59361	7.14826	6.2541	6.89909	6.38902	5.63803	6.51695	5.94813
ENSG00000054277.13_at	5.24769	4.50132	4.00612	4.53792	4.21113	5.09084	3.92423	4.40004	4.6747	3.92478	4.78014	4.03723	4.4093	4.90149	5.13409	4.22681	5.17696	5.32727	4.60257	3.91063	4.6453	5.1	4.45801	4.51971	4.5914	5.27112	4.34859	4.68217	4.5274	4.85824	3.91868	4.13814
ENSG00000054282.15_at	6.14664	5.81531	5.64938	5.91863	5.94688	6.01433	5.34386	5.83103	5.49545	5.68927	5.6988	5.82129	5.91608	6.0692	5.98698	5.55276	6.10739	5.79693	5.80554	5.64264	5.85293	6.12147	5.86481	5.89902	5.80311	5.97405	5.69071	6.19607	5.93461	5.3244	5.52114	5.59998
ENSG00000054356.13_at	4.73765	4.7752	4.66055	4.76338	4.79243	4.67878	4.71049	4.76919	4.8157	4.62905	4.6503	4.85038	4.70336	4.6041	4.69145	4.773	4.73104	4.67963	4.66229	4.86983	4.79542	4.76765	4.98096	5.06845	4.71097	4.72898	4.6881	4.76968	4.95584	5.06261	4.78712	5.03079
ENSG00000054392.12_at	4.36959	4.6216	4.09762	4.61357	4.35404	4.38216	4.35252	4.65833	4.49407	4.18322	4.37658	4.66155	4.36325	4.29274	4.45537	4.49046	4.39908	4.73292	4.4165	4.46269	4.42153	4.36522	4.39902	4.59448	4.39878	4.37321	4.26627	4.40204	4.64335	4.50361	4.40201	4.56827
ENSG00000054523.17_at	5.25233	5.28288	5.39427	5.2118	5.16464	5.38835	4.84097	5.0451	5.60434	5.87114	5.39603	5.09702	5.13974	5.56482	5.50866	4.60546	5.21875	5.39609	5.11701	4.7097	4.95984	5.27627	5.522	4.74198	5.43701	5.52838	5.64261	4.89044	5.2876	5.39194	4.87216	5.62812
ENSG00000054598.6_at	4.92786	4.72588	4.56755	5.11247	4.95633	4.8883	5.53913	4.88626	4.79677	5.05812	4.96	5.15186	4.77456	4.71082	4.8334	5.23027	4.99886	4.98161	4.94949	5.29263	5.07858	4.98238	5.03881	5.15793	4.99014	4.67154	5.20611	4.85853	4.98454	5.18215	5.26278	5.05427
ENSG00000054611.13_at	6.39599	6.51356	6.82505	6.47938	6.35959	6.06156	6.5374	6.5612	6.25231	6.25695	6.54482	6.40088	6.31912	6.14354	6.34281	6.56347	6.75561	6.42242	6.62878	6.41447	6.43665	6.32256	6.41425	6.37167	6.68748	6.65615	6.2355	6.32644	6.64313	6.29618	6.39699	6.40094
ENSG00000054654.16_at	5.90168	5.95367	6.50958	5.91034	5.77726	6.13051	5.95795	5.41916	5.38684	7.05064	5.45648	4.98699	6.38195	6.19647	5.9785	5.89635	5.13766	5.0148	5.04282	5.51757	4.67162	5.92135	5.96595	5.18597	7.09185	5.33394	5.33474	4.3343	6.04205	4.89707	5.49079	5.90455
ENSG00000054690.13_at	3.74259	3.84293	3.69239	3.69981	3.71993	3.69349	3.78358	3.92468	3.69741	3.7888	3.79296	3.84741	3.53454	3.69925	3.64963	3.69465	3.67779	3.81798	3.75944	3.83319	3.67146	3.74086	3.86294	3.91839	3.76309	3.65885	3.74504	3.807	3.75269	3.83927	3.74619	3.94355
ENSG00000054793.13_at	4.09219	4.48773	4.23046	4.27464	3.97131	4.51358	5.48763	4.15482	4.13288	6.95282	4.03036	4.26807	3.99155	4.4763	4.1524	5.44422	4.11449	4.34661	4.46254	4.22228	4.46666	4.1707	3.99891	4.25825	4.19853	4.19229	4.11444	4.92356	4.55669	4.24948	4.22358	6.40305
ENSG00000054796.12_at	1.86146	1.94974	1.92557	1.79445	1.64123	1.91259	1.9339	2.251	2.0237	1.69837	1.82815	1.97579	1.67082	1.64059	1.85328	1.90168	1.8295	1.94191	1.69785	1.86429	1.72915	1.87898	1.73895	2.04059	1.71586	1.82981	1.85592	1.86017	1.85043	1.82925	1.82739	1.89515
ENSG00000054803.3_at	3.03843	2.93822	3.19661	3.21284	2.80145	3.12591	3.45447	3.27638	3.53763	2.85435	3.05981	2.95659	3.0047	3.17453	3.01149	3.22476	2.92824	2.6239	3.28742	3.11558	3.01375	3.04532	2.91807	3.12478	3.06584	2.98826	2.76387	3.13169	2.83877	3.1409	3.06721	3.42208
ENSG00000054938.15_at	4.31251	4.7757	4.50938	4.36857	4.43556	4.39759	4.4761	4.82315	4.35951	4.20698	4.33045	4.58993	4.49593	4.48706	4.16182	4.37956	4.50939	4.64293	4.36901	4.37198	4.51608	4.54287	4.62652	4.84172	4.48576	4.44142	4.31462	4.35903	4.66421	4.74965	4.54238	4.5207
ENSG00000054965.10_at	5.4137	5.56223	5.92214	5.50198	5.80711	5.70725	5.25076	5.66419	5.41201	5.44606	5.30355	5.49225	5.76137	5.57014	5.34955	5.72111	5.59378	5.56429	5.51297	5.78135	5.70769	5.51709	5.71994	5.58577	5.70494	5.72052	5.59944	5.59211	5.68644	5.78676	5.88912	5.75829
ENSG00000054967.12_at	5.3434	5.33338	5.59991	5.29995	5.60392	5.19507	5.89605	5.47854	5.51489	5.35743	5.19801	5.47161	5.54748	5.12593	5.2736	5.82091	5.31769	5.41613	5.57999	5.58837	5.52001	5.34212	5.63114	5.8682	5.50848	5.27607	5.49954	5.26355	5.85195	5.75023	5.71863	5.7333
ENSG00000054983.16_at	4.84525	4.52681	4.60959	4.70233	4.2209	5.03792	4.64673	4.37403	4.72306	4.21717	4.64595	4.53413	4.28648	5.16315	4.79891	4.72034	4.72648	4.40271	4.39106	5.09649	4.47542	4.42557	4.59313	4.56922	4.28413	4.75964	4.71516	4.43146	4.87466	4.32632	5.09043	4.2316
ENSG00000055044.10_at	8.60289	8.58666	7.69851	8.77315	8.49322	6.97711	7.66983	8.32522	8.11528	8.5782	8.53831	7.42247	8.41627	6.90317	8.16127	7.62831	8.10295	8.24804	8.13225	7.73444	7.92371	7.66914	8.62509	7.11961	7.87606	8.15947	7.7819	8.16595	7.9577	7.59355	8.02082	7.39501
ENSG00000055070.16_at	5.92241	5.98255	6.5163	6.09893	6.13618	6.059	6.02775	6.13758	5.92324	6.1304	5.94903	6.00327	6.12115	6.10851	6.07291	5.89753	6.3387	6.02504	5.96901	6.14257	5.9467	6.00153	6.30438	6.00012	6.49943	6.22935	5.87634	6.2799	6.2766	6.14569	6.27177	6.22464
ENSG00000055118.14_at	6.10914	6.5796	6.24422	6.5032	5.92196	5.84092	5.89946	6.21888	6.57772	5.81528	5.96178	6.38557	5.72753	5.80219	6.34784	5.97796	6.11202	6.16929	6.17537	5.92155	6.34032	5.90393	6.42946	6.63817	6.37656	6.166	6.24361	6.17201	6.18754	6.69091	6.16427	6.0254
ENSG00000055130.15_at	7.77411	7.78586	7.15525	7.88753	8.07037	7.41894	7.14054	7.42447	7.93875	7.53665	7.58479	7.49198	7.95228	7.37318	7.55759	7.35429	7.49789	7.58996	7.2753	7.4745	7.33678	7.39939	7.27646	7.2943	7.64125	7.48469	7.84051	7.38689	7.46581	7.49456	7.42713	7.01658
ENSG00000055147.18_at	5.72868	5.26228	5.08294	5.42744	5.68401	6.04502	5.3281	5.26281	5.65685	5.7022	5.54595	5.28989	5.5858	6.01688	5.85898	5.49976	5.1841	4.83764	5.35998	5.1513	5.28537	5.51194	5.37064	5.21314	5.16475	5.1341	5.22378	5.44793	5.08836	5.26691	5.17976	5.40995
ENSG00000055163.19_at	5.62636	5.54351	7.20565	5.36704	6.07484	5.10797	6.55881	5.94488	6.20082	6.3538	6.16332	6.20431	6.45992	5.43854	5.10269	6.49862	5.66401	6.04377	6.45471	6.29447	6.47509	5.48408	6.04623	6.03824	6.66262	5.82444	6.03643	5.89091	6.60058	6.25725	6.73923	6.22638
ENSG00000055208.18_at	7.59793	6.51095	7.22631	5.72003	7.55999	7.72451	7.28082	7.15797	7.43013	7.59936	7.70619	7.39259	7.39115	7.75664	7.27087	7.09054	7.54041	6.6763	7.42168	6.91921	7.49339	7.27746	7.15972	7.59132	7.18856	7.50694	7.70867	7.21694	7.2658	7.13128	7.07156	7.13359
ENSG00000055211.12_at	8.19948	6.78012	7.35649	6.79881	6.79156	7.50703	6.01449	6.27214	7.39319	7.16066	7.81184	7.549	6.54281	7.41674	7.07397	6.20039	7.78804	6.72828	6.74663	6.42919	6.88681	7.54921	7.45641	7.13842	6.85784	7.63162	7.706	7.33558	7.979	6.92409	6.27538	6.9645
ENSG00000055332.16_at	7.71367	7.06953	6.69305	7.45825	7.60333	8.06937	7.56802	6.34887	7.3967	7.36706	7.06727	6.81456	7.84693	8.50687	7.05992	7.43209	6.95728	6.66558	7.77636	7.28872	7.70208	6.8661	6.77064	6.50135	7.08189	6.95459	7.1386	6.43713	6.71169	7.43119	6.91789	6.44132
ENSG00000055483.19_at	6.11597	6.41504	6.7432	6.27581	6.6745	6.18725	6.53921	6.51276	6.33902	6.78683	6.28851	6.04877	6.45231	6.21453	6.2756	6.36127	6.44642	6.61702	6.43893	6.23117	6.19655	6.11635	6.45398	6.28828	6.44977	6.278	6.22935	6.54534	6.52834	6.33703	6.3679	6.45182
ENSG00000055609.17_at	8.13508	7.93496	8.53556	8.05647	8.63942	7.91495	7.89401	8.01896	7.9972	8.70041	8.26534	7.72016	8.55404	8.0101	8.4257	7.75084	8.25598	7.59083	7.8194	8.09143	7.37683	7.70096	7.75665	7.74748	8.09058	8.6489	8.06447	7.98805	8.04588	7.80891	8.00937	7.72486
ENSG00000055732.12_at	2.71707	3.34979	2.60432	3.39719	2.39938	2.49328	2.59821	2.51969	2.39919	2.3299	2.46882	2.43252	2.28709	2.35148	2.37371	2.36483	2.42371	2.94971	2.43913	2.47624	2.4502	2.48489	2.43203	2.56575	2.81664	2.43293	2.46173	2.53056	2.45529	2.45059	2.50235	2.59161
ENSG00000055813.5_at	5.75495	5.87031	5.33572	5.87589	5.37839	5.67552	5.72565	5.41196	5.85862	5.34352	5.72879	5.98144	5.52753	5.47628	5.79194	5.83599	5.60769	5.73518	5.58731	6.0242	5.6805	5.64392	5.74265	5.63959	5.61908	5.80391	5.92351	5.76954	5.87859	6.052	5.88209	5.65299
ENSG00000055917.15_at	7.55385	7.0278	7.33379	6.97788	7.46612	7.53293	7.29448	7.19929	7.1656	7.39959	7.54078	7.10342	7.63431	7.46838	7.65149	7.26511	7.62563	7.2974	7.38826	7.32703	7.17545	7.29782	7.35389	6.7636	7.534	7.84517	7.43347	6.55753	7.22802	6.78801	7.33142	6.79336
ENSG00000055950.16_at	5.59387	5.76977	5.58692	5.85682	5.61313	5.48985	5.42451	5.64579	5.34517	5.60257	5.41889	5.45625	5.76227	5.50994	5.24079	5.66307	5.4373	5.39602	5.68343	5.53762	5.80207	5.68362	5.75899	5.40475	5.67499	5.23205	5.40736	5.64743	5.78078	5.51251	5.51564	5.99748
ENSG00000055955.15_at	5.36993	5.58349	5.50491	5.27591	5.2906	5.56689	5.59248	5.46745	5.56321	5.54675	5.18036	5.54029	5.50866	5.23592	5.28734	5.66469	5.49801	5.49716	5.53495	5.6463	5.37121	5.53338	5.59233	5.78211	5.61128	5.42671	5.27893	5.40961	5.52373	5.77658	5.65634	5.68752
ENSG00000055957.10_at	4.49891	4.60507	4.3729	4.49567	4.56733	4.48979	4.67066	4.4812	4.71746	4.42834	4.46926	4.76202	4.50671	4.5738	4.49051	4.57031	4.41612	4.58901	4.47029	4.65925	4.67715	4.60679	4.80031	4.94607	4.40379	4.59172	4.53701	4.56669	4.75079	4.87784	4.68454	4.75459
ENSG00000056050.6_at	5.90604	5.42148	5.37092	5.53631	5.75178	5.83085	5.475	5.37328	5.69514	5.64218	5.44046	5.90033	5.90549	5.62374	5.32937	5.54137	5.03736	5.58562	5.44662	5.55246	5.47535	5.58671	5.04298	5.27464	5.21952	5.32972	6.09308	5.40918	5.00469	5.49386	5.42191	5.36193
ENSG00000056097.15_at	7.15228	6.60868	6.91578	6.62974	7.40094	7.02824	6.96379	6.71206	7.19893	7.32047	6.84258	6.85497	7.16182	7.06773	6.97136	6.9818	6.89437	7.00324	6.98998	7.00236	6.86441	6.95601	6.38035	6.6013	7.02922	7.02521	6.88671	6.75223	6.83344	6.94291	7.26442	6.80347
ENSG00000056277.15_at	5.75548	4.63885	5.52453	5.17095	6.46394	5.19464	5.77243	6.53161	5.20089	5.53414	5.5371	5.75562	6.64535	5.40422	5.25537	5.941	5.48524	5.1412	5.18841	6.2285	4.82049	5.30753	4.07738	5.33769	5.26505	5.52339	6.26789	6.10129	5.38248	4.92397	6.32612	4.78232
ENSG00000056291.17_at	2.23	1.98039	1.98578	2.05798	1.8985	2.03986	2.06349	2.19213	2.1384	1.84472	1.92923	2.14816	1.87127	2.21726	1.92723	2.07014	1.65535	2.14704	2.0154	2.28149	2.03682	2.17204	1.86738	2.11538	1.87127	1.86926	1.95987	1.97675	2.08507	2.21968	2.12737	2.0621
ENSG00000056487.15_at	5.33984	5.54852	5.09085	5.27138	5.26691	5.2804	5.20007	5.53014	5.3086	5.15993	5.22782	5.48043	5.29489	5.20945	5.26877	5.25648	5.27728	5.34086	5.28195	5.47682	5.38514	5.4031	5.37422	5.67916	5.31839	5.22947	5.36898	5.29944	5.5009	5.59678	5.3538	5.47975
ENSG00000056558.10_at	4.63578	4.99066	4.99335	5.07497	4.8341	4.85432	5.28516	5.09666	4.97298	4.91713	4.98442	4.85032	5.1244	4.94968	4.69326	5.11103	4.93277	4.75008	4.93582	4.79244	5.12963	4.9392	5.07303	5.07857	4.811	4.88562	4.80289	4.86543	4.9497	4.89857	5.21574	5.14326
ENSG00000056586.15_at	5.71233	5.04781	5.88118	5.24888	5.92804	5.92645	5.98285	5.60764	6.03993	6.15436	5.91968	6.24212	6.1972	5.9772	5.56317	6.18014	5.53152	5.50028	6.16976	6.14853	6.1684	6.06104	5.42798	5.39527	5.92122	5.9159	6.53248	6.15914	5.80593	5.5325	6.17359	5.82343
ENSG00000056736.9_at	3.16028	3.56562	3.39256	3.42215	3.11595	3.569	3.34375	3.78521	3.76789	4.20791	3.6068	3.25154	3.14985	3.77463	3.24293	3.43234	3.43141	3.84774	3.92847	3.1431	3.99717	3.86492	3.25434	3.75507	3.30664	3.01364	3.07271	3.63158	3.43314	3.73542	3.18587	4.00428
ENSG00000056972.18_at	4.94076	4.85223	5.05333	4.57687	4.7973	4.66932	4.97608	4.64843	4.73175	4.83452	4.77341	4.65384	4.69127	4.41696	4.71772	4.97294	4.72913	4.82612	5.10314	4.44942	5.12712	4.6664	4.85032	4.88241	4.65067	4.8765	4.82427	4.67213	5.09405	4.73065	4.50978	4.91687
ENSG00000056998.19_at	4.42482	4.40041	4.20345	4.32336	4.18069	4.31922	4.36423	4.53931	4.43453	4.13458	4.26747	4.50265	4.24045	4.11083	4.25035	4.25926	4.33901	4.49877	4.26735	4.40654	4.46744	4.28133	4.45997	4.51069	4.34545	4.40554	4.41496	4.31042	4.51331	4.45637	4.37084	4.56199
ENSG00000057019.15_at	4.72925	4.70264	4.16861	4.7254	4.69653	5.03641	5.00046	5.01154	4.43418	4.44233	4.55772	4.01819	5.07631	5.14526	4.56656	5.17105	4.92705	4.75011	4.47791	4.16153	4.5848	5.06333	4.47556	4.32729	4.55202	4.80496	3.96638	4.61948	4.18702	4.2955	4.43427	4.45848
ENSG00000057149.15_at	1.78125	2.47161	2.10451	2.17053	2.08879	2.30081	2.20624	2.47864	2.4694	2.05706	2.42061	1.99484	2.19404	1.88209	2.23603	2.29672	2.25994	2.61309	2.30911	2.20332	2.16837	2.21725	2.26607	2.69398	2.35435	2.07113	2.18616	2.14944	2.23132	2.38457	2.20088	2.37611
ENSG00000057252.12_at	6.78873	6.44754	6.37362	6.48855	6.59339	6.49574	6.50468	7.1564	6.67218	6.83461	7.41497	6.83357	6.66441	6.51451	6.92266	6.52371	5.58769	7.25824	6.20096	6.40094	6.11833	7.37412	6.8662	6.36155	6.56467	5.6727	7.29016	7.08678	6.67165	6.37939	6.5079	6.64811
ENSG00000057294.14_at	6.17531	5.88421	4.90338	6.21409	6.31671	5.43143	4.03619	6.18492	5.65569	5.26009	5.35492	4.81527	7.05494	5.61946	5.86065	4.28221	5.82796	7.63811	4.17998	4.17575	4.36308	6.45642	4.87941	4.12452	5.18487	5.63867	4.3066	5.21937	4.43625	5.50838	4.4427	5.03364
ENSG00000057468.6_at	1.61791	2.05711	1.50985	1.52067	1.57503	1.60947	1.74555	1.69224	1.78477	1.59802	1.58471	1.71079	1.42291	1.54707	1.69427	1.65254	1.77295	1.81324	1.67673	1.64209	1.88653	1.62148	1.46037	1.70061	1.43684	1.75809	1.77489	1.63779	1.46556	1.68632	1.59636	1.71213
ENSG00000057593.13_at	5.46686	5.40356	4.8765	5.41349	5.65473	5.43631	5.41133	5.34135	5.46509	5.31864	5.25314	5.59215	5.39021	5.16806	5.28975	5.289	5.49763	5.19567	5.34365	5.55919	5.40913	5.58935	5.58249	5.8013	5.31827	5.51247	5.35274	5.39882	5.64084	5.79868	5.49748	5.60792
ENSG00000057608.16_at	9.01109	8.55747	8.0812	8.86061	8.96422	8.66109	7.78297	8.52771	8.97567	8.89532	9.22028	8.2915	8.82411	8.73238	8.66993	8.21358	8.42519	8.37639	8.86073	8.35351	9.03088	8.68572	8.15569	8.54883	8.55157	8.63497	8.35687	8.93921	8.94275	8.20572	8.26974	8.51797
ENSG00000057657.15_at	9.88235	9.8018	9.88203	10.0445	10.4995	9.80635	8.73951	9.76008	9.78122	9.3608	9.3465	9.73168	10.6561	10.1913	9.76554	9.06051	9.91614	9.72662	9.76583	8.8826	9.49283	9.72919	10.4405	9.64922	10.0997	9.85965	9.97905	9.58805	9.23521	9.95744	8.81475	9.11912
ENSG00000057663.14_at	6.3193	5.54423	5.90274	5.99879	5.83562	6.21238	5.86122	5.35756	5.98809	5.86721	6.18867	6.11279	5.70296	6.16535	6.27901	6.01969	5.84887	6.03939	6.14972	5.42343	5.84851	5.81171	6.21799	5.64464	5.43159	5.61423	5.94642	5.60886	5.8557	5.42552	5.63829	5.64602
ENSG00000057704.12_at	5.94803	5.08371	6.422	5.20247	5.5841	5.79853	5.83585	5.16185	5.96415	5.33271	5.86478	6.28535	5.73374	6.05958	6.11615	6.1495	6.76303	5.93522	5.58663	6.47614	5.28555	6.07388	4.82342	5.4114	6.06458	6.92605	6.1943	5.02249	6.14906	5.47076	6.35512	5.36942
ENSG00000057757.9_at	5.8502	5.74323	5.79086	5.89513	6.06538	5.75959	6.088	6.14561	6.4439	6.01431	5.97993	5.93551	6.09534	5.87193	6.00324	6.11585	6.07901	6.04542	5.91059	5.84268	6.06604	5.69504	6.02499	6.06109	6.28937	5.68574	5.90602	5.98421	6.26739	5.99966	5.79304	5.77449
ENSG00000057935.13_at	5.03625	4.90993	5.15259	4.99859	5.18127	5.37664	5.00988	5.09385	4.9287	5.56959	4.93254	4.95474	5.40532	5.1437	4.80499	5.07604	4.85044	4.62424	5.06163	5.10532	4.94324	5.1	5.18866	4.89479	5.05977	4.96108	5.11161	4.69673	4.89722	4.58283	5.06113	5.20755
ENSG00000058056.8_at	4.54711	4.35049	4.02595	4.19339	4.69274	4.00723	4.2361	4.19873	4.27135	4.53349	4.17024	3.92203	5.04358	3.98299	4.50855	4.36239	4.35836	5.35883	4.28845	4.41906	4.24087	4.47897	4.02656	4.5889	4.78357	4.48095	3.83927	4.32167	4.51342	4.37889	4.26158	4.40153
ENSG00000058063.15_at	8.24201	7.72867	7.58182	7.93425	8.18594	7.92353	8.47672	8.17123	7.79442	7.98945	8.4824	8.08406	8.29987	8.16769	8.23617	8.72696	7.70365	7.8057	8.68761	8.95677	8.59932	7.75094	7.60454	7.27389	7.79984	8.08798	8.50629	7.80874	7.05867	7.52386	8.95417	7.01845
ENSG00000058085.14_at	3.79486	3.81339	3.713	3.73889	3.65809	3.73911	3.82256	3.65104	3.7184	3.50743	3.53554	3.8424	3.6002	3.63494	3.73062	3.75829	3.74763	3.88212	3.65589	3.84316	3.85336	3.75923	3.84355	3.88993	3.67073	3.65625	3.77716	3.81225	3.83686	3.85459	3.81079	3.96636
ENSG00000058091.16_at	7.07579	7.58893	6.25698	7.64864	7.22486	6.23648	5.9352	7.22632	6.3022	6.8762	6.8057	6.06322	7.34316	6.18601	6.6333	6.01748	7.04802	7.10861	5.49993	6.56023	5.32927	6.1717	6.5814	6.56912	6.06722	6.87395	6.12399	6.03088	5.94696	5.83729	6.51009	6.07553
ENSG00000058262.9_at	9.56435	9.42957	9.62343	9.47435	9.36141	9.41773	9.30952	9.76116	9.00547	9.03157	9.5516	8.61783	9.37569	9.39314	9.67787	9.34928	9.26763	9.44372	9.57743	9.10857	9.56504	9.05275	9.43511	9.06291	9.26663	9.35328	9.14061	9.26839	9.22005	8.80161	9.33057	8.60931
ENSG00000058272.16_at	6.44089	5.76116	6.01443	5.87982	6.49288	5.93623	6.02203	6.02504	5.95511	6.17707	6.29683	5.91604	6.61322	6.08952	6.53834	5.99787	6.17319	7.43596	5.94272	5.97752	5.81221	6.00921	5.52574	5.62292	6.20346	6.00824	6.12934	5.794	5.86697	5.57314	6.14588	5.42977
ENSG00000058335.15_at	4.04318	4.06575	4.07753	3.95882	3.94487	3.93804	4.03225	4.18375	4.14714	4.00593	4.01661	4.16275	3.79807	4.01461	4.04703	4.06281	3.93165	4.22181	4.00435	4.1172	4.01327	4.10567	4.12449	4.28843	3.86635	3.9258	4.0282	4.08612	4.25408	4.26293	4.00908	4.20878
ENSG00000058404.19_at	5.00956	5.14613	4.79035	5.0451	5.13771	5.0648	5.06015	5.06815	5.17694	4.94109	4.89253	5.17917	4.98642	4.96917	5.03848	5.06054	5.00538	4.95562	4.91108	5.08318	4.97868	5.03224	5.26214	5.30694	4.82359	5.00953	5.05936	4.96104	5.03467	5.37432	5.1107	5.25416
ENSG00000058453.16_at	5.9624	5.95219	5.86237	5.94494	5.83132	5.9119	5.91194	5.93305	5.97714	5.74037	5.75968	6.14978	5.92131	5.75478	5.92884	5.89318	5.94358	6.06319	5.8691	6.03993	5.98359	5.92912	6.08044	6.31349	5.8335	5.98216	5.9973	5.9128	6.11404	6.28534	5.96205	6.21589
ENSG00000058600.15_at	5.97591	6.19109	6.12117	6.05407	6.08278	5.91778	5.83165	5.9646	5.65273	5.98874	5.94145	5.55207	5.8974	5.82272	5.99983	5.73134	5.87442	6.17003	6.05658	5.80712	5.86764	5.77612	5.98244	5.83731	5.93312	5.77036	5.75774	5.93569	5.7736	5.67567	5.66714	5.50905
ENSG00000058668.14_at	7.21246	6.46294	5.65354	6.59429	5.30091	6.34548	5.31824	6.47596	5.78486	6.36001	5.64467	5.49567	5.20681	6.50711	4.95527	5.26625	6.56172	5.95328	5.34989	5.27867	5.65259	7.02537	6.39253	5.05703	5.23797	6.85627	5.72099	6.76282	5.08407	5.63302	5.64275	6.09352
ENSG00000058673.16_at	3.19643	4.45035	4.33688	4.09988	3.38416	3.90123	3.80396	4.69404	2.62063	4.22981	3.40381	3.3714	3.60343	3.71	5.10801	3.13573	4.84088	4.78311	4.17902	2.96863	3.27182	3.85156	3.90848	2.5518	3.46266	4.43742	3.13698	3.57587	3.02663	3.10151	2.95222	2.52625
ENSG00000058729.10_at	5.17418	5.40797	4.82907	5.21821	5.24432	4.78416	4.97436	5.21819	5.92627	5.87435	5.45494	5.35759	4.98601	4.81589	5.28457	5.28687	4.79917	5.02669	5.59352	4.90742	5.58418	5.36271	4.93703	4.80139	4.92751	4.86345	5.4213	6.00103	5.03977	5.03295	5.01292	5.21309
ENSG00000058799.14_at	6.01118	6.27728	5.39461	6.24293	5.74891	6.11121	5.54333	5.3991	5.88917	6.12435	5.82031	5.65844	5.9183	6.27573	5.8166	5.72488	5.85957	5.45535	5.44225	5.58668	5.62689	6.24486	5.76342	5.7322	5.70875	6.05488	5.70273	6.13607	5.66838	5.87072	5.4163	6.14945
ENSG00000058804.11_at	5.661	5.41398	5.35359	5.74363	5.68356	5.96864	5.32932	5.65575	5.74283	5.14104	5.64017	5.40712	5.89116	5.82734	5.53209	5.60195	5.7596	6.10694	5.62694	5.22085	5.90398	5.46207	5.00997	5.32426	5.61377	5.89538	5.65336	5.80899	5.269	5.49932	5.74264	5.1525
ENSG00000058866.14_at	3.96703	3.87068	3.95244	3.9879	3.6708	3.78164	3.83118	4.18617	3.97153	3.77475	4.13423	4.74771	3.61068	3.84125	4.07124	3.98616	3.78753	4.01198	3.85703	4.18874	4.05451	3.86044	3.8779	4.37644	4.07169	3.79688	4.11137	3.76452	3.92599	4.07487	4.12587	3.98877
ENSG00000059122.16_at	5.70146	5.78707	5.85066	5.77522	5.69133	5.83624	5.62019	5.86569	5.7331	5.76022	5.59955	5.87747	5.6504	5.72881	5.62994	5.65957	5.82677	5.90752	5.68698	6.02747	5.69426	5.82173	5.94068	6.07176	5.7614	5.80843	5.67456	5.83282	5.88391	6.00339	6.05463	6.02578
ENSG00000059145.18_at	6.01086	6.03037	6.18481	5.95692	5.98384	6.12017	6.03893	6.03563	5.89733	5.9459	5.88253	6.22496	5.97928	6.18175	5.96416	5.94952	6.09956	6.10617	6.06831	6.25168	5.98077	6.0466	6.15081	6.31293	6.06011	6.09077	6.07874	6.06514	6.1697	6.1697	6.10898	6.15124
ENSG00000059377.16_at	6.15573	5.52029	6.20231	5.62616	5.77829	5.23357	5.67877	5.20212	5.19785	6.16301	5.32036	5.9798	5.08246	5.15381	4.97177	5.48665	6.35087	5.09517	6.08779	6.37527	6.37331	5.30665	5.23175	5.60349	5.77917	6.11248	5.33903	6.1649	6.41281	5.31458	6.26715	6.22142
ENSG00000059378.12_at	6.236	5.69952	6.42551	5.56379	6.33685	6.47734	6.83321	5.57029	6.22275	6.01327	5.69957	6.45867	6.43163	6.49721	5.69317	6.92144	5.92655	5.61842	6.73527	6.0498	6.41411	5.6344	5.6742	5.72783	6.1878	5.57543	6.57936	5.89224	5.90639	6.36523	6.30787	5.87608
ENSG00000059573.8_at	7.42018	7.58628	7.74651	7.57654	7.78492	7.48381	6.9532	7.7468	7.46512	7.71495	7.79182	7.09335	7.79557	7.45471	7.83934	7.33097	7.42144	7.67827	7.60623	7.12707	7.63143	7.35928	7.23065	7.80038	7.5253	7.12197	7.50879	7.61002	7.70781	7.136	7.19967	7.42688
ENSG00000059588.9_at	3.81966	4.92138	4.41095	4.8777	4.15727	4.46087	4.11929	4.23467	4.50118	3.87473	4.61711	3.67408	4.09543	4.42593	4.65861	4.13185	3.99734	4.69174	4.71044	3.8932	4.48204	4.30935	4.1565	3.64568	4.4397	4.63787	3.75463	4.81362	3.97786	3.98822	4.05135	3.63089
ENSG00000059691.11_at	4.47561	4.52207	4.34302	4.44831	4.15086	4.39481	4.25157	4.35231	4.36812	4.26556	4.30024	4.65089	3.98036	4.42362	4.34413	4.20826	4.05998	4.67475	4.32707	4.29565	4.34692	4.44631	4.31277	4.30679	4.40361	3.90659	4.39236	4.61389	4.34816	4.49575	4.27783	4.39958
ENSG00000059728.10_at	7.28287	7.63323	7.624	7.41059	7.80346	6.84438	6.99347	7.37084	7.83972	7.40901	7.22189	6.83959	7.49708	7.1406	7.29897	6.82377	7.77282	6.97583	7.46979	6.74045	6.82791	7.18447	7.11768	6.909	7.64911	6.96787	6.90952	6.90686	7.26141	7.11125	7.22836	7.4747
ENSG00000059758.7_at	7.33377	7.33792	7.37821	7.22233	7.57901	7.46721	7.22116	7.25051	7.28028	7.78377	7.60382	6.71691	7.27511	7.47011	6.94981	6.99208	7.38408	6.23095	6.68665	7.21948	6.38794	6.91118	6.99428	6.66418	7.2117	7.42112	6.95242	7.22537	6.81419	6.51033	7.33901	7.09964
ENSG00000059769.19_at	6.70426	6.69428	6.44403	6.74659	6.66789	6.19371	6.97018	6.68642	6.54057	6.59654	7.12953	6.04994	6.36442	6.10616	6.70458	6.48889	6.23487	6.08594	7.05553	5.71342	6.84917	6.29468	6.35883	6.03919	6.19706	5.94915	6.138	6.89269	6.70952	5.99988	5.85259	6.15871
ENSG00000059804.15_at	5.07483	6.45935	5.43462	6.08198	4.55015	4.9119	5.67474	4.94543	4.57112	5.42078	5.65392	5.47952	5.05607	5.52369	4.73094	5.05991	4.6978	4.40491	4.54108	4.92026	4.64381	4.24377	4.17448	5.18232	5.69589	4.42979	4.16935	4.27499	4.77481	4.22981	5.31415	5.92666
ENSG00000059915.16_at	5.30107	5.30093	5.23874	5.38993	5.3605	5.36097	5.38504	5.3808	5.37013	5.23089	5.29257	5.49173	5.21582	5.223	5.38362	5.31876	5.35589	5.35431	5.27164	5.3559	5.347	5.38161	5.49711	5.6311	5.30304	5.25376	5.29739	5.37555	5.53812	5.72685	5.38081	5.59509
ENSG00000060069.16_at	6.26046	6.1756	6.34176	6.26128	6.25196	6.14993	6.36124	6.33839	6.37988	6.26173	6.20062	6.19707	6.10289	6.27621	6.08127	6.24158	6.3176	6.37967	6.31863	6.26575	6.23038	6.06352	6.54285	6.33975	6.53087	6.24898	6.18416	6.36219	6.46212	6.49868	6.28565	6.35357
ENSG00000060138.12_at	5.71935	6.6811	5.34915	7.07158	3.78508	5.28778	5.96633	6.51177	3.82686	5.14613	6.19546	4.3721	3.571	5.08465	6.44955	5.76965	6.75126	6.10693	5.46261	4.95454	4.99357	3.88494	5.22081	4.96814	7.02474	6.31897	3.9511	4.88965	5.44248	3.80163	5.04084	4.82393
ENSG00000060140.8_at	2.71864	2.8106	2.5604	2.61563	2.72215	2.66918	2.90506	2.97658	2.50566	2.52479	2.66754	2.56511	2.70294	2.57421	2.59976	2.63814	2.67676	2.51967	2.64582	2.66302	2.68169	2.68287	2.55721	2.81694	2.62547	2.43229	2.54864	2.69185	2.71947	2.62849	2.71811	2.78819
ENSG00000060237.16_at	6.97164	6.44055	6.92911	6.74108	6.7937	6.84549	6.54301	6.74099	6.12027	7.05907	6.92688	6.1832	6.90761	6.93523	6.90523	6.67161	6.9107	6.66953	6.13073	6.91981	6.14011	6.6593	6.80205	6.31633	6.87559	7.21479	6.39511	6.63224	6.82209	5.92411	7.0147	6.5485
ENSG00000060303.5_at	5.12354	4.55729	5.12196	5.28159	5.91834	5.53267	5.59355	5.44125	6.24673	5.57384	5.19517	6.12897	5.63166	5.70401	5.48117	5.41107	5.20036	4.99609	6.63431	6.27038	6.74041	5.80282	6.61076	5.9177	5.71817	5.39836	5.75081	5.5974	5.66172	6.35403	5.65508	5.4588
ENSG00000060339.13_at	6.89287	6.49971	6.81369	6.73683	7.00945	6.70412	6.7318	6.6619	6.40234	7.68816	6.75915	6.2883	6.91324	6.89264	7.00183	6.67585	6.73134	6.91007	6.73433	6.58749	6.51463	6.60309	6.16373	6.44306	6.70889	6.93527	6.41271	6.78648	6.57541	6.30971	6.84183	6.76179
ENSG00000060491.16_at	7.086	6.46394	6.97916	6.58478	6.94032	6.92984	6.72066	6.83716	6.83205	6.87017	6.72851	7.41481	6.95918	6.98912	6.89772	6.87965	6.81946	6.9746	7.04527	6.90734	7.08227	6.71925	6.94656	7.17402	7.04759	6.83301	7.40543	6.96616	7.12448	7.20892	7.02209	6.92643
ENSG00000060558.3_at	4.6467	4.85947	5.01573	4.76771	4.80846	4.61812	5.08195	4.86124	5.03799	4.75532	4.81865	5.07923	4.64843	4.62878	4.7504	4.98501	4.87799	4.63546	4.89774	4.8582	4.97719	4.64734	4.79889	5.08932	5.05632	4.71024	4.89644	4.86808	5.07432	5.03731	5.16398	5.22967
ENSG00000060566.13_at	4.76377	4.68107	4.64468	4.72986	4.70253	4.64803	4.63767	4.78924	4.75466	4.58152	4.6088	4.85587	4.681	4.71207	4.62657	4.4606	4.82484	4.91777	4.64762	4.84554	4.74995	4.74053	4.75312	5.0212	4.74739	4.66231	4.88408	4.89297	4.83364	5.03605	4.63493	4.86967
ENSG00000060642.10_at	5.27716	5.83229	5.49091	5.69287	5.04363	5.3908	4.89889	5.20468	5.60364	5.16105	5.63468	4.98902	5.22259	5.44895	5.40685	5.22299	5.18742	5.30621	5.28574	5.24899	5.28787	5.21104	5.61523	5.33573	5.34654	4.92389	5.16894	5.37788	5.12465	5.20449	5.15565	5.16382
ENSG00000060656.19_at	4.88274	4.86512	4.67576	4.8375	4.93586	4.74638	4.86905	4.9255	4.91805	4.73886	4.85173	4.93348	4.88875	4.66175	4.88206	4.57093	4.77555	5.0463	4.77854	5.01841	5.00474	4.85878	5.07756	5.13236	4.8725	4.78479	4.9613	4.88094	4.96648	5.28873	4.95646	5.09299
ENSG00000060688.12_at	5.22802	4.69943	5.19156	4.90685	4.90853	4.87233	4.74769	4.84396	4.78391	4.84495	4.93307	4.74886	4.9563	5.21081	5.07927	4.88287	4.81828	5.60563	5.08407	4.91578	4.99684	4.80553	4.44566	4.45384	4.62772	4.79074	4.82652	4.82178	4.6473	4.423	4.85117	4.47398
ENSG00000060709.14_at	4.4589	4.46378	4.23998	4.32094	4.35504	4.26447	4.4184	4.46782	4.42336	4.22412	4.17191	4.5777	4.21193	4.23093	4.37087	4.23736	4.3961	4.42861	4.4274	4.44777	4.31258	4.51722	4.37191	4.49775	4.30296	4.33467	4.39773	4.39011	4.51394	4.55193	4.38295	4.59756
ENSG00000060718.20_at	4.11349	4.16875	3.95073	3.99802	3.9612	3.98163	4.05469	4.11821	4.29315	3.86568	4.01855	4.10383	3.98916	3.92039	3.99798	4.13793	3.9993	4.0524	3.9986	4.00856	4.02074	4.03035	4.134	4.26925	3.93824	3.94038	4.04893	4.20107	4.07975	4.43142	3.98688	4.15617
ENSG00000060749.14_at	6.38363	5.41575	5.79575	5.4356	6.50076	5.32313	6.37679	5.80905	5.54723	5.81127	5.95329	5.77148	6.3183	5.12031	6.01403	6.37454	5.90058	5.85145	5.91339	5.75149	5.80594	5.75725	5.29387	5.75454	6.03142	6.15263	6.31851	5.62399	6.01055	5.32811	5.76474	5.4194
ENSG00000060762.18_at	8.01892	6.72245	6.75159	6.75947	6.97337	7.17691	6.485	6.26868	7.8386	7.01429	7.66207	6.31	6.69085	7.1134	7.73206	6.39612	7.27143	7.03343	6.61787	6.36741	6.64802	6.9938	7.01152	7.21179	6.34401	7.05547	6.17308	6.76577	7.48955	7.13989	6.36839	6.7784
ENSG00000060971.17_at	5.18811	5.39229	5.8219	5.41745	5.28361	5.38342	5.42929	5.61598	5.51605	5.17276	5.38718	5.54788	5.3676	5.36031	5.39022	5.29269	5.26588	5.52946	5.37443	5.4588	5.43378	5.14065	5.54486	5.54897	5.39535	5.00929	5.32508	5.35714	5.43854	5.45673	5.44331	5.35893
ENSG00000060982.14_at	4.19832	4.5019	3.7496	4.26706	4.20899	4.65475	4.00394	4.16619	4.13993	4.05706	5.75041	4.01397	3.79792	4.5946	5.0724	4.10948	4.01276	4.28234	5.44992	3.71758	5.4126	3.91283	3.64739	4.00281	3.93175	3.86457	3.73878	3.78035	4.47528	3.70352	3.79148	3.91178
ENSG00000061273.17_at	5.99156	6.27279	6.24197	6.19869	6.04429	6.44966	6.4753	6.021	5.93873	5.87694	5.80307	6.22394	5.99426	6.44058	5.87472	6.54477	6.125	6.17357	6.02615	6.30815	6.121	6.02553	6.05487	6.17862	6.1282	5.97606	6.1053	6.20098	6.12342	6.30674	6.23961	6.06225
ENSG00000061337.15_at	5.52831	5.66349	5.02556	5.55367	5.4873	5.43649	5.42989	5.52449	5.48886	5.35081	5.28202	5.77558	5.42192	5.3948	5.47643	5.42927	5.4664	5.51333	5.26561	5.61724	5.67539	5.40959	5.60809	5.96053	5.33827	5.4571	5.53468	5.54301	5.70887	5.87754	5.57588	5.96412
ENSG00000061455.10_at	4.15909	4.28028	4.31619	4.44226	4.44545	4.48067	4.55654	4.34822	4.38032	4.54428	4.24461	4.36437	4.36668	4.48153	4.33123	4.3974	4.39054	4.2786	4.21232	4.37162	4.44314	4.71096	4.69073	4.53483	4.35787	4.42001	4.56119	4.76907	4.42527	4.49655	4.34302	4.56002
ENSG00000061492.11_at	3.41168	3.41363	3.47865	3.48024	3.35494	3.40449	3.72262	3.50875	3.44037	3.15569	3.52306	3.40946	3.36098	3.30986	3.48573	3.40447	3.45517	3.43124	3.4358	3.45994	3.47851	3.47685	3.45136	3.44374	3.42022	3.36847	3.54132	3.51203	3.31712	3.49104	3.57985	3.6013
ENSG00000061656.9_at	8.23741	6.62718	6.15937	6.47547	8.09795	7.62909	6.71537	7.45952	7.53908	6.80313	7.31612	7.87903	8.16478	7.92714	7.05204	7.18244	6.63848	6.52899	6.90036	7.01072	7.14944	7.6521	6.75296	8.1181	7.65268	6.30135	8.10051	7.07343	7.24604	7.56775	7.15838	6.94367
ENSG00000061676.14_at	6.22451	5.64828	5.99543	5.65734	4.60027	6.11958	5.31268	5.34367	4.91021	6.25426	5.39475	5.65161	4.82405	6.1155	3.97791	5.1934	4.86308	4.54903	5.87406	5.87355	6.23518	5.5615	6.27692	4.25949	6.38581	4.8976	5.28087	5.70299	4.86564	4.03173	5.53868	6.14938
ENSG00000061794.12_at	6.22039	6.05978	5.75279	6.2368	5.78234	6.44136	5.55249	6.13444	6.02382	6.1679	6.0961	5.93577	5.95922	6.78174	6.03696	5.75039	5.82495	6.15972	6.3788	5.87776	6.48655	6.17916	6.01902	5.39886	5.77183	5.95432	5.83848	6.35038	5.7147	5.83396	6.03804	6.1047
ENSG00000061918.12_at	4.19961	3.68456	3.69238	3.79757	3.64947	3.73654	3.96541	4.0433	3.91853	4.00592	4.17488	5.96618	3.84425	3.81368	4.0189	3.86222	3.79538	3.71345	4.07749	4.91776	4.49199	4.33802	3.82609	4.83712	4.71802	3.77981	3.8923	3.69116	3.89914	3.7534	4.14679	4.28381
ENSG00000061936.9_at	6.41305	6.40047	6.76115	6.44424	6.66813	6.57138	6.41177	6.34967	6.14419	6.70903	6.33702	6.16387	6.58992	6.60316	6.47817	6.38213	6.6848	6.53741	6.52774	6.58529	6.28855	6.28929	6.42739	6.25179	6.61528	6.8027	6.16527	6.55304	6.40196	6.23252	6.49724	6.38328
ENSG00000061938.16_at	6.03943	5.99929	6.48996	6.03453	6.40604	5.86811	6.22795	6.08334	6.13207	5.98862	5.98078	6.19293	6.27129	5.84008	6.02646	6.1335	5.9574	6.12983	6.37537	6.31276	6.32719	5.91805	6.14011	6.45443	6.25881	5.92298	6.13478	6.00991	6.50331	6.36169	6.29481	6.18005
ENSG00000061987.14_at	7.0332	6.77602	6.63775	6.92074	6.90013	6.80088	6.37009	6.77539	6.48434	7.08726	7.58441	5.95349	6.9276	6.81992	7.35347	6.40757	6.77177	6.59462	6.52513	6.19385	6.11946	6.49954	6.69309	6.44205	6.75723	6.87358	6.28679	6.59671	6.53049	5.59431	6.32696	6.14943
ENSG00000062038.13_at	4.52062	4.55949	4.33573	4.46062	4.44501	4.3773	4.32325	4.64756	4.55298	4.26069	4.32459	4.68625	4.39876	4.48147	4.42489	4.41904	4.49207	4.48934	4.4931	4.46817	4.51209	4.51065	4.50859	4.81819	4.45555	4.31798	4.41907	4.47214	4.55466	4.77297	4.44189	4.63121
ENSG00000062096.14_at	2.59328	2.65463	2.59626	2.60158	2.5463	2.68736	2.60051	2.94634	2.86054	2.38389	2.53254	2.64211	2.6236	2.69311	2.39582	2.46625	2.63828	2.4541	2.42932	2.54656	2.79669	2.74712	2.70751	2.97216	2.63433	2.73713	2.62625	2.97634	2.76692	2.74289	2.72872	3.02354
ENSG00000062194.15_at	7.88404	7.36315	7.41343	7.37377	8.29092	7.74682	7.88711	7.4875	8.60299	8.34125	7.72031	7.68829	8.17058	7.74168	7.76925	7.89136	7.62298	7.0647	7.71677	7.62803	7.5579	7.75093	7.09307	7.28028	7.99218	7.73832	8.20462	7.74105	7.03715	7.88213	7.64328	7.59092
ENSG00000062282.14_at	5.00922	4.70398	4.62465	4.77557	4.95787	5.00765	4.84927	5.10962	5.36951	4.95059	5.01665	5.61297	5.11075	4.87886	5.05182	5.12445	4.81611	5.37192	4.98338	5.11406	5.07224	5.37681	5.27959	5.00513	5.46288	5.10298	5.83157	4.8078	5.07422	5.39906	5.0462	5.12861
ENSG00000062370.16_at	2.97704	2.60001	2.8146	2.72866	2.24896	2.4989	2.71411	2.99602	2.43694	2.27011	2.54333	3.02805	2.67691	2.21274	2.40853	2.62512	2.78114	2.81677	2.56895	2.508	2.62195	2.66524	2.66275	2.65834	2.41655	2.31994	2.95477	3.0625	2.79222	2.72628	2.70372	3.00942
ENSG00000062485.18_at	5.29177	5.68076	5.57849	5.68876	5.50125	5.44924	5.44668	5.35246	5.59842	5.75879	5.47001	5.36619	5.31776	5.34315	5.49848	5.33228	5.4913	5.55502	5.82534	5.48958	5.47746	5.53335	5.52635	5.29006	5.62562	5.61275	5.30723	5.76984	5.28764	5.70237	5.51188	5.59751
ENSG00000062524.15_at	5.96824	5.51195	5.2147	5.45301	5.53706	5.33809	5.20551	5.31133	5.3101	5.54794	5.40883	5.76716	5.2467	5.33069	5.62788	5.13096	5.46953	5.36838	5.5258	5.43097	5.51657	6.34167	6.02936	5.65976	5.46015	5.38241	5.75594	5.37066	5.52043	5.45968	5.35201	5.81053
ENSG00000062582.13_at	6.2106	6.43548	6.15433	6.32951	6.28234	6.11109	6.25898	6.5398	6.35978	6.04674	6.49795	6.48267	6.17719	6.05112	6.28722	6.16314	6.31408	6.44084	6.26687	6.26107	6.7721	6.16127	6.31873	6.53053	6.14536	6.35153	6.21966	6.51163	6.40616	6.70175	6.24878	6.36459
ENSG00000062598.17_at	5.10565	5.82532	5.87671	5.62992	5.28454	5.74811	6.04122	5.47984	5.61302	5.81709	5.70158	5.0104	5.68832	5.80878	5.9393	5.94408	5.45564	6.0451	5.87109	5.41014	5.65315	5.7888	5.42482	5.60073	5.82149	5.61927	5.27176	5.6569	5.70346	5.34756	5.48476	5.37971
ENSG00000062650.17_at	6.88295	6.49618	6.48797	6.39135	6.99204	6.6115	6.59916	6.79288	6.69931	7.33042	6.85298	6.21522	6.96719	6.56772	6.68775	6.72477	6.58888	6.74276	6.62291	6.63504	6.56511	6.63369	6.17631	6.55956	6.82817	6.68318	6.68353	6.64981	6.65635	6.17462	6.64655	6.78283
ENSG00000062716.12_at	7.13925	7.38275	6.82651	7.20652	6.93632	7.0691	6.70707	6.84165	6.85339	7.7468	7.52186	6.62057	6.92027	7.2064	7.082	6.81404	7.11806	6.54073	7.01828	6.73501	6.7695	7.0732	7.27284	7.05619	7.20894	7.01938	6.86015	6.77889	6.71832	6.19903	6.74476	7.49039
ENSG00000062725.9_at	5.13966	4.59569	4.91412	4.55692	5.29876	5.33492	5.13073	5.14377	5.15665	5.47657	5.06982	5.06364	5.37922	5.42279	5.14707	5.32593	4.94519	5.08948	4.96213	5.05484	5.0153	5.46563	4.59346	4.76194	4.99451	5.11285	5.20224	5.02168	5.00411	4.43003	4.8811	5.28431
ENSG00000062822.12_at	5.61416	5.51253	5.44392	5.61964	5.70528	5.61924	5.40001	5.51104	5.66325	5.51828	5.40488	5.79616	5.82715	5.52253	5.41797	5.54768	5.62832	5.89522	5.51079	5.73005	5.61795	5.66349	5.64659	5.85434	5.5917	5.68894	5.60007	5.65044	5.76454	6.06798	5.84011	5.9479
ENSG00000063015.19_at	4.80026	4.88294	4.6011	4.79346	4.75742	4.70571	4.64619	4.74537	4.79493	4.67104	4.72893	4.71955	4.67638	4.56636	4.68646	4.58009	4.65718	4.71443	4.7156	4.92942	4.77524	4.89557	4.88463	5.12072	4.64204	4.72956	4.72879	4.81311	4.92293	5.04072	4.85371	5.03831
ENSG00000063046.17_at	5.04391	5.68968	5.58446	5.5319	5.8802	5.38536	5.3318	5.42324	5.71118	5.97441	5.89033	5.02059	5.78938	5.39387	5.7585	5.39012	5.39524	5.78682	6.22132	5.39582	5.93001	5.41062	5.85057	5.44271	5.76986	5.629	5.1972	5.67759	5.50713	5.32338	5.43849	5.33484
ENSG00000063127.15_at	5.237	4.78859	4.30762	4.7537	4.4748	4.54904	4.17093	4.79302	4.82551	5.6133	4.21569	4.42277	4.38742	4.37267	4.71818	4.07737	5.33489	4.60765	3.99125	5.07074	4.28809	4.75967	4.25102	4.21847	4.0327	5.40704	4.35019	5.5003	4.25196	4.89366	4.82805	5.46534
ENSG00000063169.10_at	5.66355	5.54402	5.55439	5.5136	5.80547	5.53734	5.66263	5.67304	5.57685	5.64634	5.63398	5.67453	5.73544	5.59644	5.56102	5.71341	6.07347	5.71763	5.52563	5.88757	5.69593	5.83295	5.67293	5.87716	5.7728	6.22852	5.64572	5.68837	5.87948	6.00764	6.1611	5.88829
ENSG00000063176.15_at	5.98295	5.96532	5.82167	5.92078	5.98338	5.94794	5.87737	5.9648	6.02311	5.86598	5.82962	6.16001	5.92041	5.86812	5.90921	5.86455	5.84318	6.07799	5.98414	6.01568	5.92511	5.95246	5.96688	6.2738	5.94293	5.96231	6.03238	5.96533	6.12138	6.24308	6.03542	6.24469
ENSG00000063177.12_at	5.86906	6.54545	6.85231	6.41329	6.77866	6.56493	6.75801	6.74358	6.93456	6.87832	6.55005	6.55408	6.48156	6.65169	6.41902	6.86193	6.60726	6.53822	7.28567	6.76618	7.19893	6.88874	7.18175	6.68007	7.16173	6.66025	6.68865	6.68417	6.7806	6.92713	6.66667	6.40455
ENSG00000063180.8_at	5.26763	5.44302	4.94634	5.31897	5.22288	5.4978	4.98215	5.19402	5.48678	5.05929	5.11171	5.40199	5.04738	5.16738	5.14767	5.24637	5.3293	5.22055	5.22403	5.2856	5.33546	5.11406	5.19569	5.37141	5.12468	5.22699	5.11738	5.39788	5.20754	5.78177	5.2889	5.38055
ENSG00000063241.7_at	5.53069	5.49248	5.52561	5.54708	5.43754	5.49702	5.42637	5.59503	5.45591	5.16759	5.41203	5.68539	5.44541	5.52887	5.51616	5.53548	5.47214	5.66721	5.44112	5.53144	5.68065	5.47492	5.62666	5.84493	5.46562	5.40431	5.69334	5.45714	5.66837	5.83465	5.56747	5.60483
ENSG00000063244.12_at	7.40291	7.33038	7.81263	7.37436	7.68448	7.48652	7.54215	7.51572	7.29898	7.55355	7.26638	7.47728	7.63267	7.55377	7.37191	7.62292	7.77595	7.69696	7.78914	7.78184	7.68862	7.39816	7.55391	7.40352	7.55767	7.93406	7.58473	7.65757	7.50898	7.64633	7.90725	7.52447
ENSG00000063245.14_at	5.1026	5.1853	5.37724	5.20061	5.34276	5.28363	5.40051	5.18576	5.29967	5.21466	5.13467	5.28351	5.2731	5.23844	5.09271	5.27035	5.29682	5.24434	5.52152	5.5605	5.50726	5.30983	5.25509	5.36348	5.26601	5.55003	5.28953	5.32974	5.24983	5.61087	5.47725	5.30695
ENSG00000063322.13_at	5.69838	6.02458	5.98817	6.04907	5.871	6.00602	6.32279	6.17954	6.11977	5.81561	5.85012	6.10273	6.0958	6.05112	6.0635	6.61289	6.25765	6.05484	5.97855	6.22795	5.86789	5.92621	5.84544	6.02788	6.08772	6.19863	6.42989	5.9891	6.08835	5.92323	6.28821	6.07571
ENSG00000063438.16_at	4.70844	4.76023	4.43849	4.67086	4.69762	4.72368	4.72008	4.55439	4.62785	4.53153	4.68116	4.73309	4.62913	4.62438	4.55908	4.65456	4.67546	4.75598	4.68721	4.81672	4.77001	4.73053	4.86104	4.82863	4.653	4.68487	4.78083	5.03598	4.68512	5.02157	4.79881	4.85044
ENSG00000063515.2_at	4.87866	5.18001	4.90959	5.03038	5.16039	4.92814	4.31391	4.77839	4.72434	4.92345	5.02907	5.43568	4.92563	5.01179	4.90255	5.24528	4.98216	4.91933	4.89918	5.2604	5.11747	5.18278	5.15418	5.68374	4.67903	5.37124	5.4452	4.92258	5.1796	5.56853	5.11273	5.13584
ENSG00000063587.13_at	7.96554	7.37353	6.80584	7.06369	8.48045	7.93955	8.93489	9.1391	7.66242	7.71529	7.90653	7.74065	9.22818	8.11299	8.26944	9.19449	8.28218	7.52608	7.70532	8.08354	7.65173	8.93997	7.88607	7.81643	8.03146	8.71791	8.25704	8.77379	7.99767	7.944	8.26202	7.40349
ENSG00000063601.16_at	5.59039	5.57013	5.80376	5.49136	6.49417	5.54814	6.16863	6.8004	5.46772	5.6383	5.69239	5.82662	6.77466	5.53281	5.74423	6.08362	5.7575	5.54827	5.73204	6.42742	5.47074	5.32515	5.16667	5.71078	5.89544	5.68135	6.05985	6.18197	5.50133	5.07533	6.22975	5.22205
ENSG00000063660.8_at	5.85932	5.80019	5.54378	5.86271	5.96272	5.80805	5.81153	5.82488	5.74877	5.63388	5.5628	5.94959	5.8527	5.69263	5.67088	5.7236	5.74199	5.7556	5.75436	5.84714	5.71639	5.83935	5.97709	6.16991	5.71113	5.82826	5.76289	5.89924	5.95294	6.1588	5.89063	6.02472
ENSG00000063761.15_at	4.43453	4.55515	4.76294	4.62534	4.27433	4.64843	4.59569	4.66727	4.59341	4.32518	4.37085	4.57302	4.24375	4.68033	4.48132	4.57149	4.72387	4.70007	4.67939	4.62811	4.62683	4.71253	4.70009	4.75125	4.66454	4.73483	4.67826	4.65702	4.87921	4.80564	4.60263	4.37564
ENSG00000063854.12_at	7.01162	6.99512	6.67262	7.11491	6.58404	6.97878	6.43622	6.68195	6.71841	6.46998	6.72769	6.78639	6.45161	6.88575	6.84564	6.55268	6.87385	7.16965	6.63816	6.63234	6.75685	6.97417	6.97113	6.8543	6.82043	6.63271	6.66821	6.90544	6.76938	6.96187	6.76951	6.74563
ENSG00000063978.15_at	6.41605	6.98856	6.94657	6.93123	6.94266	6.62268	6.92441	6.85065	6.92282	6.79819	6.90965	6.82036	6.81295	6.97116	7.07264	6.97863	6.55461	6.87043	6.9851	6.67678	6.99747	6.83866	6.72523	6.76048	6.94878	6.55583	7.11683	7.18533	7.22276	6.87294	6.94711	6.5411
ENSG00000064012.21_at	6.01043	6.03138	5.71139	6.31648	6.17028	5.59294	5.66082	5.77669	5.85822	6.48985	5.8797	5.882	6.29467	5.81068	5.91511	5.95345	5.93711	6.13611	6.06067	5.9207	5.81972	5.53168	6.27386	5.89178	5.52409	5.82676	5.81416	5.91982	5.66972	5.89081	5.77252	5.60385
ENSG00000064042.17_at	2.99344	3.47376	2.78707	3.29575	2.73564	2.8539	2.91419	3.05047	2.94668	2.82907	3.07634	3.07782	2.73328	2.86036	2.8112	3.00102	2.90117	2.89859	2.91189	3.00327	2.92316	2.92647	2.91905	2.97685	2.78304	2.79921	2.97575	2.95628	3.06682	3.03856	2.93648	3.01463
ENSG00000064102.14_at	6.20182	6.13866	5.50734	6.27649	6.0111	6.18575	5.5057	5.54058	6.41733	5.87719	5.74478	5.75913	5.81425	6.07519	6.0987	5.88461	5.48223	6.29832	6.83906	5.93561	6.80557	6.24396	5.72524	5.1355	5.64757	5.62334	6.38493	6.16849	5.59892	6.16963	5.91477	5.49071
ENSG00000064115.10_at	6.36799	6.12915	5.71592	6.58912	6.06504	6.31642	5.70656	6.1025	6.16438	5.67468	6.37573	5.63162	6.08322	6.35497	6.31817	5.78809	6.09855	6.49357	5.50052	5.55539	5.67283	6.13887	6.6026	6.26842	6.193	6.06879	5.73352	6.07403	5.81828	5.9976	5.65887	5.59518
ENSG00000064195.7_at	4.44302	4.50454	3.95037	4.4485	4.57223	4.41926	4.4823	4.37986	4.84347	4.26382	4.005	4.53539	4.40335	4.51487	4.46609	4.78235	4.3878	4.35933	4.62036	4.65659	4.84263	4.52802	4.98451	4.85863	4.5089	4.48226	4.31588	4.31187	4.75503	4.66832	4.60863	4.62863
ENSG00000064199.6_at	3.08969	3.22723	2.94672	3.31492	2.88694	3.11801	2.95769	3.02197	3.10177	3.1825	2.86676	3.09553	2.81231	2.94869	2.93993	2.99709	3.14985	3.20616	2.84135	2.8196	2.89845	3.23559	3.19715	3.19632	2.86584	3.06954	2.81416	3.20777	2.89845	3.03964	3.06997	3.3219
ENSG00000064201.15_at	5.70811	5.62061	5.64245	5.78398	5.70419	5.64219	5.7132	5.92058	5.74205	5.61596	5.75638	6.04705	5.82002	5.52229	5.70047	5.5951	5.67639	5.83202	5.74925	5.95792	5.7078	5.66659	5.7638	6.14825	5.73395	5.487	5.61504	5.78023	5.69311	5.82115	5.85339	5.84361
ENSG00000064205.10_at	5.11487	5.055	5.02936	5.00628	5.10829	5.06677	5.03832	4.93642	5.146	4.92827	5.07594	5.28522	5.01813	5.11628	5.11821	4.99255	5.12174	5.1351	5.09144	5.09568	5.23143	5.16213	5.22548	5.48999	5.00569	5.21105	5.03604	5.09552	5.25324	5.47103	5.11462	5.29271
ENSG00000064218.4_at	4.36369	4.37437	4.40502	4.2576	4.58072	4.53639	4.25096	4.48269	4.66942	4.118	4.21129	4.3396	4.26206	4.40469	4.22654	4.1862	4.29849	4.40647	4.46153	4.7213	4.35813	4.68481	4.64876	4.55258	4.32818	4.44689	4.55573	4.50162	4.6635	4.89601	4.52769	4.52492
ENSG00000064225.12_at	5.89749	6.25733	4.62093	6.36091	6.80987	6.40074	6.72072	6.11355	6.11108	5.38232	5.71698	5.43926	6.95299	6.40792	6.23353	6.53368	5.97014	6.75171	6.54314	6.49027	6.42774	6.24577	5.67977	6.464	6.46506	5.67449	5.00599	6.24774	5.52786	6.00455	6.18572	5.24766
ENSG00000064270.12_at	4.29531	4.29949	4.21973	4.30169	4.24451	4.19937	4.26978	4.29186	4.31492	4.10955	4.30109	4.39277	4.13016	4.16179	4.2271	4.26467	4.06906	4.2958	4.18103	4.32178	4.30706	4.2366	4.31925	4.57703	4.12512	4.2042	4.16543	4.25653	4.33626	4.63031	4.29202	4.39742
ENSG00000064300.8_at	5.54574	5.72961	5.32549	5.60878	5.59987	5.489	5.64616	5.5509	5.86304	5.45265	5.14457	5.74345	5.48916	5.36293	5.53633	5.68334	5.54803	5.48673	5.56109	5.68641	5.67686	5.46624	5.78821	5.75066	5.47524	5.60637	5.48319	5.4113	5.65306	6.11926	5.67353	5.83367
ENSG00000064309.14_at	2.95767	2.92137	2.79153	2.94113	2.72352	2.6602	2.92502	2.81004	2.89267	2.73075	2.95263	2.83804	2.56581	2.67231	2.98147	2.81463	2.737	3.81809	2.79468	2.81257	2.81586	2.81709	2.80908	2.98488	2.71383	2.88341	2.67775	2.82389	2.77537	2.81531	2.76597	2.86509
ENSG00000064313.11_at	6.25828	5.65421	5.97178	5.94901	6.1371	6.10144	5.74993	5.70044	5.72273	6.46409	6.11288	5.45864	6.25691	6.14747	6.7342	5.96538	6.13597	6.54244	5.9271	5.92789	5.77225	5.83249	5.28361	5.41106	6.01837	6.2936	5.96633	5.80362	5.69981	5.25712	5.9881	5.68607
ENSG00000064393.15_at	9.47158	9.19838	9.89192	9.34435	9.4784	9.1804	9.31436	9.13245	9.29249	9.35874	9.16539	9.6615	9.2439	9.32806	9.34154	9.28497	10.0444	8.47453	9.09531	9.277	9.0271	9.37956	9.31677	8.6826	9.33215	10.43	9.9766	9.61132	9.16488	9.79061	9.16437	8.80801
ENSG00000064419.13_at	7.2165	6.83141	6.88144	6.76509	6.61295	6.92656	6.54082	6.61825	7.15388	6.72851	6.73314	6.73857	6.65402	6.99425	6.84908	6.80731	6.83682	7.03499	6.72174	6.68367	6.74653	6.73656	6.56864	6.25466	6.67497	6.99552	7.22929	6.74297	6.63413	6.66087	6.52646	6.51163
ENSG00000064489.22_at	4.89908	4.40832	5.63806	4.32054	3.85387	5.91523	5.02243	4.82206	4.2099	4.88529	4.00601	3.9477	4.25577	6.50269	4.261	4.59243	4.91995	4.60778	5.32286	4.68939	5.36123	4.16371	4.25269	5.73291	6.64431	4.88687	4.5567	6.11646	4.5054	4.12211	4.63633	6.03723
ENSG00000064490.13_at	6.37212	6.40544	6.32848	6.28905	6.40508	6.88044	6.52252	6.37786	6.55175	6.40049	6.31092	6.63778	6.40934	6.72919	6.26012	6.53038	6.30409	6.3331	6.59401	6.38933	6.66391	6.43942	6.59513	6.52659	6.33218	6.29972	6.52268	6.59358	6.36	6.65307	6.43658	6.50407
ENSG00000064545.14_at	6.22156	6.29402	6.4279	6.20291	6.31106	6.99401	6.36647	6.73306	6.75706	6.53597	6.31814	6.20315	6.20506	7.11712	6.28006	6.50863	6.66323	6.58975	6.55082	6.51893	6.40956	6.69325	6.58753	6.48731	6.47455	6.80096	6.18255	7.00363	6.30673	6.94429	6.48367	6.88573
ENSG00000064547.13_at	5.46203	5.58891	5.69167	5.54095	5.82439	5.48604	5.48404	5.7841	5.74964	5.57868	5.48586	5.63886	5.73619	5.59345	5.15735	5.50956	5.70938	5.38437	5.59495	5.55333	5.65295	5.80488	5.83733	5.80276	5.68106	5.56955	5.33199	5.51049	5.68412	5.87922	5.83301	5.95431
ENSG00000064601.16_at	6.31521	6.68605	7.97693	6.83037	6.32079	6.72276	6.95469	6.94021	6.41696	6.93096	6.88695	7.09344	6.46513	6.69888	6.66649	6.9419	6.25481	6.68001	6.4851	6.90711	6.47414	6.81093	6.8029	7.14534	7.19666	6.29375	6.69114	7.27657	7.00692	6.76591	6.75154	7.11963
ENSG00000064607.16_at	5.91093	5.76619	6.17481	5.88337	6.18893	6.92332	6.09224	6.05829	6.06105	6.95	6.11499	6.04924	6.44487	6.95216	5.9835	6.13945	6.24678	6.54774	6.59634	6.24064	6.32198	6.16012	6.00446	5.65137	5.87786	6.32428	6.14417	6.18957	5.53802	6.11763	5.93552	6.15145
ENSG00000064651.13_at	5.8813	6.01399	5.12964	6.11945	5.62841	4.81678	7.10821	5.51039	6.92005	5.79892	5.80703	5.51912	5.58503	4.92213	6.16801	7.10333	5.95293	5.60838	5.61372	6.29948	5.49631	6.39406	5.58949	4.77608	5.54726	6.23695	5.91761	5.77156	5.01491	5.5964	6.08845	5.12885
ENSG00000064652.10_at	4.55889	4.38186	4.19536	4.411	4.33692	4.3185	4.23951	4.14485	4.49126	4.89118	4.52814	4.50476	4.47804	4.32496	4.39619	4.33283	4.34401	4.34953	4.17015	4.17501	4.06505	4.52225	4.2916	4.22356	4.18235	4.38576	4.65888	4.45396	4.45947	4.57023	3.96904	4.62544
ENSG00000064655.18_at	6.44942	6.56879	5.95755	6.60346	5.26955	6.09865	4.67913	6.54588	5.72082	6.53975	4.81586	4.68807	4.55411	5.96665	6.9321	4.67097	6.88057	7.2765	4.60473	5.22361	4.79634	6.17199	4.87279	5.00641	5.71825	7.36126	4.4552	6.43082	4.60241	6.16072	5.14344	6.15739
ENSG00000064666.14_at	7.26063	7.24947	7.38488	7.27056	7.39263	7.13779	7.3146	7.33763	7.09614	7.42585	7.2336	7.03879	7.10773	7.1063	7.39346	7.25014	7.66776	7.06376	7.26954	7.46455	7.29649	7.36809	7.15482	7.11371	7.45348	7.85923	6.80035	7.29706	7.30824	7.47521	7.47089	7.55702
ENSG00000064687.12_at	6.35328	6.21382	6.46711	6.2204	6.32973	6.54107	6.24306	6.3656	6.34242	6.40501	6.27953	6.40222	6.41667	6.48205	6.21851	6.25416	6.46026	6.51153	6.02738	6.58177	6.06281	6.33279	6.27326	6.5511	6.19294	6.41666	6.16958	6.1799	6.4988	6.55281	6.53622	6.59026
ENSG00000064692.18_at	3.02688	3.1983	2.94269	3.01572	2.90757	3.0019	3.19505	3.13332	3.0371	2.87191	3.00477	3.13986	2.79846	2.98269	3.00371	3.00553	2.95364	3.16337	3.02824	3.00912	2.9739	2.87754	3.17967	3.09786	2.9352	2.98838	3.12401	3.06262	3.08127	3.19103	2.99465	3.10916
ENSG00000064703.11_at	4.40791	4.59373	4.56749	4.37213	4.71475	4.66129	4.64283	4.82957	4.79265	4.92133	4.47219	4.3207	4.67776	4.79239	4.40535	4.55808	4.4838	4.5068	4.69655	4.48004	4.71704	4.52772	3.93542	4.4106	4.84518	4.71029	4.71325	4.61686	4.71584	4.20078	4.5935	4.54074
ENSG00000064726.9_at	6.61632	6.62086	6.59058	6.90592	6.88088	6.70212	6.71846	6.53295	7.14877	6.95854	6.74035	6.90673	6.71127	6.63949	6.71452	6.58188	6.41204	6.76372	6.79087	7.46905	6.79106	7.17338	6.17246	6.01223	6.56556	6.56334	7.12518	6.56062	6.4846	6.48161	7.41376	6.8745
ENSG00000064763.10_at	4.94891	4.65463	5.21823	4.62719	5.92049	6.26755	5.65479	5.73738	5.87879	5.5441	7.08331	6.41677	5.8021	6.40398	6.67476	6.10741	5.74977	4.98711	6.12979	6.34238	6.52484	7.26065	5.13803	5.5343	5.49881	6.31806	7.24235	6.62038	4.22175	5.89553	6.49911	5.11872
ENSG00000064787.13_at	4.0805	4.02988	4.65375	4.12574	4.47961	3.94189	5.42913	4.57979	4.03642	4.10985	4.17894	4.7687	4.8576	4.01411	3.94428	5.87271	4.23843	4.19663	5.04154	5.37765	5.25084	4.05279	4.24477	4.32442	4.01314	4.00293	4.78913	4.10013	4.72989	4.28764	5.3684	4.26975
ENSG00000064835.10_at	2.07645	2.2719	2.41211	2.0083	1.76757	1.84728	2.141	1.96891	2.16933	1.9341	1.73607	1.98364	1.68846	1.9244	1.92562	2.00662	1.96981	2.14152	1.77616	2.01408	2.02866	1.71811	1.7869	2.35918	1.89672	1.82196	2.28127	2.08285	2.05835	2.04651	2.00393	1.94731
ENSG00000064886.13_at	2.92897	2.93177	2.61356	2.98278	2.87432	2.89836	2.96236	2.95643	2.86697	2.74071	2.78987	3.17991	2.61642	2.86457	2.64988	2.91153	2.70523	2.8574	2.92146	2.95287	2.74272	2.7391	3.0045	3.04222	2.83114	2.68803	2.8114	2.86054	2.93289	2.99858	2.84215	3.0477
ENSG00000064932.15_at	6.35408	6.90242	6.50396	6.62382	6.27759	6.58727	6.2788	6.37883	6.14126	6.39411	6.13338	6.24997	6.08593	6.52429	6.12419	6.24632	6.56718	6.26088	6.15605	6.31393	6.16838	6.29345	6.42206	6.36453	6.31844	6.5245	6.23763	6.67013	6.25885	6.39697	6.38614	6.45947
ENSG00000064933.17_at	4.59515	4.14826	3.8827	4.31829	4.22703	3.87485	3.80741	4.22165	4.15107	4.26336	4.58145	3.98127	4.33969	3.68248	4.67184	4.04367	4.01036	4.13419	4.06067	4.17639	4.14793	4.13421	4.08268	4.17316	4.23073	4.20972	4.01192	4.39677	4.06593	3.82168	4.32667	3.92233
ENSG00000064961.18_at	6.09422	6.28258	6.17284	6.17129	6.11145	6.61672	5.96755	6.18595	6.21393	5.98469	5.93916	6.2965	6.2294	6.62008	6.12418	6.01675	6.18517	6.31898	6.21528	6.25336	6.3788	6.19827	6.23461	6.41631	6.18543	6.2417	6.29774	6.32848	6.26076	6.35857	6.36568	6.42713
ENSG00000064989.12_at	5.07	4.63864	4.71622	5.17377	5.96112	4.17605	3.46501	4.42005	6.11813	5.01884	4.96768	3.00389	6.57589	4.10545	3.12722	3.62612	4.97569	2.83869	4.91462	3.88944	5.04105	3.53918	5.31236	4.5825	4.53317	5.41287	3.2107	4.34453	3.58359	5.58383	4.22479	4.60077
ENSG00000064995.16_at	5.55467	5.6361	5.69749	5.63131	5.60124	5.74334	5.31935	5.50376	5.59627	5.9612	5.34273	5.60867	5.67028	5.93124	5.57817	5.36167	5.61684	6.04214	5.90858	5.6343	5.63065	5.58015	5.569	5.51461	5.85352	5.56619	5.58848	5.48937	4.9889	5.60478	5.32826	5.26654
ENSG00000064999.13_at	6.0688	6.07093	6.31937	6.27545	6.11673	6.23692	6.09932	6.39106	5.91605	6.09977	6.09986	5.99755	6.05133	6.38109	6.07715	6.24969	6.35451	6.18054	6.25291	6.14178	6.13195	6.17556	6.28114	6.07311	6.16683	6.22219	5.95598	6.19994	6.31622	6.17369	6.20548	6.01889
ENSG00000065000.15_at	7.29308	7.49628	7.73969	7.49692	7.61414	8.4081	7.60479	7.59856	7.54087	7.6064	7.36603	7.39547	7.52521	8.4096	7.56755	7.7292	7.87131	7.69931	7.70863	7.67223	7.76041	7.75104	7.50881	7.37607	7.539	7.83577	7.66248	7.96557	7.71565	7.67809	7.69191	7.5015
ENSG00000065029.14_at	5.50808	5.37782	6.06083	5.50825	5.86982	5.63804	5.64813	5.76391	5.46587	5.4474	5.56342	5.6785	6.02165	5.68543	5.48701	5.65198	5.58111	5.62049	5.73118	5.69153	5.61665	5.52832	5.64403	5.85485	5.7872	5.59749	5.4922	5.69993	5.90674	5.68122	5.74454	5.65251
ENSG00000065054.13_at	5.85321	5.94726	5.95318	5.9295	5.91317	5.95591	5.87404	6.07446	6.39889	5.93825	5.788	6.09688	5.93191	5.91053	5.94173	5.87436	5.98136	6.04525	5.97743	6.05322	6.04509	6.30855	6.62518	6.32549	6.17773	6.12895	5.9414	6.00757	6.32646	6.64497	6.10258	6.34279
ENSG00000065057.7_at	4.69771	4.91867	4.59374	4.96641	4.81638	4.79828	4.71758	4.94759	5.0342	4.65855	4.72096	4.90942	4.77855	4.87403	4.83061	4.78893	4.86839	4.9486	4.80557	4.73892	4.83838	5.00419	5.24259	4.95672	4.93678	4.90863	4.87202	4.87831	4.87063	5.13538	4.66484	5.11982
ENSG00000065060.16_at	5.65153	5.86915	6.41645	5.78584	6.32698	5.89788	6.02582	6.39173	6.01763	6.10008	6.06164	6.03262	6.17616	5.87294	6.23828	5.98108	5.81594	6.17652	6.24576	5.86123	6.01262	5.61197	6.09239	5.81265	7.06154	6.06573	6.32001	6.05195	6.20834	6.11017	6.0055	5.9631
ENSG00000065135.10_at	8.27362	7.56576	7.23391	7.67505	7.5515	7.66281	7.25486	7.66585	8.47477	8.1172	7.69332	6.98034	7.57272	7.67186	7.20686	7.46769	7.74879	6.99409	7.27871	6.90392	7.2088	7.64756	7.00349	6.98699	7.52545	7.76352	7.24199	7.46766	7.3312	7.09845	7.27751	7.7521
ENSG00000065150.18_at	5.28469	5.43345	5.45329	5.27533	5.35806	5.86744	5.66594	5.52193	5.36794	5.19476	5.25683	5.35003	5.29238	5.84415	5.28494	5.7131	5.60474	5.52523	5.9084	5.48455	6.04512	4.95723	5.88929	5.20126	5.61821	5.65227	5.72315	5.6376	5.47373	5.03396	5.60239	4.93896
ENSG00000065154.11_at	5.65538	5.75112	5.5447	5.73538	5.21254	5.51565	5.3974	5.65648	6.18417	6.78371	5.75472	5.03439	5.16878	5.42036	5.63238	5.4775	5.26385	5.90513	5.39833	4.6239	5.57302	5.93651	5.69591	5.74848	5.22003	5.02048	5.31625	5.77772	5.20532	5.80415	5.20178	6.63863
ENSG00000065183.15_at	5.87621	5.50427	5.42274	5.65049	5.03632	5.83738	5.29767	5.6925	6.15611	5.41488	5.82566	5.72391	5.40103	5.82089	5.3723	5.95583	5.30185	5.42838	6.61692	5.57073	6.47343	5.81365	5.90162	4.7194	5.31979	5.43749	6.44865	6.27285	5.06239	6.15775	5.55366	4.83104
ENSG00000065243.19_at	6.82981	6.18615	6.38515	5.84267	6.78436	6.3902	6.81293	6.24214	6.4581	6.88715	6.60401	6.47258	6.8559	6.18811	6.69173	6.79323	6.29629	6.49607	6.51957	6.63396	6.08974	6.05522	5.47508	6.03307	6.39306	6.12974	6.93164	5.87032	6.15837	5.5925	6.62474	6.08825
ENSG00000065268.10_at	6.13231	6.05721	5.76378	6.11085	6.09129	6.43444	5.89623	6.08996	6.0555	6.00245	5.82288	6.07821	5.92233	6.36794	6.03226	6.14742	6.15106	6.24942	6.27821	6.19265	6.35569	6.25249	6.14558	6.32726	6.00182	6.14048	6.14775	6.19896	6.22015	6.54963	6.18357	6.27393
ENSG00000065308.4_at	8.98353	7.79319	8.28699	8.35366	9.33146	9.35546	8.76805	10.1331	9.07722	10.0719	8.83152	8.98281	9.98605	9.54309	8.78803	8.97727	9.09815	8.83523	9.17378	9.63192	9.0319	9.41322	9.05684	8.79865	8.92068	9.65581	10.0722	9.03881	8.80945	9.35861	9.6702	9.37911
ENSG00000065320.8_at	5.80103	5.73422	5.8437	5.84793	5.7772	5.63818	5.63802	5.84771	5.73936	5.64982	5.71354	5.96369	5.84389	5.56735	5.73484	5.72748	5.9019	5.72439	5.67726	5.8201	5.69661	5.68443	6.03661	6.12621	5.81133	5.97732	5.85406	5.82684	5.94699	6.17987	5.94573	6.05532
ENSG00000065325.12_at	3.12209	3.41257	3.06461	3.0803	3.05322	3.00809	3.09831	3.21722	3.25269	3.05622	3.12338	3.20172	3.05331	3.06463	3.05297	3.04376	3.25092	3.13967	3.19364	3.25448	3.13316	5.48681	3.14387	3.42836	3.07464	3.11273	3.19579	3.06641	3.20619	3.25131	3.24752	3.16477
ENSG00000065328.16_at	3.16616	3.06488	3.20658	3.14717	3.34451	3.21414	3.27169	3.08627	3.21021	3.12073	3.09844	3.42291	4.03368	3.23828	3.07867	3.43581	3.13318	4.66759	3.13559	3.09429	3.22583	3.1217	3.2373	3.22171	2.9912	3.21917	3.38373	3.36524	3.16149	3.45801	3.46502	3.28887
ENSG00000065357.19_at	5.4399	5.44965	5.96135	5.18049	6.0073	5.09137	5.17916	5.46332	5.32172	5.74462	5.41982	5.34783	6.05348	5.15077	5.62483	5.19226	5.41399	5.27227	5.39021	5.70051	5.21226	5.06279	5.44612	5.80822	5.94631	5.51377	5.31322	5.27426	5.72902	5.27598	5.76087	5.57214
ENSG00000065361.14_at	3.84915	4.05166	3.76191	3.85821	3.77428	3.84456	3.85609	3.92734	3.89484	3.71014	3.99824	3.88122	3.72251	3.7519	3.89412	3.88661	3.63433	4.11581	3.86443	3.83896	3.95126	3.92167	3.90154	4.06633	3.71874	3.59523	3.92566	3.83403	3.9504	4.11924	3.82167	3.97967
ENSG00000065371.17_at	2.57572	2.64032	2.51403	2.52908	2.28292	2.42879	2.54535	2.47976	2.76428	2.43083	2.56363	2.74808	2.45403	2.66507	2.45362	2.82358	2.39476	2.69912	2.53261	2.50795	2.42057	2.51959	2.5277	2.48704	2.56926	2.48382	2.65323	2.65028	2.56464	2.6324	2.53582	2.74841
ENSG00000065413.18_at	5.62082	5.40624	6.11803	5.49097	6.13281	5.64959	5.43197	5.8026	5.48022	5.79553	6.18941	5.35906	6.6734	5.63752	5.85594	5.48212	5.7588	5.02063	5.63482	5.82409	5.27421	5.82424	5.62719	5.66497	5.9123	5.59492	5.46617	5.54757	5.28057	5.10843	5.63571	5.43508
ENSG00000065427.14_at	7.59767	8.37719	7.17569	8.51855	6.88976	7.766	7.26471	7.12531	7.59196	7.1897	7.54137	6.76446	7.08559	7.83047	7.47233	7.51566	7.345	7.73557	7.12429	7.21322	7.29034	7.28284	7.36163	7.13074	6.87121	7.22239	6.78458	7.59931	7.43342	7.09619	7.39801	7.11905
ENSG00000065457.10_at	5.4625	6.09765	4.87293	6.16939	4.54989	5.23126	4.58838	4.69381	4.77691	4.77897	4.9142	4.43558	4.76779	5.24733	5.10468	4.82234	4.90608	5.23206	4.47212	4.99498	4.31845	5.05538	4.7509	4.93952	4.22152	4.95386	4.53117	5.15279	4.50943	4.36907	5.18884	4.79262
ENSG00000065485.19_at	7.00771	6.96384	6.66357	6.99655	6.70497	6.46013	6.88467	7.39736	6.78954	6.54561	7.12448	6.22851	6.63292	6.45553	7.0804	6.68612	6.64801	6.99534	7.11674	6.54506	7.11591	6.57669	6.98979	7.10623	6.96119	6.71605	6.11564	6.49088	7.05591	6.30024	6.45314	6.38848
ENSG00000065491.8_at	5.78999	6.0893	6.12649	5.99955	6.10648	4.80216	5.43387	6.07646	5.52955	5.91218	5.37269	5.25327	6.01337	4.97736	5.87488	5.42103	5.83295	5.80348	5.82178	5.65472	5.75489	5.49717	5.56853	5.63525	6.40838	5.78189	5.1133	5.47356	6.12179	5.45329	5.86226	5.83036
ENSG00000065518.7_at	4.3922	4.24849	4.86133	4.27161	4.32629	4.42238	4.20095	4.70101	4.20764	4.41298	4.36846	4.36396	4.52418	4.65381	4.26992	4.40124	4.17509	4.45143	4.49554	4.28406	4.50883	4.45102	4.27815	4.19448	4.11599	4.29971	4.41902	4.46266	4.13846	4.34783	4.18604	4.53223
ENSG00000065526.10_at	7.82019	7.62606	7.36911	7.64166	7.74963	7.40025	7.54871	7.43104	7.28187	7.38375	7.29851	6.90693	7.68058	7.4586	7.38683	7.58329	7.81625	7.35447	7.33277	7.53894	7.28075	7.16649	7.27731	7.14214	7.59873	7.97121	7.40049	7.36676	7.46489	7.10442	7.47479	6.85328
ENSG00000065534.18_at	4.38803	4.4262	4.37255	4.26543	4.4728	4.32377	5.43661	4.44775	4.58898	4.38496	4.28921	5.01342	4.69226	4.26113	4.47578	5.61019	4.27449	5.08018	4.41275	4.53846	4.52566	4.95489	4.43867	4.64888	4.65175	4.21393	4.37763	4.28735	4.43048	4.66561	4.36746	4.69312
ENSG00000065548.17_at	7.05905	6.8967	6.59847	7.12638	7.33864	6.09331	6.10583	6.98019	6.80008	7.21919	6.93073	6.36798	7.26121	6.05597	6.69621	5.9889	6.70852	6.31321	6.9642	6.57867	6.86441	6.69714	7.15917	6.32662	6.88163	6.63471	6.56524	7.0159	6.80942	6.38061	6.70035	6.2844
ENSG00000065559.14_at	5.23285	5.47665	5.43057	5.24134	5.80354	5.65194	5.62589	5.90441	5.80864	6.05105	5.48963	5.34616	5.72252	5.67741	5.65562	5.72028	5.61661	5.49908	5.35585	5.37748	5.3926	5.62125	5.19411	5.5311	5.55569	5.6876	5.49732	5.4155	5.46655	4.84915	5.52114	5.79796
ENSG00000065600.12_at	4.80006	4.92506	4.91681	5.10676	4.89067	5.46306	4.65018	5.02483	4.84976	4.55328	4.94148	4.92601	5.00776	5.43497	5.12176	4.64236	4.70594	5.22582	4.92001	4.76582	4.94153	4.91197	5.15404	4.80788	4.98291	4.64514	4.93956	5.51023	4.98564	4.77596	4.69942	4.65578
ENSG00000065609.14_at	3.42542	3.48368	3.35381	3.3051	3.31494	3.34487	3.36187	3.38399	3.53739	3.21882	3.34697	3.40337	3.27108	3.26015	3.31648	3.36517	3.17487	3.4196	3.27668	3.38378	3.35809	3.39364	3.37371	3.49061	3.31569	3.35069	3.34409	3.38884	3.42671	3.60851	3.41371	3.50735
ENSG00000065613.13_at	7.0056	7.12408	6.39669	6.95527	7.26182	7.22456	6.85239	6.91951	7.72697	8.3724	7.25008	6.63949	7.26558	7.20842	6.87768	6.61397	6.87748	6.66198	6.34661	6.09292	6.32322	7.23501	6.14353	6.41704	7.09282	7.00044	6.88701	6.94046	6.56287	6.66097	6.72283	7.7643
ENSG00000065615.13_at	6.41854	5.52854	5.27666	5.79838	6.00738	6.22133	6.92264	6.01585	5.87323	6.22382	6.08918	5.95452	5.967	6.1971	6.08779	6.08202	6.61342	6.10302	6.45077	5.2042	5.97115	7.13487	6.73736	5.35609	6.2492	6.29087	6.09758	6.45838	5.92914	5.40096	5.41705	5.93303
ENSG00000065618.18_at	4.40585	4.58007	4.45104	4.3587	4.32966	4.48006	4.3302	4.43351	4.55149	4.18841	4.33823	4.53446	4.26924	4.23738	4.33532	4.38629	4.33131	4.40769	4.29933	4.42552	4.43556	4.49874	4.48294	4.75101	4.23366	4.39008	4.42729	4.42981	4.49801	4.63331	4.43779	4.53785
ENSG00000065621.14_at	4.31531	4.17832	4.05253	4.19349	4.09866	4.19433	4.3579	4.58635	5.03108	5.07711	4.24677	4.29293	4.05346	4.29249	4.08572	4.12803	4.23478	4.1616	4.24474	4.06531	4.29067	4.32451	4.55247	4.77814	3.91082	3.90663	4.28291	4.26108	4.43733	4.6397	4.31167	5.01282
ENSG00000065665.20_at	3.91377	3.96959	4.16104	4.02323	4.07348	4.28497	4.06202	4.30911	4.14657	5.62631	4.13258	3.86474	4.05867	4.09211	3.91339	3.86536	4.22597	4.09712	4.00902	3.98	3.87568	4.04728	4.02985	3.95614	4.05211	4.4202	3.94236	4.00609	3.90216	3.82236	4.06283	4.72928
ENSG00000065675.14_at	3.88656	3.73631	4.07009	3.5667	3.9389	3.89041	3.90289	3.73743	3.72405	4.12379	4.04665	4.64263	4.37955	4.16705	3.53756	4.22763	3.97224	4.46776	4.19225	3.9255	4.36014	3.84594	3.6428	4.24822	3.98243	3.93386	4.01412	3.49902	3.75741	3.80329	4.2809	3.87045
ENSG00000065717.14_at	5.74988	5.78916	5.53539	5.64417	5.85383	5.85791	5.7625	5.8481	5.81826	5.59716	5.7212	5.95772	5.74169	5.84444	5.7462	5.74188	5.74378	5.81032	5.76188	5.84571	5.87158	5.88806	5.87594	6.03195	5.86995	5.80465	5.89282	5.83904	6.00848	6.05376	5.82433	6.08793
ENSG00000065802.11_at	5.14609	5.30152	5.10104	5.08121	5.06764	5.05412	5.02738	5.13487	5.25228	5.05824	5.03189	5.24594	5.18369	5.09491	5.11635	5.03052	5.16436	5.29089	5.04891	5.09191	5.1159	5.11647	5.3369	5.36837	5.10439	5.13423	5.38599	5.02591	5.21821	5.26253	5.10723	5.26429
ENSG00000065809.13_at	4.50982	4.81786	5.5018	4.42224	7.37042	4.62097	4.45433	5.15119	5.42903	5.88017	5.37777	4.07472	6.7957	4.80339	5.41874	4.22446	5.07539	4.66687	5.31416	4.42333	5.09011	4.00937	4.09261	5.75186	4.88731	4.86501	3.99172	4.54703	5.39246	5.1647	4.87938	5.61327
ENSG00000065833.8_at	3.3247	3.61612	3.7718	3.38858	4.03674	5.06587	7.05027	4.28538	5.88995	4.92757	5.02482	4.59796	3.68792	4.90536	4.45887	7.14408	4.47755	4.79718	6.07811	4.4191	5.7563	3.35744	4.62745	4.69434	4.60684	3.67828	4.2521	4.42664	5.80861	5.57575	4.04173	4.74204
ENSG00000065882.15_at	5.50651	6.44584	6.56443	6.61609	6.20157	6.5325	5.53271	5.54098	6.01119	6.61475	6.19143	5.97682	6.66198	6.71732	6.03039	5.63625	6.42418	5.81719	6.18533	5.79986	6.26402	6.36859	6.41988	5.59452	6.87292	6.64104	6.3236	6.24763	6.1887	5.94708	5.67079	6.31835
ENSG00000065883.14_at	7.12648	6.7809	7.07913	6.88995	7.464	6.94508	6.92498	7.03319	7.04075	6.87612	7.00204	7.0692	7.37156	7.01744	7.12272	6.82854	7.12393	6.80908	6.81733	7.09339	6.76062	7.04356	6.68045	7.08403	7.27236	7.46368	7.23361	7.11939	7.10663	7.0367	7.12053	6.53402
ENSG00000065911.11_at	5.83794	7.05744	5.86322	6.80664	5.71687	5.32189	5.41184	6.09806	6.63662	5.81201	6.81416	5.72353	5.71817	5.54129	6.74557	5.75914	5.96206	6.931	6.16222	5.72266	5.9619	5.47229	6.14087	5.3973	5.49537	5.90571	5.83404	6.35216	5.90436	5.63403	5.50774	5.44515
ENSG00000065923.9_at	4.98746	5.03603	5.1072	4.85726	4.58201	4.25571	4.21864	5.0738	5.08096	5.2258	5.03315	5.13688	4.56516	4.14614	5.15959	4.09829	5.22915	4.78521	4.62364	4.75223	4.63045	5.0458	5.13523	4.64875	5.20426	5.60309	5.00003	4.48586	4.87754	4.52938	4.64094	4.90945
ENSG00000065970.8_at	5.76359	5.93765	6.07522	5.61366	5.76525	5.88558	5.69962	5.86621	5.86351	5.83579	5.89476	5.79139	6.01513	5.93819	5.87703	5.80381	6.11287	5.7324	5.63166	6.13791	5.60535	6.03559	5.74989	5.91761	6.08705	6.51637	5.90406	6.07602	6.17848	5.84308	6.03397	6.09208
ENSG00000065978.18_at	5.28551	6.17297	6.14462	6.27046	5.93806	6.12426	6.31004	6.18629	6.17916	6.06346	5.59897	6.04892	6.13105	6.29762	6.12654	6.20383	6.19785	6.32985	6.36177	6.09659	6.44441	6.21127	6.00981	6.01801	5.95502	6.04965	6.0887	6.25037	6.09734	6.10744	6.20625	5.69551
ENSG00000065989.15_at	6.18897	6.13399	6.33647	6.21488	6.38006	6.58694	6.18836	6.32693	6.11742	6.2772	6.08109	6.33482	6.39757	6.60658	6.18385	6.3043	6.34869	5.9264	6.31003	6.71716	6.39354	6.35372	6.51063	6.41011	6.49143	6.55401	6.36541	6.3839	6.43568	6.30961	6.74691	6.47527
ENSG00000066027.11_at	5.88169	5.51134	5.29672	5.77134	5.50236	5.58352	5.60856	5.9659	5.24248	5.5285	5.60972	5.46963	5.8315	5.74266	6.05359	5.54371	5.79875	5.62142	5.2441	5.73076	5.39461	6.31779	5.66587	5.28014	5.70106	6.30971	5.63351	5.8173	5.54961	4.74609	5.97787	5.4768
ENSG00000066032.18_at	4.10472	3.57331	3.78891	3.43117	3.40381	3.90111	3.57627	4.11193	3.47137	3.41232	3.62353	3.91762	3.40176	3.80942	3.80744	3.58685	3.61531	3.72341	3.42965	3.50635	3.42924	3.83973	3.44444	3.45445	3.36568	3.53961	4.0126	3.88561	3.45151	3.41144	3.42029	3.40482
ENSG00000066044.14_at	7.09032	6.81348	7.18775	6.91426	7.0572	7.50271	7.16474	6.85172	6.91322	6.87737	6.77583	6.81917	7.09732	7.57818	6.99251	7.22809	7.14325	7.35525	7.13763	7.08437	7.0833	7.0994	6.90599	6.61462	7.01756	7.19139	7.01692	7.32337	6.82936	6.87052	7.02922	6.67691
ENSG00000066056.13_at	4.45782	4.47735	4.37728	4.54521	4.5185	4.43333	4.51527	4.63375	4.50835	4.37449	4.43755	4.68967	4.47913	4.46843	4.53793	4.5306	4.41122	4.48689	4.51431	4.50994	4.58107	4.62811	4.63032	4.66199	4.42655	4.38507	4.42102	4.50246	4.68433	4.8178	4.61804	4.70573
ENSG00000066084.12_at	5.48065	5.57365	6.11943	5.56852	5.76098	5.73063	6.02125	5.68729	5.7469	5.85759	5.67557	5.55981	5.78628	5.83174	5.66927	5.89825	5.85145	5.92016	5.77878	5.69379	5.60923	5.71581	5.62481	5.41501	6.00481	5.75157	5.81679	5.83659	5.83754	5.51466	5.74298	5.65976
ENSG00000066117.14_at	6.20145	6.33668	6.53157	6.33317	6.62511	6.51057	6.45155	6.45302	6.47504	6.45743	6.31163	6.25868	6.57389	6.5077	6.28571	6.36203	6.34663	6.32559	6.46524	6.59658	6.37695	6.27238	6.71274	6.19019	6.94008	6.64394	6.5588	6.47535	6.56364	6.47601	6.64638	6.32389
ENSG00000066135.12_at	5.88935	5.96296	6.73045	5.94547	5.92841	6.20522	6.13406	6.14642	6.29447	6.15224	6.04314	6.30558	6.15182	6.29568	6.21509	6.39583	6.11802	6.69713	6.50041	6.2287	6.42824	6.02012	5.54974	5.47063	6.24217	6.19917	6.70198	6.13228	6.04067	5.97218	6.04495	5.61826
ENSG00000066136.20_at	5.81583	5.5803	6.04293	5.69234	5.70812	5.78517	5.71658	5.74596	5.55798	5.83597	5.64973	5.55362	5.83648	5.89532	5.65606	5.78042	5.66904	5.67406	5.70414	5.61055	5.56901	5.70219	5.47316	5.67863	5.87925	5.75128	5.67146	5.83063	5.84651	5.6914	5.64524	5.54794
ENSG00000066185.12_at	3.86558	3.75487	3.2946	3.77128	3.28118	3.87572	3.48994	3.61899	3.74285	3.52028	4.00353	3.53804	3.22289	3.77459	3.73955	3.17455	3.6554	3.68341	3.36556	3.32398	3.37375	3.36608	3.38563	3.76858	3.30522	3.40999	3.53359	3.77856	3.63834	3.77037	3.30327	3.56532
ENSG00000066230.10_at	4.43455	4.4211	4.08574	4.48798	4.5456	4.50595	4.4453	4.75153	4.7114	4.34107	4.35031	4.7485	4.45314	4.40774	4.26917	4.52678	4.50432	4.41791	4.48065	4.70953	4.53377	4.50714	4.80339	4.94156	4.50545	4.37491	4.67435	4.48954	4.92413	5.10188	4.69637	5.03528
ENSG00000066248.14_at	4.33447	4.55056	4.24891	4.32997	4.2976	4.36835	4.30063	4.50694	4.40489	4.09511	4.20693	4.54262	4.29783	4.18812	4.24264	4.37702	4.2474	4.47754	4.32786	4.40928	4.40822	4.33089	4.55654	4.56425	4.30473	4.21459	4.38232	4.3266	4.48991	4.55301	4.38784	4.65862
ENSG00000066279.17_at	4.78472	4.10891	3.56814	4.13833	4.68316	5.1142	4.13283	3.78688	3.33774	3.77993	3.89923	3.80029	6.95932	5.19268	5.06197	4.29278	4.27746	6.39561	3.83173	3.36021	4.00675	4.02924	3.85785	3.38152	3.28764	4.7538	4.75115	4.20528	3.42086	3.75357	3.90029	3.51564
ENSG00000066294.14_at	3.5433	3.78237	4.0069	3.42592	3.55305	3.70849	4.81762	4.26466	3.90289	3.97364	5.0645	5.01428	3.58687	3.87027	4.48361	4.37713	5.10097	3.31959	4.68078	4.21238	4.5489	5.15986	4.77348	4.05755	4.24246	5.11844	3.74281	3.79313	4.98215	3.52654	3.8274	3.63439
ENSG00000066322.14_at	6.34259	6.2179	6.58182	6.20628	6.59075	6.4434	5.94198	6.48836	6.45047	6.19268	6.40636	6.47111	6.63443	6.31203	6.1545	6.07636	6.3919	6.35638	6.57363	6.5055	6.59799	6.35769	6.43586	6.52616	6.67856	6.42256	6.45364	6.5206	6.45962	6.60052	6.57179	6.56736
ENSG00000066336.11_at	6.35948	6.27555	6.64734	6.06519	6.34274	6.03518	6.52475	6.62148	6.22587	6.1941	6.37041	6.57416	6.23141	6.18375	6.33407	6.35594	6.17848	6.03815	6.48022	6.33542	6.3895	5.99935	6.29013	6.44741	6.34109	6.23183	6.31223	6.44294	6.54113	6.42409	6.51059	6.68514
ENSG00000066379.14_at	4.6783	4.95603	5.14508	5.21259	4.6097	4.8333	4.61698	5.10838	4.73007	4.51452	4.4225	4.76968	4.73323	4.7965	4.67972	4.87722	4.7996	4.72132	4.89344	4.72112	4.94083	4.29236	4.61335	4.65888	4.89028	4.4795	4.69046	4.6676	4.36833	4.61547	4.75167	4.79043
ENSG00000066382.16_at	4.73783	4.5404	3.17614	4.1626	2.88879	4.00495	3.4316	3.52895	3.43082	5.74843	3.3819	3.36175	2.9136	3.78808	4.81684	3.24015	6.01138	4.78946	3.26669	3.09525	3.41928	5.58175	3.0126	3.23662	3.05439	6.09289	3.12389	4.55837	3.31435	3.1958	2.96936	5.10151
ENSG00000066405.12_at	3.55425	3.6935	3.6325	3.61234	3.59062	3.54698	3.7328	3.88891	3.48943	3.54485	3.67715	3.69278	3.41973	3.59076	3.64104	3.60472	3.65194	3.7526	3.58565	3.60731	3.52514	3.64895	3.7094	3.61593	3.59937	3.24696	3.91474	3.60114	3.71937	3.65525	3.71483	3.70416
ENSG00000066422.4_at	6.15328	5.87253	5.98227	6.3223	5.79599	5.79262	5.59591	6.16315	5.98997	6.05645	6.13835	5.53162	6.09912	5.86902	6.11527	5.90888	5.99883	5.80211	6.04438	5.88764	5.93577	5.63531	5.53898	5.53935	5.84438	6.1268	5.90991	5.84356	5.69739	5.34317	6.07066	5.40614
ENSG00000066427.21_at	4.26188	4.45313	4.08918	4.32504	3.78448	4.6657	4.06793	3.75091	4.25852	3.9852	3.913	4.13215	3.75741	4.80262	4.21925	4.22002	4.32469	4.13394	4.04697	4.25922	3.93549	4.0224	3.76702	3.73365	4.23703	4.45407	4.2065	3.62903	3.98436	3.75643	4.1718	3.87052
ENSG00000066455.12_at	7.51001	6.62562	6.89291	6.80817	6.60192	7.5505	6.4284	6.45904	6.75801	6.09074	6.99842	6.53464	6.52485	7.53965	7.49049	6.74204	7.03176	6.6965	6.90196	6.74735	7.0731	6.65685	6.66307	6.89001	7.19161	7.06391	6.85154	6.74971	7.12164	6.23864	6.72218	5.76153
ENSG00000066468.22_at	4.04335	4.01824	3.84365	3.93352	3.8107	3.9904	4.00473	3.94503	3.94059	3.73156	3.86301	4.01328	3.77429	3.87871	3.87081	3.98698	3.74919	3.92137	3.81719	3.94007	3.97702	3.90761	3.99458	4.20174	3.81875	3.7439	3.93235	3.98636	3.83009	4.12777	4.00394	4.06193
ENSG00000066557.5_at	5.60399	5.09428	4.55063	5.0911	5.29176	5.20019	4.68472	4.68046	5.13998	5.99623	5.2466	4.78186	5.34259	5.01078	5.34402	4.67192	4.82561	5.01663	5.2235	4.77067	4.65347	4.88908	4.36316	4.53528	4.77559	4.8359	5.12703	4.7799	4.37667	4.35212	4.72735	4.84376
ENSG00000066583.11_at	7.18396	7.00301	6.45458	6.68239	7.29155	6.55912	6.95007	7.08415	7.97856	7.23728	7.06044	7.73814	7.55044	6.55738	7.2998	7.26644	6.68056	6.74047	6.9899	6.93788	7.10524	7.47072	6.86979	6.9816	7.05658	6.67763	7.9772	7.27843	6.71444	7.54097	6.66617	6.9746
ENSG00000066629.16_at	3.71808	4.14822	3.49271	4.06555	3.94733	3.71351	4.07169	3.73617	4.05987	4.33768	3.96704	3.80657	3.66405	3.62644	4.08237	4.15482	3.72551	4.00731	3.62073	3.59411	3.5455	4.52604	3.57897	3.72336	3.95527	3.75792	3.73565	3.68505	4.42116	3.98961	3.52457	4.07917
ENSG00000066651.18_at	5.34957	4.72826	4.57986	5.30285	4.7062	5.62784	4.92223	4.79066	5.01426	5.80284	5.42021	4.83662	4.8704	5.4626	5.43052	5.02846	5.13591	5.21776	5.32926	4.62185	5.20912	4.94555	5.20429	4.72199	4.29997	5.20342	5.02468	5.23359	5.01412	4.70198	4.68893	4.94323
ENSG00000066654.13_at	5.66272	5.92689	5.74122	6.05678	6.23128	5.98405	5.65203	6.12778	5.95966	6.16219	6.13947	5.40538	6.3042	5.79593	5.91327	5.78664	5.85021	5.859	5.83269	5.7436	5.65533	5.63299	5.5267	5.72254	5.96489	5.93408	5.54116	5.65426	5.70149	5.64266	5.9504	5.66518
ENSG00000066697.14_at	6.40996	6.41334	6.07721	6.34684	6.19338	6.52713	6.40215	6.59675	6.6963	6.73198	6.397	6.62454	6.36759	6.53184	6.16564	6.48234	6.41698	6.33652	6.51356	6.1398	6.53755	6.74041	6.53696	6.3161	6.32452	6.60978	6.54541	6.47626	6.2547	6.47894	6.24971	6.63219
ENSG00000066735.14_at	5.49981	5.57229	5.35659	5.61693	5.57965	5.50139	5.49593	5.42063	5.58837	5.46328	5.44778	5.66941	5.55008	5.44154	5.33978	5.65097	5.63233	5.49536	5.53357	5.82043	5.59907	5.59841	5.75975	5.93735	5.56792	5.6501	5.45237	5.44965	5.80821	6.01808	5.8542	5.94325
ENSG00000066739.11_at	6.25115	5.99065	6.05191	5.86903	5.54876	6.4749	5.3601	5.12038	5.59733	5.42807	5.59877	5.25976	5.49218	6.35473	6.43537	5.34477	5.98036	5.97575	5.63563	5.56873	5.22939	5.30177	5.08738	5.50211	5.81182	6.14614	5.67449	6.06292	5.59041	5.243	5.54548	4.5873
ENSG00000066777.8_at	6.80438	6.3756	6.62776	6.70139	6.7237	6.63635	6.45894	6.48811	6.47616	6.66867	6.99726	6.17287	6.96303	6.74183	6.81837	6.58214	6.52465	6.35182	6.46046	6.63274	6.36236	6.53972	6.23369	5.98359	6.88773	6.91612	6.46229	6.42246	6.23177	5.66632	6.69325	5.96979
ENSG00000066813.14_at	2.12907	2.39873	2.22619	2.06671	2.02153	2.20313	2.09827	2.27291	2.13367	1.92304	2.10643	2.23093	2.04577	2.19156	2.14074	2.11748	1.93779	2.10529	2.04255	2.04603	2.0868	2.14896	2.1029	1.99009	2.00421	1.90706	2.16338	2.16162	2.18217	2.14159	2.13981	2.12187
ENSG00000066827.15_at	5.19561	4.9485	5.23151	5.00364	5.23	5.33258	5.2998	5.15649	5.38177	5.38606	5.06909	5.44554	5.43917	5.40965	5.31426	5.36358	5.18691	5.7284	6.39766	5.49672	6.1531	5.56829	5.13366	5.33176	5.54021	5.24982	5.44255	5.09379	5.2696	5.19269	5.53666	5.26351
ENSG00000066855.15_at	5.44132	5.62196	5.30729	5.6873	5.14467	5.7255	5.249	5.75961	5.34404	5.62722	5.79095	5.032	5.37059	5.43574	6.04788	5.48161	5.32215	5.29346	5.30652	5.121	5.29391	5.69255	5.33012	5.19358	5.22049	5.43243	5.26505	5.68633	5.31884	5.1973	5.19967	5.32074
ENSG00000066923.17_at	4.23053	4.23875	4.23589	4.18101	4.16627	4.22088	4.2679	4.35781	4.38017	4.17107	4.29652	4.35532	4.11138	4.20102	4.26453	4.23442	4.09291	4.29716	4.19818	4.26034	4.17674	4.13884	4.26197	4.40418	4.28532	4.20728	4.27146	4.2931	4.43711	4.4444	4.28932	4.4545
ENSG00000066926.10_at	5.09097	5.22655	5.27815	5.22343	5.23897	5.42416	5.27957	5.3137	5.61376	5.21305	5.43404	5.37021	5.37316	5.58097	5.31396	5.4134	5.17145	5.48929	5.20275	5.31457	5.28235	5.41397	5.37498	5.34457	5.51474	5.12689	5.51018	5.30568	5.52149	5.48135	5.70543	5.35758
ENSG00000066933.15_at	5.7882	5.00346	4.9356	5.14813	5.77887	5.37587	5.29828	5.25513	5.79653	5.84157	5.51953	5.71156	5.79773	5.39554	5.48103	5.36295	5.37422	4.86572	5.54358	5.88754	5.45046	5.71735	5.39127	4.74214	5.34943	5.62847	6.00148	5.25999	5.27595	5.29257	5.78624	5.45056
ENSG00000067048.16_at	4.44293	3.78761	7.53605	3.48658	3.54671	3.72826	7.75277	7.62346	7.29594	3.51435	3.38356	6.89212	3.31111	3.47753	3.49879	7.49243	8.33932	3.64463	3.74228	7.51838	3.52373	6.79449	6.97702	7.11064	3.54405	7.5749	7.31929	6.84525	7.77497	6.35244	7.92688	3.47083
ENSG00000067057.16_at	5.14248	4.86645	4.68605	4.85441	4.72949	4.74771	4.70196	4.81813	4.84378	4.73589	4.57748	5.26772	4.75242	4.76829	4.65831	4.73369	4.8342	5.77779	4.73451	4.90888	4.71123	4.70606	4.88692	5.07637	4.79706	4.85063	4.7707	4.76693	4.97821	5.09345	4.85377	5.02783
ENSG00000067064.10_at	6.53118	6.80119	6.68445	6.90162	6.61606	5.84959	6.76138	6.75165	7.21091	6.67501	6.50838	6.9499	6.72704	6.11106	6.62455	6.58291	7.07199	6.57548	6.59244	6.40922	6.35866	6.02541	6.93273	6.23892	6.56771	6.59819	6.88008	6.39458	6.82894	6.40719	6.7699	6.44175
ENSG00000067066.16_at	6.48564	5.82225	6.65983	5.87418	6.42634	6.38825	6.87943	6.08112	6.5623	6.60008	6.43113	6.20231	6.67257	6.48892	6.30352	6.82861	6.54354	5.78813	7.23985	6.24767	6.97994	6.42001	6.26924	5.98515	6.5673	6.85369	6.39297	6.47385	5.97059	6.47611	6.19812	5.87768
ENSG00000067082.14_at	11.2983	11.3076	10.0561	11.3902	11.563	10.9307	9.26766	11.11	11.26	11.4014	11.1991	10.0034	11.7397	10.6	10.2073	9.2288	11.6319	9.43304	10.9719	9.00204	9.93358	10.9411	10.3625	10.6547	11.3278	11.0466	10.5482	9.35571	10.5504	10.42	9.5372	10.9632
ENSG00000067113.16_at	6.21363	5.32993	5.93677	5.48857	6.09599	5.21374	6.38377	4.87957	6.90601	5.34616	5.61885	6.05539	5.831	5.38336	5.77994	6.11481	5.39435	5.81301	5.96804	5.82569	6.00654	6.08913	5.21214	5.77411	6.27597	5.08295	6.17603	5.39394	6.15895	6.78094	5.71594	5.51462
ENSG00000067141.16_at	6.53078	6.84761	5.85366	6.67994	6.29324	6.6718	6.693	5.88033	7.06834	6.73168	6.83416	6.37356	6.42888	6.6884	6.5899	6.78632	6.29453	6.45539	6.0416	6.454	6.0836	7.40397	6.34439	5.48661	6.17496	6.49469	7.36576	6.5664	5.44117	7.25867	6.32532	6.47283
ENSG00000067167.7_at	11.0765	10.5152	9.75778	10.7683	10.6316	10.8079	9.83327	10.455	10.5902	10.7745	10.8708	10.0058	10.6083	10.8642	10.9242	9.7363	11.0001	10.2945	10.2694	9.9874	10.3601	10.9169	10.4725	10.4499	10.5732	11.1978	10.0545	10.4548	10.3613	9.84266	10.044	10.4874
ENSG00000067177.14_at	3.83436	4.13812	3.34215	4.04823	4.18031	3.45985	3.39913	3.78483	4.47882	4.31826	4.48632	3.76634	4.33764	3.2759	3.82654	3.34469	3.46065	4.10655	4.21864	3.43747	4.25197	3.61334	4.08809	3.71987	3.94492	3.33691	4.10257	4.27255	3.80541	4.4314	3.2301	4.01525
ENSG00000067182.7_at	5.49268	5.57408	5.77197	5.45657	5.13217	5.28776	5.7875	5.54516	5.48196	5.52021	5.54331	5.30262	4.96602	5.18585	5.48312	5.50984	5.61313	5.56575	5.48083	5.34463	5.50231	5.40899	5.91134	5.75924	5.76947	5.58952	5.12373	5.13961	5.73613	5.55884	5.40527	5.95234
ENSG00000067191.15_at	4.75306	4.90262	4.80071	4.85221	4.76936	4.77629	4.90418	4.93118	4.8225	4.73756	4.69882	5.08941	4.77701	4.82938	4.59483	5.00749	4.78419	4.99759	4.7727	5.01372	4.83616	4.89558	4.94095	5.07796	4.86587	4.96542	4.80629	4.9076	4.92917	4.98681	4.87205	5.20756
ENSG00000067208.14_at	6.28096	5.81964	6.07734	5.55059	6.82762	5.88637	6.3172	5.91071	6.35995	6.87017	6.49162	6.29168	6.53239	5.72777	6.47779	6.16355	5.60204	5.69038	6.02668	6.00806	5.85809	6.01158	5.3452	6.29969	6.53886	5.55373	6.44896	5.6469	6.20246	5.81987	5.88368	6.1592
ENSG00000067221.13_at	4.88213	4.92896	4.63467	4.91747	4.86488	5.06575	4.84747	4.80489	4.78609	4.74081	4.77015	5.00433	4.9308	4.90201	4.89477	4.7916	4.95811	4.95252	4.87627	5.01917	4.79554	5.03671	5.0854	5.21809	4.70866	4.93647	5.17139	5.00981	4.97702	5.28697	5.11509	5.28684
ENSG00000067225.17_at	6.16995	6.07536	6.4105	5.99102	6.21986	6.19402	6.73042	6.22878	6.56139	6.28223	5.73938	6.32247	6.27655	6.24787	5.95198	6.83434	6.03302	6.44824	6.19002	6.46045	6.37428	6.72428	6.08752	6.29245	6.37069	6.24058	6.20013	6.30855	6.1922	6.60937	6.81367	6.58609
ENSG00000067248.9_at	6.19273	5.66984	5.60998	5.81882	6.1032	6.19386	6.07232	5.76009	7.01944	6.50623	6.15341	6.16914	6.04002	6.22683	6.1513	6.27441	5.63457	5.88241	6.39788	5.87243	6.60281	6.30543	5.66034	5.17757	5.76658	5.68073	6.39667	6.44992	5.61766	6.39621	5.85282	5.92275
ENSG00000067334.13_at	5.8258	6.29558	5.58317	5.48595	6.06681	5.30386	5.85708	5.60463	6.06645	6.28927	5.70196	5.25381	6.0483	5.29836	5.65984	5.46096	5.45771	5.68525	5.64636	5.77407	5.51271	5.36656	5.38754	5.46886	5.88152	5.23959	5.50516	5.57856	5.6646	5.55691	5.74404	5.49263
ENSG00000067365.14_at	4.82882	4.74933	4.83362	4.69972	4.82626	4.98034	4.72912	4.71789	4.71943	4.91342	4.71114	4.89085	4.82906	4.83706	4.69339	4.70279	4.78319	4.87996	4.9042	4.86348	4.79337	4.76853	4.97299	4.96328	4.82552	4.81535	4.75838	4.75923	4.94488	5.03095	4.87612	5.11021
ENSG00000067369.13_at	5.4617	5.40843	5.47545	5.44443	5.96706	5.50244	5.83054	5.61887	5.59742	6.04439	5.61919	5.71828	6.00154	5.58174	5.53798	5.83762	5.43762	5.51235	5.50228	6.05568	5.4285	5.94465	5.42479	5.36099	5.72055	5.47567	5.8569	5.53482	5.56373	5.36206	6.10841	5.52612
ENSG00000067445.20_at	4.15645	4.53789	4.08124	4.5181	4.17659	3.9315	4.16078	4.34064	4.25601	4.36219	4.07683	4.22794	4.16303	3.85263	4.3258	3.98832	4.04328	4.272	3.94141	4.18763	4.02769	3.91156	4.28394	4.30589	4.04772	4.07605	4.1021	4.07158	4.2169	4.12555	4.07959	4.43087
ENSG00000067533.5_at	7.07259	6.45218	5.50982	6.71739	5.81981	6.46154	5.73909	6.06173	5.65182	6.08629	5.89877	5.4041	5.57279	6.4513	6.63463	5.54319	6.68141	6.1939	5.84358	5.58484	6.03064	6.25795	6.23761	5.0169	5.74065	6.70865	5.46457	6.87104	5.3487	5.68756	5.5594	5.23302
ENSG00000067560.10_at	9.88906	9.44429	9.99123	9.87645	10.1659	9.52162	9.6359	10.6059	10.1547	10.3342	9.89447	9.62823	10.148	9.81913	9.59457	9.71295	10.1646	9.34402	9.77935	9.76	9.66551	10.02	10.0219	9.59092	10.2792	10.0419	9.82241	9.80568	9.93296	9.73485	9.98543	10.0339
ENSG00000067596.10_at	6.22927	6.22656	6.28902	6.08377	6.07236	6.29226	5.9449	6.12117	6.09759	6.58099	6.05974	5.56755	6.12018	6.43978	6.1763	5.9957	6.33249	6.26724	5.87213	5.96865	5.65624	6.01625	6.01995	5.72672	6.27954	6.28058	6.03447	6.21062	5.97627	5.78483	6.05306	6.15289
ENSG00000067601.7_at	5.68163	5.512	5.12015	5.57629	6.10194	5.62368	5.86884	5.04755	5.58848	5.1838	5.95355	5.70952	6.27186	5.8211	5.70493	5.56126	5.60049	4.89197	5.98369	5.62926	5.23631	5.46488	5.82211	5.4406	5.54036	5.8536	5.23649	5.17034	5.55072	5.56203	5.47845	5.84998
ENSG00000067606.16_at	5.59756	5.74769	5.84203	5.71323	5.82239	5.69485	5.64293	5.58147	5.58812	5.37503	5.36087	5.77257	5.77101	5.63363	5.66565	5.65845	5.66103	5.5206	5.70397	5.68465	5.70473	5.45666	5.87018	5.82984	5.70069	5.65534	5.70152	5.54037	5.76704	5.78576	5.65069	5.62727
ENSG00000067646.11_at	3.81987	3.29065	5.70784	3.62953	3.54492	3.46367	5.74591	5.51252	6.19874	3.62764	3.79416	5.31751	3.71852	3.63349	3.56628	5.51686	5.7914	3.50863	3.70427	5.77822	3.4671	5.70202	4.72772	5.59914	3.81132	5.82043	5.94163	5.57514	6.10374	5.30422	6.24679	3.81096
ENSG00000067704.9_at	6.96782	6.66374	5.94023	6.81698	6.06293	7.21449	5.63552	6.47457	6.87287	5.9789	6.46163	5.96281	6.29958	7.26243	6.75433	5.94601	6.74698	6.82626	6.12805	6.0706	6.45384	7.3484	6.54971	5.51997	6.15023	6.9324	6.42131	6.96783	5.59599	6.023	5.68042	5.6396
ENSG00000067715.13_at	5.06285	5.19899	3.891	5.06078	5.34352	3.70343	4.94028	4.2718	4.88348	3.88039	3.9516	3.90754	5.56206	3.7143	5.03391	4.91262	5.64146	5.1766	4.12797	5.72517	3.94732	4.64036	3.68713	4.81544	5.50511	5.63021	3.85003	3.80456	5.09911	5.20492	5.30152	3.71192
ENSG00000067798.14_at	2.31838	2.61527	2.40436	2.56842	2.08509	2.23783	2.50418	2.85492	2.21586	2.10978	2.27983	2.37964	2.05129	2.1586	2.17426	2.51261	2.23761	2.3641	2.22677	2.31836	2.19862	2.2312	2.12902	2.36428	2.24178	2.16575	2.32553	2.26309	2.34138	2.29563	2.34087	2.3262
ENSG00000067829.18_at	7.2101	7.06267	7.70745	7.2675	7.75534	7.47234	7.66066	8.16936	7.17421	7.17809	6.96541	7.57602	7.80291	7.86354	7.05891	8.01853	7.56217	7.62816	7.39798	7.88294	7.38963	7.50179	7.73294	7.4291	7.48109	7.52521	7.65925	8.32461	7.55106	7.96558	7.9718	7.44425
ENSG00000067836.12_at	5.98573	6.04442	6.05359	6.07016	5.98639	5.93377	5.89141	6.05319	6.00048	5.83758	5.91339	6.06438	5.8501	5.85844	5.88704	5.98904	5.9274	5.95252	6.08742	6.04968	6.08145	6.00076	6.01917	6.20333	6.01488	5.93448	5.90388	5.97438	6.24533	6.35889	6.13898	6.22387
ENSG00000067840.12_at	6.23847	6.0874	5.82679	6.11673	6.06471	6.02353	6.11106	6.11731	6.15347	5.88549	5.84813	6.17743	6.05689	5.94579	5.98086	6.03769	6.09927	6.1222	6.11393	6.03218	6.25536	6.09535	6.15795	6.46977	5.94644	5.85284	6.13267	6.08594	6.22708	6.4215	6.22659	6.32597
ENSG00000067842.17_at	4.79295	4.7311	4.49108	4.74025	4.60372	4.62516	4.6489	4.77271	4.74245	4.64304	4.63195	4.89222	4.67345	4.60257	4.63619	4.62042	4.69935	4.64517	4.59183	4.76866	4.71955	4.89544	4.85312	5.08096	4.5465	4.71942	4.65497	4.68647	4.82237	5.03168	4.72623	4.96502
ENSG00000067900.7_at	6.93814	6.37658	6.53677	6.58529	7.34927	6.36482	6.68292	6.59214	6.90045	6.88507	6.94617	6.28803	7.31067	6.33723	6.97518	6.4794	6.54009	6.36319	6.38597	6.50794	6.04541	6.69747	6.14371	6.21417	6.87076	6.6294	6.28914	6.18716	6.58084	6.06524	6.66558	5.97401
ENSG00000067955.13_at	6.47057	6.95045	6.35871	7.02774	6.10607	6.56142	6.67493	6.49095	6.43552	6.43509	6.4011	5.99855	6.17164	6.71334	6.69111	6.99888	6.46108	6.46574	6.00817	6.58116	6.0142	6.442	6.35646	6.15161	6.18091	6.72099	6.08746	6.5001	6.31263	6.11773	6.60326	6.35777
ENSG00000067992.12_at	4.91031	4.74851	4.88135	4.63918	4.71938	4.79035	4.94451	4.93185	5.16335	4.99879	5.01368	4.70108	4.92282	4.96173	4.83799	5.04884	4.91586	4.66597	4.7222	4.90862	4.80685	4.93366	4.67416	4.66426	4.98654	5.03403	4.72071	4.77495	5.13266	4.79589	5.06147	4.75196
ENSG00000068001.13_at	5.27608	5.37522	5.15385	5.49245	5.33924	5.40028	5.32265	5.43629	5.47957	5.15397	5.17335	5.52615	5.26165	5.30918	5.31406	5.35804	5.11387	5.42459	5.1955	5.48632	5.42811	5.38322	5.41779	5.6222	5.30567	5.0165	5.39388	5.31011	5.56878	5.75076	5.45386	5.53713
ENSG00000068024.16_at	5.50725	5.51941	5.66703	5.47245	5.49977	5.37032	5.28269	5.48401	5.50863	5.34796	5.44952	5.49534	5.28403	5.27876	5.45347	5.32072	5.55309	5.57918	5.26849	5.45933	5.27987	5.41692	5.66607	5.63503	5.48852	5.61145	5.40796	5.46812	5.53138	5.66312	5.40649	5.47696
ENSG00000068028.17_at	5.39927	5.76317	5.41041	5.57853	5.77076	5.46583	5.63647	6.09488	5.89129	5.82642	5.72811	5.61367	5.84344	5.44809	5.65293	5.65736	5.60471	5.45627	5.72877	5.60579	5.55916	5.39341	5.84163	5.80709	5.58604	5.3555	5.45443	5.583	5.70229	5.78673	5.75781	5.75433
ENSG00000068078.17_at	10.2742	9.95835	5.45859	9.68949	5.67015	5.63016	5.63254	5.78419	5.88571	5.61637	6.01469	6.01127	5.60051	5.59392	10.2045	5.62015	10.4203	10.7319	5.71815	5.95406	5.77096	5.74606	5.86209	6.2098	5.76979	10.363	5.7989	5.78231	6.00105	6.02328	5.90876	5.90975
ENSG00000068079.7_at	6.0698	6.10042	6.34784	6.19031	6.06654	6.55711	6.14193	5.8642	6.32582	6.13364	5.92524	6.48359	6.54737	6.81311	5.9954	6.33744	6.07927	6.27296	6.40708	6.20596	6.42218	5.95388	5.77893	6.13073	6.15489	5.76657	6.27892	6.25123	5.92637	6.6856	6.02032	6.32824
ENSG00000068097.14_at	4.37173	4.34071	4.00631	4.47645	4.29858	4.61222	4.37819	4.28787	4.24167	4.52142	4.07069	4.18067	4.32986	4.64434	4.74756	4.42426	4.31599	4.76973	3.96983	4.28585	4.00934	5.10551	4.49482	4.04945	3.87411	4.42244	4.52017	4.34065	4.05534	4.03287	4.31399	4.46762
ENSG00000068120.14_at	5.78225	5.94933	5.96035	5.80368	5.61372	5.6984	5.54145	5.90958	5.6206	5.9198	5.61593	5.60539	5.71349	5.49899	5.79114	5.74524	5.5236	6.45106	5.86211	5.51903	5.93333	5.64035	6.03833	5.75511	5.71474	5.56244	5.60139	6.08919	5.63226	5.92512	5.66318	6.10595
ENSG00000068137.14_at	6.01095	5.92214	5.58627	5.93871	6.0762	6.00877	5.99734	6.03976	6.18383	5.85754	5.76095	6.25387	6.01597	5.89056	6.02493	5.99807	5.99809	6.54151	5.87242	5.94964	6.00653	6.53218	6.09223	6.50947	5.97542	6.28507	5.97492	6.00787	6.39691	6.50831	5.865	6.23288
ENSG00000068305.17_at	6.64163	6.44759	6.59978	6.42466	7.58428	6.76927	6.91021	6.72001	7.08493	8.02165	7.17699	7.08507	7.19122	6.75103	7.10927	6.84256	6.95532	6.29768	7.09993	6.9855	6.64768	6.80739	6.50206	6.24392	6.69193	6.72876	7.387	6.36509	6.34916	6.45275	7.08799	7.24626
ENSG00000068308.13_at	6.99041	7.09916	7.14528	6.96697	6.97535	7.01163	6.73239	7.03503	6.98464	6.7779	6.72506	6.78908	7.08098	7.16332	7.02464	6.85695	6.9709	7.13884	6.82786	6.80631	6.7466	7.11488	6.68507	6.9611	7.12016	7.12046	7.03656	7.09328	6.79332	6.94884	6.86725	6.89726
ENSG00000068323.16_at	5.99903	6.12405	6.38492	6.1189	6.3609	6.15711	6.1334	6.2764	6.04126	6.12393	5.98226	6.14863	6.35627	6.10815	6.07658	6.11182	6.35559	6.05817	6.00375	6.22174	5.92155	5.9252	6.11791	6.15499	6.47428	6.39607	6.4489	6.21402	6.52355	6.18111	6.45969	6.21898
ENSG00000068354.15_at	5.75682	6.25738	6.51643	6.11117	6.38751	6.16152	6.12764	6.42993	6.30044	6.27096	6.07964	6.00836	6.2989	6.31779	6.23594	6.03963	6.23316	6.17984	6.21267	6.24837	6.14051	6.38204	6.20603	6.11437	6.61964	6.1177	6.17438	6.49996	6.5645	6.28589	6.28805	6.28736
ENSG00000068366.19_at	6.24299	5.5856	5.65833	5.84014	5.87178	6.26075	6.06664	6.99344	6.14721	5.56536	5.88773	6.60564	6.05105	6.2206	5.93413	6.4399	5.75645	5.70886	5.94394	6.22927	5.94637	5.77434	5.16335	5.288	5.81467	6.01551	6.93545	6.75268	5.1734	5.69602	6.28214	5.34605
ENSG00000068383.18_at	5.41538	5.10428	5.68708	5.28376	5.47435	5.44685	5.39332	5.46583	5.59298	5.4718	5.20396	5.72033	5.49559	5.44431	5.34487	5.18891	5.22009	5.50292	5.28596	5.49666	5.32741	5.41325	5.2394	5.88746	5.49192	5.12291	5.48005	5.31431	5.78452	5.53546	5.40372	5.63587
ENSG00000068394.10_at	6.02818	5.91172	5.84374	5.90818	5.77823	5.98549	5.56181	5.71795	5.93531	5.65458	5.72502	5.75547	5.82412	6.16222	5.76304	5.89981	5.75242	5.95728	5.67706	5.49587	5.80954	5.83232	5.81215	5.91647	5.71055	5.64263	5.86878	5.97391	5.66168	5.84419	5.80759	5.58694
ENSG00000068400.13_at	5.969	6.03013	6.15555	5.9085	5.91179	6.26716	5.89212	5.84262	5.84636	5.82958	5.90011	5.95202	6.0162	6.23544	6.03914	6.05046	5.8557	6.07923	5.94299	5.86232	5.70719	5.69823	5.58259	5.85252	5.93586	5.71033	5.98713	6.07438	5.79728	5.83312	5.82091	5.55931
ENSG00000068438.14_at	7.01311	7.31612	7.05551	7.35084	6.83159	7.03623	6.77293	6.94062	6.61686	6.74119	6.91554	6.48911	6.8908	7.10626	7.29189	6.9945	6.93618	7.25164	6.81965	6.54788	6.8684	6.82568	6.72661	6.80825	6.95576	6.79351	6.60923	7.37842	6.92207	6.79353	6.63484	6.56366
ENSG00000068489.12_at	4.35354	4.02687	4.2172	4.46349	3.87479	4.44006	4.24294	4.14587	3.92702	4.06266	4.27461	4.37324	5.1792	4.52115	4.36829	4.3634	4.21756	5.7215	3.8596	3.83437	4.03182	4.35903	4.26439	4.06253	4.25898	4.24575	4.53018	4.11005	3.98989	4.36488	4.43083	4.31591
ENSG00000068615.17_at	3.58267	3.61578	3.28539	3.65189	3.52552	3.55793	3.50386	3.60964	3.58353	3.33277	3.55888	3.65513	3.43095	3.566	3.51871	3.5579	3.57832	3.9278	3.62482	3.62102	3.58995	3.57188	3.73557	3.64713	3.45447	3.47294	3.40715	3.5838	3.71189	3.69538	3.78014	3.86298
ENSG00000068650.18_at	4.71395	4.60665	6.63822	4.65791	5.37344	4.99805	4.71979	5.34067	5.33951	4.41843	5.04344	5.03732	5.38263	5.0194	4.78237	4.60872	5.56442	5.11798	4.43022	4.48901	4.48961	4.73715	5.35605	5.20374	5.36961	5.58807	4.58398	5.15321	5.32607	5.32183	4.81697	4.91705
ENSG00000068654.15_at	5.75451	5.85384	5.99634	6.036	5.64305	6.14651	5.96487	5.90919	5.72115	5.69336	5.59482	5.49462	5.67079	6.16779	5.97774	6.05689	5.89636	6.345	6.16082	5.59541	5.91958	5.54993	6.25802	5.40746	5.69056	6.11573	5.77003	6.13527	5.52133	5.8312	5.59194	5.47428
ENSG00000068697.6_at	9.61481	9.57123	9.07782	9.54917	10.0986	9.84744	9.34846	9.85532	9.95811	9.61098	9.89592	8.7096	10.0659	9.84882	9.85175	9.30099	9.49456	8.91783	8.86853	9.24782	9.02185	9.61554	9.80727	9.50937	10.0029	9.53929	8.95082	9.33498	9.62047	9.25984	9.29205	9.13536
ENSG00000068724.15_at	6.18149	6.65683	6.44033	6.77565	6.45299	6.55815	6.37627	6.68633	6.28265	6.61667	6.45321	6.37641	6.54915	6.59747	6.38862	6.25909	6.57953	6.41554	6.02109	6.22634	6.01181	6.47868	6.78274	6.43276	6.25569	6.64944	6.38343	6.48993	6.44584	6.35071	6.17065	6.67237
ENSG00000068745.14_at	5.22215	5.35047	5.75931	5.21302	5.23342	5.58137	5.40331	5.27796	5.32028	5.56203	5.06746	5.36835	5.31176	5.48506	5.27507	5.31805	5.30512	5.46214	5.60585	5.59457	5.44714	5.12487	5.38406	5.05933	5.18612	5.28539	5.29458	5.18224	5.05964	5.24134	5.40234	5.21824
ENSG00000068781.21_at	3.20646	3.49227	3.42825	3.25539	3.32637	3.25094	3.32183	3.40471	3.24705	2.93215	3.41952	3.49078	2.83831	3.54806	3.06242	3.26803	3.35984	3.49125	3.16434	3.23974	3.44792	3.44451	3.49124	3.76013	3.31309	3.00909	3.22111	3.30311	3.42444	3.32742	3.09415	3.52826
ENSG00000068784.12_at	6.32394	6.47415	5.80652	6.56965	6.0398	6.14272	5.24083	6.01637	5.72591	6.01499	6.74836	5.22777	6.07869	5.93705	6.54938	5.67352	6.0085	5.9715	5.86912	5.58986	5.83895	5.84799	6.19315	5.76651	5.81361	6.12802	5.41669	6.13944	6.06021	5.05447	5.67482	5.64805
ENSG00000068796.16_at	6.94309	6.28356	6.08936	6.40834	6.89106	6.17176	6.68287	6.78296	7.28009	7.23608	7.02379	7.12326	6.95812	6.14075	6.86721	7.04611	6.57559	6.32915	6.63997	6.8116	6.83107	7.20227	6.39581	6.09139	6.72177	6.77698	7.15356	6.90186	6.06767	6.65056	6.43681	6.85182
ENSG00000068831.18_at	5.13774	5.21277	5.35582	5.22704	5.29734	5.22653	5.3749	5.36651	5.21868	5.18265	5.33989	5.66124	5.23537	5.27428	5.13675	5.29669	5.27926	5.25212	5.21135	5.38666	5.35026	5.2176	5.41876	5.71461	5.48012	5.24793	5.18658	5.18486	5.35332	5.46337	5.5279	5.60593
ENSG00000068878.14_at	6.7299	6.85349	6.56703	7.06592	6.99429	6.54993	6.36951	6.40618	6.31699	6.95506	6.53065	5.9873	6.98518	6.58268	6.9094	6.31851	6.60552	6.46788	6.42908	6.25778	6.22965	5.95734	6.50507	5.82817	6.27075	6.7753	6.42893	6.08453	6.19296	5.68648	6.36053	6.19279
ENSG00000068885.14_at	3.79081	3.71795	3.89761	3.82785	4.24394	3.6773	3.91038	4.06302	3.48183	3.9789	3.76397	3.83612	4.53673	3.68784	3.95137	4.00544	3.4931	3.81216	3.90816	4.0539	4.15756	3.68291	3.42422	3.45787	3.55875	3.64838	3.86522	3.55929	3.62668	3.33321	3.91172	3.71915
ENSG00000068903.19_at	5.96132	6.0044	6.16098	6.08005	6.11426	5.85065	5.8917	6.14239	6.26487	6.15586	5.96788	6.05361	6.09438	5.86167	6.07401	5.95293	6.32073	6.01943	5.92782	6.13094	6.08152	6.33029	6.35032	6.33934	6.11825	6.38531	5.99867	6.08943	6.32611	6.51707	6.18461	6.39406
ENSG00000068912.13_at	9.18661	8.42561	7.39009	9.10205	8.81972	8.64389	8.10205	8.66546	8.581	8.37556	9.81711	8.10509	8.54917	8.57253	9.3213	7.96733	8.43777	7.78127	7.80047	8.00023	8.02254	8.74548	9.21169	9.02817	8.43851	8.69153	7.99932	8.63091	8.24838	7.77674	7.95491	7.73295
ENSG00000068971.13_at	5.35542	5.32794	5.93271	5.39886	5.65508	5.47291	5.39978	5.56598	5.12933	5.26065	5.28446	5.31211	5.67189	5.57161	5.68241	5.58543	5.21352	5.51787	5.36498	5.55119	5.48499	5.32783	5.44016	5.42978	5.38423	5.26548	5.52519	5.56574	5.9126	5.47872	5.50454	5.46434
ENSG00000068976.13_at	4.73589	5.1338	5.41091	4.79242	4.99758	4.81094	5.75928	4.91851	4.89706	4.73305	4.96508	5.00776	4.91146	4.62943	4.83936	5.66603	5.08891	5.0376	4.99859	5.1357	4.8834	4.84321	5.0453	5.22656	5.06447	5.19162	4.84929	4.92648	5.24316	5.16036	5.31098	4.85442
ENSG00000068985.4_at	2.8885	2.93381	2.88418	2.9314	2.81613	2.8073	2.72709	3.04298	2.84857	2.72452	2.62705	3.19514	2.47394	2.99572	2.79369	2.90742	2.89871	2.76888	2.90994	2.86637	2.82402	3.26636	2.9955	2.92423	2.90695	2.76461	3.08001	2.8065	2.97494	3.18635	3.10332	3.12355
ENSG00000069011.15_at	5.4001	5.35376	5.00891	5.38759	5.37705	5.26251	5.31365	5.27585	5.42176	5.10333	5.11631	5.7393	5.38395	5.13594	5.22925	5.23021	5.29437	5.6247	5.32809	5.40221	5.27069	5.39138	5.55558	5.67207	5.37616	5.30498	5.5337	5.35832	5.56783	6.01544	5.3189	5.58449
ENSG00000069018.17_at	2.55076	2.55245	2.52383	2.40691	2.39088	2.51224	2.57189	2.69316	2.50431	2.17689	2.54096	2.38004	2.39833	2.30142	2.51967	2.39336	2.36132	2.42478	2.54663	2.38192	2.50856	2.48979	2.5281	2.78954	2.37682	2.431	2.46823	2.33359	2.45468	2.51698	2.52622	2.43525
ENSG00000069020.18_at	5.17455	6.06729	5.57628	5.83609	4.87139	4.6646	5.40733	5.57374	6.16382	6.2546	5.22858	5.28915	4.71605	4.65433	5.24229	5.3893	4.94608	4.85459	5.66786	5.17444	5.66238	4.75196	5.66919	5.33221	4.85777	5.08388	4.73429	5.57936	4.9075	5.75396	4.94608	5.68956
ENSG00000069122.18_at	2.29551	2.41214	2.40233	2.07004	2.17466	2.24347	2.44629	2.41291	2.29072	2.11711	2.26286	2.62184	2.17377	2.25668	2.08219	2.56006	2.18037	2.52321	2.0621	2.2822	2.39842	2.3791	2.10692	2.2595	2.27381	2.04363	2.35191	2.40255	2.21632	2.24795	2.27148	2.42093
ENSG00000069188.16_at	4.85448	4.76141	7.76021	4.83881	4.95779	4.82781	4.97416	4.99169	4.99181	7.30632	5.33264	4.98885	4.80512	4.76644	4.79379	4.85877	4.83694	4.86072	4.82919	4.95841	5.03951	5.00716	5.06591	5.37094	4.77434	4.80756	4.9586	4.88784	5.07509	5.27751	5.00579	7.19724
ENSG00000069206.15_at	1.87613	2.03029	2.02372	1.85855	1.6951	1.83111	1.97656	1.91196	1.93192	1.70074	1.94873	1.94803	1.68818	1.85091	1.73649	1.84832	1.77198	1.88186	1.85998	1.87145	1.87309	1.98751	1.74925	1.85052	1.73495	1.73913	2.03463	1.92217	1.85652	1.87574	1.9528	1.91788
ENSG00000069248.11_at	5.5829	5.30059	5.06517	5.24373	5.08899	5.64495	5.01848	5.245	4.98696	5.14941	5.11111	4.69257	5.33803	5.78812	5.50152	5.11207	5.61141	5.87925	5.17355	4.7284	5.10264	5.67424	4.91683	4.55625	5.13682	5.63911	5.07264	5.78281	4.70022	4.81436	4.83483	4.5856
ENSG00000069275.12_at	8.26762	7.64322	7.26368	7.76523	7.47694	8.80353	7.76123	7.60367	7.43359	7.08991	7.4211	7.49094	7.63035	8.95373	8.11934	7.60121	8.59979	8.37328	7.12831	7.67206	7.215	8.1784	6.9405	7.54262	7.73078	8.47533	7.21511	8.02397	7.58978	7.1374	7.71418	6.70715
ENSG00000069329.16_at	7.16207	7.04207	6.40774	7.35299	6.13573	6.99878	6.34019	6.29186	6.85461	6.5791	7.01391	5.91216	6.55063	7.21567	6.89053	6.73462	6.59944	7.00639	5.98421	6.56918	6.06433	6.96747	6.14405	6.5562	6.59768	6.77559	6.03422	6.89417	6.70291	6.04572	6.55906	6.45934
ENSG00000069345.11_at	6.08336	6.28784	5.79634	6.2067	5.66519	6.04238	6.05936	5.71391	6.15387	6.15278	6.02111	5.46589	5.73925	6.08225	5.97977	5.81183	5.74794	5.88355	5.51782	5.81903	5.551	5.89484	5.42198	5.73199	5.91131	5.80576	5.30274	5.98236	5.99878	5.45416	5.88377	5.86882
ENSG00000069399.14_at	6.15478	6.79235	6.6473	6.51101	6.19736	6.38932	6.61655	6.03567	6.2105	6.079	5.88669	5.96745	5.97705	6.34465	5.85133	6.39599	6.62781	6.23098	6.11742	6.35739	6.01151	6.19424	6.34816	6.42109	6.54131	6.49408	6.54735	6.71123	6.25918	6.64124	6.62092	6.44841
ENSG00000069424.14_at	5.82353	5.75288	6.279	5.74932	5.88199	5.76471	5.99856	6.04302	5.91108	5.67607	5.83706	5.99652	6.01607	5.78055	5.79164	5.99271	6.01576	6.49898	6.24426	6.20514	6.25808	5.76801	6.16922	6.31122	5.97302	5.97146	6.02704	6.38687	6.26721	6.28202	6.30415	6.07329
ENSG00000069431.11_at	2.13587	2.14265	2.19184	2.08491	1.92699	2.03813	2.20021	2.22761	2.08915	1.94707	2.06273	2.26345	1.85087	2.06783	1.93775	2.19614	2.01429	2.06576	2.05659	2.09642	2.09385	2.07791	2.00098	2.06144	1.96525	1.93116	2.27426	2.14556	2.13294	2.07638	2.03572	2.12584
ENSG00000069482.6_at	5.4871	5.85723	5.46105	5.76608	5.73445	5.82602	5.81867	5.72092	5.72545	5.50291	5.64526	5.80598	5.53134	5.47749	5.58996	5.7624	5.75223	5.73448	5.66163	5.85557	5.82996	5.82313	6.16595	6.00959	5.8106	5.72378	5.66249	5.75221	5.66554	6.20385	6.00832	5.96126
ENSG00000069493.14_at	3.71714	2.99783	4.31094	3.11958	5.34664	4.3808	3.78997	3.85962	3.63881	4.33357	4.77091	4.13529	6.12939	4.61354	4.21999	4.00847	3.67387	3.73819	3.94631	3.76371	3.59114	4.08	3.274	3.84481	4.65517	3.30826	3.52837	3.59215	5.85657	3.32402	3.57773	3.63626
ENSG00000069509.5_at	5.19976	4.34925	4.5316	4.54119	4.52452	4.77188	4.05045	4.7338	4.5698	4.70509	4.7737	4.46578	4.702	4.44069	4.23424	4.58638	4.46784	4.25441	4.1874	4.39523	4.39017	4.60948	4.23358	4.69353	4.71752	4.3696	4.65434	4.91745	4.2476	4.46629	4.56927	4.78026
ENSG00000069535.13_at	3.09148	3.35405	3.1124	3.06367	2.95256	3.15223	3.15561	3.33731	3.23522	2.9574	3.24942	3.57617	2.96162	3.16041	3.10193	3.174	3.12458	3.33431	3.18708	3.35405	3.29288	3.23558	3.07304	3.51598	3.27434	2.98738	3.36718	3.24771	3.20892	3.2197	3.16062	3.25399
ENSG00000069667.15_at	5.17364	5.12141	5.78604	4.93056	5.60525	5.78958	6.38925	5.54573	6.24743	6.9369	5.70601	6.15575	5.73076	5.71584	5.82849	6.09959	5.67763	5.58555	6.05461	5.78842	5.60136	5.7884	5.10253	4.95874	5.75001	5.70267	6.31451	5.21991	5.76807	5.28661	6.14222	6.21402
ENSG00000069696.6_at	5.30807	5.13544	4.85435	5.34081	5.25579	4.9165	5.28807	5.3595	5.29806	4.90682	5.14192	5.16151	5.18923	5.00848	5.15623	5.1293	5.24448	5.3187	5.41142	5.3055	5.14729	5.31406	5.43175	5.63787	5.12804	5.0124	5.17898	5.07876	5.20792	5.84983	5.39238	5.5945
ENSG00000069702.10_at	4.10736	4.03428	4.33299	3.82103	4.0801	3.87064	4.11564	3.81257	3.771	4.0805	4.01525	3.79642	4.36209	4.11633	3.73508	3.92782	3.99685	3.95712	3.81437	3.71485	3.8309	3.9188	3.65131	3.94588	4.02345	3.61717	3.76334	3.68269	4.01824	3.81227	4.15849	4.07411
ENSG00000069764.9_at	2.81829	2.28183	3.02182	2.69969	2.78388	2.83604	2.92816	2.63572	3.3324	2.74862	2.66589	3.12654	2.7888	3.02096	2.57498	3.41553	3.03881	2.5798	2.63233	2.56336	2.54314	3.18199	2.82991	2.67412	3.06672	3.39419	2.93153	3.0747	3.0105	2.66784	2.83271	3.79897
ENSG00000069812.11_at	4.33587	4.33481	4.1703	4.17268	4.34492	4.19601	4.42923	4.26201	4.4387	4.18724	4.41036	4.50127	4.05034	4.23622	4.20655	4.35128	4.29717	4.15068	4.19548	4.4441	4.32507	4.37101	4.47074	4.33414	4.24508	4.20312	4.43617	4.23003	4.3634	4.50453	4.3453	4.4515
ENSG00000069849.10_at	5.13576	5.22716	5.43375	4.71616	5.64666	5.92768	6.41064	5.68767	5.99191	5.96583	5.20477	5.69468	5.52152	5.89562	5.28961	5.90181	5.29847	6.33854	5.48727	5.25247	5.5673	5.65473	5.38778	5.30618	5.37722	4.8865	6.10344	5.49047	5.26786	5.58618	5.68304	5.56677
ENSG00000069869.15_at	3.62895	4.0653	3.09043	4.13585	3.01464	3.10441	3.05608	3.45936	3.55491	3.21556	3.6738	3.32246	3.12752	3.06387	3.71417	3.30566	3.39512	3.63667	3.05138	3.29024	2.97132	3.34908	3.58358	2.99675	3.29903	3.74615	3.10379	3.26543	2.93829	3.23472	3.42335	3.18362
ENSG00000069943.9_at	4.6017	4.18685	4.31751	4.37196	4.12185	4.59697	4.41645	4.1106	4.36122	4.35956	4.31973	4.29347	4.33153	4.81713	4.40186	4.46715	4.25182	4.24928	4.27671	4.59477	4.60656	4.5607	4.15657	3.94338	4.03847	4.42568	4.41668	4.09763	3.70276	3.73094	4.33868	4.00222
ENSG00000069956.11_at	4.60771	5.35214	4.55417	4.93044	5.32181	4.35451	5.50771	5.19558	5.3202	5.23085	4.96741	4.61471	5.08892	4.40459	5.22769	4.96972	4.83626	4.70817	4.66867	4.94243	4.34011	4.80359	4.47983	4.53332	4.8319	4.65406	5.19251	4.36184	4.82646	4.5586	5.10854	5.01315
ENSG00000069966.18_at	5.33239	5.19883	5.45226	5.19857	5.68225	5.28551	5.42656	5.2623	5.51263	5.48228	5.20249	5.77173	5.50991	5.16199	5.35227	5.56297	5.35739	5.23567	5.44878	6.00421	5.49647	5.45797	5.16095	5.19712	5.46487	5.30269	5.49323	5.30513	5.07561	5.40546	5.59584	5.39458
ENSG00000069974.15_at	6.7278	6.49684	6.01236	6.23894	6.30336	5.27751	6.25205	5.67824	6.09519	6.5817	6.31503	6.27831	6.14119	5.20166	5.89628	6.25715	5.85718	5.49213	5.49868	6.37076	5.41709	5.61335	5.6904	5.71324	6.31504	5.74906	6.54826	5.37939	5.62973	5.46765	6.19593	6.04476
ENSG00000069998.12_at	4.97551	5.19721	5.14917	5.10394	5.10224	5.19697	5.10383	5.30561	5.48876	5.07128	4.90005	5.46036	4.85733	5.12068	5.11358	5.23477	5.24096	5.50797	5.1511	5.12723	5.24871	5.29686	5.17302	5.24121	5.16461	4.97659	5.25797	5.33554	5.10247	5.47948	5.16921	5.28877
ENSG00000070010.18_at	5.49816	5.87942	5.61855	5.77233	5.86386	5.73594	5.34772	5.61869	5.65805	5.58274	5.59431	5.14379	5.74883	5.6852	6.16077	5.4434	5.48432	6.49504	5.46513	5.16199	5.4167	5.68955	5.32746	5.45464	5.38872	5.54976	5.32262	5.5963	5.57385	5.65523	5.27837	5.22092
ENSG00000070018.8_at	5.60463	5.57047	5.09159	5.5896	5.84086	5.755	5.40768	5.39925	5.71539	6.22657	5.41079	4.93589	6.03757	5.80515	5.51814	5.55192	5.50084	5.84911	5.70341	5.19245	5.55592	5.53914	5.31299	5.24694	5.6264	5.74052	5.10777	4.96812	5.27956	5.34538	5.11656	5.72049
ENSG00000070019.4_at	2.46448	2.36099	2.33917	2.25447	2.22457	2.2926	2.42546	2.61783	2.46192	2.25504	2.25206	2.30496	2.28334	2.34884	2.28958	2.33657	2.13885	2.5016	2.27565	2.40993	2.41928	2.29221	2.30295	2.44307	2.249	2.22957	2.31648	2.24778	2.37137	2.32174	2.23302	2.32576
ENSG00000070031.3_at	5.78883	5.32041	5.46878	5.67578	5.86473	5.86811	5.14156	5.62942	5.90123	5.58082	5.52752	5.85457	5.66915	5.77571	5.51421	5.54267	5.67265	5.55437	5.35195	5.75144	5.86467	5.68745	5.94988	6.2128	5.48349	5.83638	5.84216	5.76156	6.03407	6.13988	6.20736	6.04345
ENSG00000070047.11_at	6.31845	6.3375	6.72596	6.31814	6.44599	6.0376	6.8239	6.4129	6.24636	6.30791	6.1979	6.51174	6.42695	6.12035	6.28901	6.908	6.28378	6.41099	6.50649	6.54499	6.39176	6.10197	6.41856	6.36208	6.27449	6.33558	6.66034	6.35712	6.39175	6.30819	6.56456	6.30761
ENSG00000070061.14_at	6.4945	6.35303	6.21718	6.50525	6.45168	6.56595	6.38947	6.28679	6.45975	7.00501	6.93667	6.28503	6.60278	6.40772	6.70008	6.5458	6.09313	6.4942	6.94595	5.91724	6.83738	6.54076	6.38962	5.46152	5.89786	6.1786	6.72584	6.63702	5.63898	6.02962	5.91951	6.22487
ENSG00000070081.15_at	6.88607	6.45322	5.78157	7.06698	6.47476	5.84356	5.77171	6.27393	5.44254	6.48057	7.17932	6.01874	5.93545	5.79969	7.23203	5.86995	6.4133	6.12517	5.59539	4.98349	5.79355	6.64019	6.9937	6.61695	6.71138	6.29587	5.94575	6.32572	6.59935	4.89525	5.21176	5.58421
ENSG00000070087.13_at	5.34076	5.53632	5.93196	5.54296	5.67728	5.22411	5.05959	5.82386	5.51639	4.66048	5.59435	5.69589	5.55801	5.09034	5.44789	5.0316	5.25274	5.35875	4.93161	5.0126	5.03866	5.31099	6.01685	5.54189	5.82553	5.34437	5.49177	5.65564	5.11273	5.25703	4.91573	5.00219
ENSG00000070159.13_at	2.94394	3.13157	3.92028	2.9252	2.70539	2.86053	3.02306	2.86816	3.03364	2.70208	2.81632	2.87978	2.72775	2.84274	2.73454	2.97105	2.95523	2.95637	2.90159	2.80284	3.04229	2.91675	3.8033	3.09154	2.77946	2.97735	2.91051	2.91067	2.98108	3.00131	2.92595	3.035
ENSG00000070182.19_at	4.9518	4.88325	4.82374	4.80459	4.86122	5.43681	5.0124	4.96529	5.13301	5.20556	5.00134	5.1655	4.68772	5.36243	4.82571	5.03395	4.74184	4.82688	4.67067	5.05982	4.98175	5.1389	5.06564	5.16497	4.9624	4.88051	4.92213	4.96483	5.0987	5.13246	5.42504	5.5103
ENSG00000070190.12_at	6.29346	5.76395	6.78173	5.81847	6.46031	5.59521	6.05226	6.65078	6.26931	6.32659	6.5813	6.95507	6.50734	5.84959	6.45917	6.09967	7.25403	5.62152	6.60883	6.71362	6.46618	5.1936	4.78931	6.24486	5.48834	6.80123	7.01141	5.51974	6.41129	5.22276	6.90385	6.06514
ENSG00000070193.4_at	3.73957	3.65583	3.4874	3.85618	3.55498	3.67867	3.74803	3.71085	3.77993	3.69066	3.76463	3.87009	3.58619	3.59896	3.70121	3.47245	3.85611	3.80999	3.63232	3.83096	3.68021	3.72973	3.75795	3.86236	3.6865	3.88131	3.63556	3.72096	3.6835	3.74873	3.73146	4.14047
ENSG00000070214.15_at	8.12239	7.49694	7.52846	7.55225	7.74769	8.2294	7.92372	7.42955	7.82097	8.00418	7.54399	8.04491	8.52225	8.17764	7.31206	8.18225	7.84373	7.76725	8.34553	7.65791	8.50716	8.68005	8.04826	7.41688	7.79622	8.02158	8.23508	7.80713	7.46956	7.35739	7.55905	7.80368
ENSG00000070269.13_at	5.78991	4.72699	4.92784	4.94147	4.75921	5.7191	4.80247	4.98334	5.00695	5.01848	4.96899	4.68338	4.82937	5.50198	5.06716	5.0096	5.63294	4.95916	4.91792	4.92878	5.00095	5.23034	4.86898	4.9057	5.0288	5.87297	4.85985	4.71831	4.78169	4.69275	4.9651	4.88258
ENSG00000070366.13_at	4.57536	4.82316	5.20388	4.76556	4.73974	5.07544	5.24547	4.94336	4.9344	5.6551	5.06639	5.04606	4.87822	4.90432	4.96268	5.07	4.90534	5.22774	5.02217	4.7716	4.90591	5.00826	4.90456	4.83864	4.9452	4.97304	5.02789	4.96999	4.8583	5.0565	4.91954	5.29716
ENSG00000070367.15_at	5.66974	4.86513	4.77467	4.90158	4.92462	5.41685	5.13921	5.31968	5.54546	5.31971	5.12134	5.30586	4.94965	5.52153	5.20253	5.09996	5.32036	4.92107	5.07677	5.16509	5.11788	5.37768	4.87564	5.03455	4.9446	5.4122	5.54384	4.79499	5.03718	4.98469	5.13844	5.03813
ENSG00000070371.15_at	4.16656	4.07038	4.1517	3.96363	3.86113	4.03132	3.93651	4.10555	4.05197	4.04511	4.07253	4.03803	3.90026	3.9194	4.07484	4.04517	3.88399	4.08484	3.92076	4.06698	3.83426	4.01231	4.05243	4.17778	4.06615	3.92929	3.98934	3.99548	4.11239	4.1304	4.28264	4.262
ENSG00000070388.11_at	5.93425	6.11441	5.70542	6.04285	6.02059	6.01876	6.03013	5.76483	6.26786	5.74623	5.72232	6.31818	6.13137	5.79958	6.08283	6.06205	5.85779	6.04261	6.14207	6.20802	6.41344	5.97781	6.27211	6.43225	6.01335	5.88781	6.22443	5.97524	6.09198	6.39751	6.26747	6.38342
ENSG00000070404.9_at	4.86539	4.99756	4.98974	5.01182	5.09283	5.10051	4.99756	5.09238	4.81901	4.96252	4.86461	5.03292	5.00522	4.994	4.94966	5.07515	4.8621	5.03307	4.93061	5.12859	5.04891	5.08803	5.25518	5.20418	4.86069	4.78327	4.94543	4.91248	5.09764	5.45768	4.99057	5.33663
ENSG00000070413.19_at	6.23232	6.22963	6.65612	6.3367	6.25334	6.28143	6.20537	6.27467	6.2413	6.37006	6.23065	6.36473	6.58525	6.32621	6.49324	6.27299	6.50835	6.53779	6.29417	6.52623	6.13642	6.262	6.2285	6.33819	6.56484	6.69064	6.37848	6.31972	6.42082	6.39239	6.60956	6.4218
ENSG00000070423.17_at	6.41315	6.63212	6.45124	6.46766	6.46756	6.54416	6.60771	6.56903	6.50647	6.50181	6.31047	6.50309	6.31724	6.69788	6.39604	6.40899	6.68929	6.62068	6.57976	6.67804	6.60096	6.72473	6.67785	6.53447	6.46346	6.8365	6.47431	6.77864	6.59949	6.89432	6.67175	6.53619
ENSG00000070444.14_at	5.65041	6.15264	6.04599	6.07928	6.05454	5.71752	6.05049	6.07209	6.05107	6.08379	5.92342	5.87431	5.86951	5.7273	6.04876	6.04506	6.1623	6.02312	5.98273	6.14668	5.8525	5.95532	6.12998	6.04541	6.07074	6.16848	5.97316	6.25495	6.20026	6.38194	6.26636	6.3838
ENSG00000070476.14_at	6.00197	5.8445	6.50271	5.89471	6.23411	5.92309	6.09029	6.25535	5.92069	5.9678	5.90688	6.01826	6.42002	6.00442	5.83353	5.86443	6.20905	6.04588	6.16182	6.37259	5.98057	6.11535	5.98342	5.85414	6.26371	6.24731	6.1291	6.15599	6.41057	5.84119	6.32057	6.07744
ENSG00000070495.14_at	6.20185	6.60079	6.26806	6.31871	6.40117	6.15465	6.43873	6.39303	6.51759	6.35626	6.24635	6.00418	6.45931	6.37305	6.43174	6.54585	6.04126	6.28894	6.46254	5.91268	6.29926	6.05265	6.16855	6.30957	6.38027	5.78507	6.22329	6.32339	6.38612	6.18893	6.15479	6.49008
ENSG00000070501.11_at	4.55946	4.17365	4.46629	4.13985	4.08052	4.48238	4.08845	3.96655	4.52756	4.56387	4.17887	4.38046	4.31504	4.3687	4.28579	4.2252	3.9828	4.52704	4.43147	3.97922	4.33116	4.10286	3.85134	3.90362	3.98889	3.76842	4.32293	3.64866	4.10721	4.0838	3.88457	3.91915
ENSG00000070526.14_at	4.0924	4.33267	4.10367	4.19158	4.09192	4.15656	4.17276	4.112	4.20293	4.06232	3.9964	4.13912	4.09207	4.03951	4.02079	4.24013	4.10429	4.05135	4.03693	4.15616	4.17789	4.29282	4.2316	4.32195	4.03587	3.99847	4.16186	4.31602	4.1747	4.29066	4.10947	4.29697
ENSG00000070540.12_at	9.27663	8.65637	8.85388	8.55339	8.31968	8.52108	8.21085	7.67058	8.59844	8.06016	8.92947	7.69305	8.38665	8.77862	9.00981	8.70685	8.27633	8.46735	8.77085	7.5376	8.92654	8.16683	8.80639	8.34536	8.48478	8.27648	8.40374	8.82227	8.24495	8.53627	7.59121	7.56958
ENSG00000070601.9_at	2.85157	2.97121	2.75395	2.85708	2.75693	2.93436	2.87776	3.12073	2.97634	2.81986	2.96018	3.09443	2.74153	2.96203	2.82254	3.06803	2.85633	3.15957	2.78228	2.86329	3.0394	2.91557	2.91422	3.17032	2.73768	2.60249	2.84145	2.8359	2.92369	3.15718	3.00661	3.11032
ENSG00000070610.14_at	6.26364	6.39754	6.72766	6.22366	6.43747	6.69916	6.58571	6.62304	6.5324	6.77803	6.3837	6.62413	6.39363	6.58666	6.46135	6.57327	6.18331	6.44517	7.21183	6.6613	7.09112	6.58567	6.59962	6.23322	6.12341	6.16567	6.89624	6.59403	6.24956	6.5057	6.64986	6.50424
ENSG00000070614.14_at	6.09107	5.83439	6.31687	5.86587	5.97955	6.30433	5.88585	6.34817	6.49215	6.1563	6.04284	6.50087	6.20452	6.28144	5.96159	6.0199	5.89681	5.82234	6.51187	6.04882	6.59064	6.25002	6.18837	6.36606	6.07573	5.9681	6.85828	6.28837	6.07981	7.02348	5.99736	6.24025
ENSG00000070669.16_at	6.33217	6.5766	6.09973	6.61775	5.79072	5.69412	5.2531	6.07256	6.64806	5.84146	6.69901	6.08189	5.75341	5.9003	6.83645	5.69969	6.30142	6.23104	6.27409	6.18591	6.05287	5.46603	5.65838	5.87648	5.38319	6.32412	6.26122	6.29795	6.04715	6.27926	5.99842	5.73787
ENSG00000070718.11_at	4.0156	3.92209	3.96341	3.86275	4.0707	3.95429	4.02169	3.90017	4.03877	4.19329	3.85558	3.95572	4.12183	3.9615	3.80329	4.1451	4.02363	3.97503	3.79919	3.9983	3.7858	3.91701	3.85067	4.02471	3.69622	3.97567	3.88797	3.84897	3.83031	3.93251	4.03262	4.0691
ENSG00000070729.13_at	4.78371	4.77436	4.55715	4.80932	4.67094	4.58891	4.67736	4.76892	4.78488	4.62938	4.61285	4.84059	4.6322	4.66387	4.67285	4.70846	4.79445	4.72991	4.70532	4.81635	4.74367	4.8008	4.83058	4.98493	4.68144	4.75191	4.77204	4.82257	4.88157	5.06272	4.79997	5.00451
ENSG00000070731.10_at	5.50925	5.60937	5.40855	5.45631	5.33785	5.46327	5.5346	5.51386	5.51782	5.30024	5.4552	5.67167	5.51018	5.29109	5.48019	5.55428	5.44986	5.63421	5.51507	5.76634	5.56891	5.42474	5.59052	5.86866	5.42062	5.47513	5.45268	5.46222	5.61403	5.70247	5.65549	5.78492
ENSG00000070748.18_at	4.7778	4.89095	4.54087	4.65252	4.72831	4.68725	4.61824	4.85049	4.83758	4.69722	4.69128	4.95252	4.60213	4.65305	4.74407	4.63225	4.77555	4.86328	4.72294	4.85262	4.68972	4.81069	4.87182	5.11577	4.67524	4.62151	4.72716	4.72575	4.89997	4.97286	4.72009	4.82952
ENSG00000070756.15_at	8.53977	8.56594	8.57784	8.73994	8.93232	8.56905	8.50241	8.6709	8.65525	8.49538	8.80514	8.23366	8.8853	8.56078	8.61725	8.5544	8.74401	8.64491	8.84444	8.50022	8.83653	8.68153	8.58519	8.4593	8.91544	8.99394	8.33422	8.63159	8.6784	8.5441	8.55843	8.14726
ENSG00000070759.16_at	5.60166	5.96797	5.93183	5.54604	6.46986	6.40957	6.60506	5.72961	6.27539	5.59958	5.6699	5.99566	6.60682	6.45933	5.83938	6.35534	5.46079	5.12757	6.00109	5.71337	6.08298	5.57056	5.18923	6.15035	6.27093	5.45121	6.41199	6.00175	6.2088	5.85095	5.68269	5.50886
ENSG00000070761.7_at	5.70082	6.53019	5.94088	6.93357	5.58349	5.54543	5.5805	6.13583	5.4591	5.91063	6.30272	5.36673	5.71885	5.64884	5.66133	5.87177	5.82102	6.09771	5.21328	5.37507	5.04391	5.80771	5.53848	5.63289	5.16619	5.28505	5.27786	5.83845	5.65649	5.10843	5.46102	5.47832
ENSG00000070770.8_at	7.09634	7.35291	6.71311	7.19618	6.6251	6.94982	6.6758	6.58268	7.18199	6.74712	7.09923	6.36236	6.61901	6.95766	7.1419	6.80482	6.61994	6.93305	6.80241	6.8018	6.95355	6.96052	6.85816	6.71803	6.64551	6.71718	6.54945	6.99693	7.04606	6.44762	6.80313	6.54385
ENSG00000070778.12_at	3.30093	3.58759	3.27675	3.44241	3.18677	3.26307	3.34177	3.5381	3.31884	3.30772	3.24484	3.40532	3.27984	3.14485	3.3823	3.35599	3.26714	3.43179	3.30368	3.39733	3.35446	3.39219	3.3576	3.49697	3.1368	3.43421	3.17974	3.40009	3.41114	3.4319	3.41272	3.48622
ENSG00000070785.16_at	5.27896	5.3301	5.30304	5.59354	5.06797	5.54682	4.9036	5.42395	5.30488	5.12911	5.57784	5.29161	5.20493	5.30787	5.58608	4.93173	5.19778	5.72308	5.59342	4.85144	5.58153	5.34479	4.8887	5.04628	4.99517	5.16989	5.28868	5.61304	5.28465	5.25302	4.69388	4.95659
ENSG00000070808.15_at	5.00261	5.02423	4.88683	4.98361	5.06291	4.9203	5.03004	5.17851	5.11749	4.8578	4.7458	5.17688	4.92793	4.68463	4.99901	4.91969	4.86187	5.05461	4.84725	5.14309	5.07918	5.04313	5.15493	5.21796	4.92654	4.99394	5.06236	5.022	5.02695	5.34571	5.10221	5.28742
ENSG00000070814.17_at	6.23528	6.14881	6.29393	6.17501	6.33702	6.46042	6.2887	6.23415	6.37008	6.34141	6.15165	6.39609	6.29496	6.35371	6.1786	6.38138	6.20166	6.1661	6.34569	6.327	6.37087	6.37418	6.16544	6.31487	6.29838	6.3841	6.39015	6.31	6.31015	6.73279	6.35521	6.34453
ENSG00000070831.15_at	5.62323	5.88716	5.71196	5.56431	5.73897	5.66347	5.66712	5.92016	5.75481	5.86218	5.82377	5.37483	5.84538	5.531	5.79191	5.49747	5.6647	5.73383	5.47163	5.44308	5.40131	5.40914	5.60093	5.71192	5.87303	5.61038	5.40983	5.43014	5.53542	5.75355	5.78823	5.78647
ENSG00000070882.12_at	5.21376	4.4465	4.48337	4.83819	3.80192	5.94723	4.72123	4.87595	5.98873	4.83327	4.53204	4.55967	4.36235	6.04074	4.57759	4.50162	4.45591	5.48441	5.67806	4.86906	5.39639	5.31877	4.89169	5.89444	3.99848	4.36458	4.46526	4.6287	4.34765	5.45467	4.92582	4.5264
ENSG00000070886.11_at	5.24992	5.05417	4.82816	5.27527	5.23097	5.07493	5.15411	5.2755	5.26239	5.01131	5.11707	5.24626	5.16539	5.16034	5.20964	5.15468	5.13717	5.2028	5.01997	5.31006	5.30074	5.24329	5.40152	5.52157	5.03421	5.14816	5.17262	5.20093	5.31742	5.57921	5.25705	5.42459
ENSG00000070915.9_at	4.40131	4.4064	4.29494	4.51708	4.35607	4.26153	4.47876	4.3838	4.52723	4.14836	4.21405	4.49719	4.23227	4.30678	4.48744	4.3021	4.43874	4.54682	4.52728	5.03181	4.35139	5.06171	4.58641	4.79939	4.46046	4.50089	4.37878	4.3262	4.55847	4.68223	4.77363	4.50748
ENSG00000070950.9_at	4.76949	4.16605	4.53441	4.43493	5.18944	4.48823	4.49137	4.69059	4.57103	4.94263	4.54436	4.86697	5.35814	4.52947	4.47944	4.53495	4.62011	5.11482	4.41463	4.8563	4.35711	4.31385	4.48553	4.15608	4.68163	4.69991	4.89714	4.38695	4.63036	4.43666	4.60481	4.53888
ENSG00000070961.15_at	6.19462	6.2608	6.86954	6.05306	7.64676	6.26783	7.3966	6.90527	6.52012	7.80358	6.51334	6.23818	7.35451	6.05517	6.15681	6.45102	6.77353	5.69416	6.73502	6.56603	6.10708	6.12323	5.65129	6.25299	6.94274	6.63266	6.64614	5.64018	6.76601	5.20258	6.65662	6.89314
ENSG00000070985.13_at	5.38082	5.61045	5.28012	5.59118	5.44194	5.36994	5.4097	5.48116	5.55771	5.39372	5.33766	5.75756	5.42083	5.48833	5.48706	5.42993	5.58376	5.44854	5.49711	5.61009	5.45559	5.35396	5.75408	5.76197	5.50101	5.48903	5.51663	5.47428	5.64502	5.83621	5.57745	5.79215
ENSG00000071051.13_at	6.74697	6.64518	6.51517	6.371	6.90002	7.15767	6.92657	6.90798	6.9525	6.7172	6.43513	7.02485	7.35817	7.14054	6.36193	7.08211	6.84053	6.6165	7.11927	7.11279	7.04849	7.00997	7.42884	6.96455	7.26324	6.82886	7.12821	6.82376	6.85901	7.18239	7.25025	7.0217
ENSG00000071054.16_at	5.81916	5.63482	5.43423	5.53084	6.176	5.7968	6.24108	5.06163	4.72844	4.96421	5.18896	5.00071	5.68679	5.73998	5.55754	6.19618	6.00267	5.60688	5.38859	5.09736	5.27276	4.7379	5.73722	6.08162	6.06166	6.17779	4.67978	5.61162	5.6535	4.56463	5.37037	5.16381
ENSG00000071073.12_at	3.99598	4.11158	4.29307	4.44192	4.07331	3.97971	3.63301	4.17844	5.10166	4.23621	5.22008	3.61371	4.18582	4.23616	4.05141	3.77939	4.06774	3.77983	3.77876	3.27612	3.70179	4.55468	4.63999	3.91222	3.96478	4.06207	3.54386	4.32027	3.72063	4.18405	3.70093	3.92697
ENSG00000071082.10_at	3.37249	3.20362	3.39742	3.51804	3.86658	3.43562	3.78867	3.54806	3.63203	3.44911	3.80118	3.64385	3.68501	3.40142	3.38162	3.94757	3.40292	3.67323	4.2081	3.772	4.301	3.26581	3.85919	3.47724	3.54611	3.18693	3.34691	3.66652	3.84195	3.47647	3.82736	3.40509
ENSG00000071127.16_at	6.69403	6.76375	7.40008	6.79932	7.5971	6.78297	7.23579	6.99731	7.20552	7.15528	7.0444	7.3556	7.37765	6.89277	7.0052	7.22757	6.77042	7.25539	7.27554	7.15953	7.1855	7.19041	6.72722	7.0726	7.2586	6.58232	7.24624	6.76808	7.14509	7.08053	7.21546	7.20421
ENSG00000071189.21_at	5.69132	5.45095	5.45706	5.74745	5.95564	5.78542	5.20281	5.43509	5.89022	5.96432	5.73753	5.73973	5.93454	5.80834	5.71063	5.39836	5.54328	5.37789	5.3784	5.316	5.1429	5.43364	4.72476	5.17736	5.63149	5.70901	6.01675	5.47451	5.45549	5.21511	5.44568	5.33155
ENSG00000071203.9_at	2.565	2.7315	2.73622	2.62801	2.50783	2.32316	2.9332	2.68191	2.5597	2.79405	2.83671	2.78035	2.69008	2.69814	2.61413	2.57126	2.77347	2.65713	3.14512	2.79864	2.77625	2.6185	2.59505	2.47497	2.60573	2.95346	2.91566	2.83758	2.68893	2.73704	2.8362	2.88408
ENSG00000071205.11_at	4.19692	4.36458	4.81026	4.25958	4.55367	3.4407	3.89339	3.68909	3.42484	4.30644	4.77494	4.02955	4.72697	3.41998	4.97918	3.60194	3.7139	5.45759	3.40178	3.5144	3.48617	3.38712	3.67488	3.62811	4.45079	3.63321	3.48655	3.42091	4.21729	3.43029	3.65833	4.06889
ENSG00000071242.11_at	4.98159	4.98717	4.56242	4.96195	5.01618	4.84308	4.61076	4.80878	5.1096	4.64832	4.95203	4.81389	4.78372	4.75146	5.31011	4.75314	5.06101	5.18163	4.77704	4.9301	4.90739	4.56758	4.82315	5.13931	4.94121	5.1422	4.54067	4.82058	5.33384	5.1505	4.88959	4.87349
ENSG00000071243.15_at	6.03852	5.77072	6.06009	5.64726	6.50466	6.08212	5.67709	6.31227	6.33507	6.22296	6.15158	6.34823	6.486	5.89647	5.93612	5.88797	6.32537	5.80916	6.12066	6.25194	6.02777	5.56967	5.51208	5.59248	6.14432	6.30774	6.37164	6.01667	6.10452	5.81275	6.17569	5.88558
ENSG00000071246.10_at	4.61923	4.75646	4.61419	4.71988	4.67613	4.51207	4.64692	4.9171	4.71814	4.61349	4.67966	5.07103	4.69747	4.53666	4.65543	4.55573	4.6551	4.76051	4.51503	4.74302	4.72608	4.4413	4.71284	5.15971	4.76458	4.46452	4.64881	4.69558	4.86181	4.7565	4.71309	4.90089
ENSG00000071282.11_at	3.2618	3.42715	3.20082	3.23903	3.33764	3.30082	3.25349	3.35791	3.36399	3.24715	3.16054	3.26912	3.30767	3.11956	3.19922	3.26349	3.11267	3.26723	3.27812	3.286	3.37619	3.22736	3.42319	3.47899	3.13246	3.15905	3.26928	3.18026	3.24073	3.39653	3.2475	3.27045
ENSG00000071462.11_at	7.18827	7.27519	6.954	7.26863	6.8237	7.03783	6.83131	7.1389	7.12007	6.53572	7.16766	7.07892	6.59751	7.04365	6.95406	6.82431	7.48419	7.00584	6.56955	6.7131	6.57861	6.84548	7.28153	6.84299	7.53782	6.96523	6.97683	6.87116	6.74949	6.90881	6.68072	6.44649
ENSG00000071537.13_at	9.95481	10.3796	8.44373	10.5526	9.83762	10.1094	8.92365	8.95776	10.7008	9.52702	9.6685	9.16857	10.2637	10.2628	10.1906	9.37825	10.2441	9.04272	9.47922	9.33595	9.57914	9.80297	9.55517	9.68294	9.8553	10.3331	9.86194	9.36192	9.3352	10.0696	9.39609	9.02988
ENSG00000071539.13_at	3.84567	3.59985	3.63315	3.8874	3.95957	3.72821	3.70982	3.85722	3.87674	3.78132	3.64768	3.82974	4.10267	3.72976	3.71789	3.80619	3.70727	4.85964	3.81933	3.67671	3.81818	3.67415	3.88165	3.85775	3.62641	3.78196	3.95449	3.85818	3.72976	4.37109	3.80289	3.79041
ENSG00000071553.16_at	7.45734	7.69006	8.12547	7.64531	8.31246	8.29713	8.01512	9.0061	8.32257	7.48687	7.31082	8.10866	8.54781	8.41087	7.5235	8.16421	7.79397	7.92579	7.49447	8.1399	7.66853	7.99233	8.10713	7.63148	7.94985	7.78867	8.58948	8.56316	7.29625	8.26008	8.03914	7.46824
ENSG00000071564.14_at	7.53483	7.23603	7.39476	7.4653	7.66357	8.10838	7.12512	7.43753	7.43318	7.38048	7.07962	7.52452	7.60458	8.08807	7.39128	7.19562	7.94131	7.73571	7.31818	7.58647	7.44963	7.74263	7.36402	7.37225	7.58521	8.1713	7.41084	7.59394	7.44674	7.90221	7.51106	7.52617
ENSG00000071575.11_at	5.86286	7.4096	6.9622	7.4056	6.00043	5.4128	4.91869	6.24976	6.01536	4.75746	5.75254	4.847	5.98779	5.62187	6.32166	5.44637	6.43185	6.46288	6.64579	6.01439	6.7264	4.99822	5.52288	6.08972	7.03232	6.75559	5.04279	5.70204	5.86339	6.39736	5.97848	5.20818
ENSG00000071626.16_at	7.24287	7.24369	7.21278	7.22034	6.99522	7.64522	7.09333	7.17388	6.92634	6.95046	7.05985	6.97324	6.93764	7.40261	7.14455	7.02324	7.3746	7.60367	7.20271	6.97726	7.15768	7.16139	7.04456	7.00817	7.09508	7.37188	7.032	7.32548	7.01093	7.02146	6.9354	7.17258
ENSG00000071655.17_at	6.26706	6.27857	6.12159	6.32236	6.20152	6.21921	6.34441	6.31102	6.27499	6.23412	6.2108	6.39509	6.29324	6.31102	6.18455	6.274	6.31443	6.36054	6.29589	6.34881	6.31084	6.26537	6.30172	6.42303	6.24017	6.27934	6.33147	6.33591	6.33192	6.56356	6.41107	6.37996
ENSG00000071677.1_at	4.61026	4.48813	4.64479	4.41748	4.81152	4.2288	4.30879	4.75564	5.17117	4.4859	4.72527	4.96976	4.84765	4.6274	4.68799	4.64741	4.15684	4.38794	4.90053	5.20329	5.1148	4.4285	4.94964	5.09611	4.71994	4.35721	4.61023	4.86785	4.95535	4.99378	5.13253	4.97674
ENSG00000071794.15_at	6.14388	5.40646	6.23448	5.53408	6.67361	5.46792	6.32096	6.30677	6.51398	5.7892	6.5405	6.85119	7.02232	5.69824	6.1223	6.41709	5.67128	5.87849	6.78481	6.38599	7.06572	6.56151	5.5605	5.52595	5.39206	5.79387	7.33012	6.42296	5.54751	6.20825	6.44509	5.31355
ENSG00000071859.14_at	6.4586	6.37907	6.65198	6.46013	6.91624	6.71469	6.4977	6.95117	6.27137	6.24633	6.42457	6.84959	7.16562	6.65684	6.44317	6.57033	6.177	6.83435	6.49577	6.5233	6.51559	6.23107	6.43352	6.355	6.33142	5.85876	6.79996	6.84497	6.24396	6.42005	6.38433	5.99677
ENSG00000071889.16_at	5.92143	5.8681	6.47458	5.95104	6.54044	6.04753	5.90711	6.38694	5.96495	5.87355	5.97676	6.32199	6.7528	6.14261	6.10019	6.11859	5.96722	5.88825	5.99684	6.28733	6.0338	6.05228	6.26451	6.37321	6.40759	5.93644	6.42488	6.38173	6.37678	6.26731	6.55959	6.18642
ENSG00000071894.16_at	6.79138	6.6511	6.92565	6.5943	6.70314	6.94293	6.42072	6.66671	6.74284	6.57115	6.49999	6.45423	6.82158	6.98677	6.97475	6.44895	6.9054	7.43648	6.85681	6.70844	6.88384	6.81129	6.65722	6.94847	6.83913	6.95502	6.45714	6.63689	6.95892	7.09155	6.70994	6.7013
ENSG00000071909.18_at	2.74455	2.9348	6.35665	2.73019	2.75865	3.01344	4.48967	2.96674	2.77835	2.57632	3.36041	2.91349	3.05326	3.11546	3.17785	4.82945	2.9749	2.96286	4.37133	2.80705	3.90193	3.00032	2.73758	2.94203	2.82435	2.81038	2.84362	2.82393	3.03753	2.94415	2.88661	2.84233
ENSG00000071967.11_at	4.16498	4.23325	4.48764	4.18362	4.05637	4.15446	4.78223	5.3141	6.32763	6.74824	4.51401	4.6289	4.26324	4.17403	4.5187	4.90098	4.19234	4.11517	5.19362	4.70618	5.16297	7.25322	5.83018	4.17382	5.63644	4.29424	4.42909	5.10791	4.64366	5.13777	4.99309	7.07516
ENSG00000071991.8_at	1.71096	1.73323	1.9549	1.62658	1.5631	1.75658	1.93237	2.06209	1.79689	1.54968	1.83008	1.59573	1.55265	1.59435	1.63825	1.88632	1.47179	1.97334	1.60907	1.46515	1.60486	2.08752	1.4723	1.59902	1.54009	1.67415	1.80814	1.87355	1.70761	1.67288	1.70385	1.74526
ENSG00000071994.10_at	5.02703	4.73444	4.58091	4.53251	4.48681	4.8389	4.5967	4.37413	4.78174	4.56352	4.6709	4.74381	4.50417	4.89091	4.69495	4.74621	4.59558	4.82336	4.88258	4.13505	4.91953	4.63772	4.7345	4.29517	4.72621	4.50681	4.69789	4.61884	4.58373	4.41905	4.15052	4.47879
ENSG00000072041.16_at	2.56342	2.21218	2.12431	2.10202	2.02189	1.98436	2.18796	2.21385	2.03163	1.86652	2.0092	2.09196	2.16743	1.92887	2.26732	2.079	2.0364	2.37764	1.90893	1.97335	2.01558	2.16282	2.09191	2.07923	2.05976	2.0404	2.24296	2.1026	2.03481	2.00546	2.03631	2.11915
ENSG00000072042.12_at	5.08478	4.57497	5.07394	4.61134	4.69861	5.59982	4.82121	5.16974	5.31091	5.19129	4.74507	5.28256	4.68512	5.31786	4.99113	4.96812	4.74633	4.61047	5.15561	4.91286	5.12019	5.11042	4.63731	5.04448	5.35218	4.71749	5.18328	4.52758	5.10678	5.08456	4.61506	4.79499
ENSG00000072062.13_at	6.22141	5.73397	5.7817	5.90248	5.78009	6.82131	5.68076	5.95806	6.15329	5.87526	5.75721	5.79949	5.91997	6.65986	5.94535	5.85407	6.52183	5.91443	5.77999	5.91263	5.9287	6.41543	6.22531	6.0063	6.04765	6.68092	6.12411	6.31561	5.77485	6.41271	5.8793	6.20344
ENSG00000072071.16_at	4.97357	5.69929	4.93155	5.55249	5.26268	5.59783	5.09546	5.7315	5.07275	5.14971	5.15602	5.29294	5.19772	5.59226	5.44494	5.06524	5.27291	5.96977	5.01038	5.33814	5.03305	5.55903	5.23275	5.28436	5.00337	5.35006	5.22996	5.51377	5.24945	5.57624	5.45982	5.3976
ENSG00000072080.10_at	2.41077	2.71721	2.47521	2.30768	2.47414	2.31867	2.57456	2.30866	2.54179	2.24383	2.48477	2.71336	2.41043	2.56873	2.48612	2.64494	2.26042	2.47033	2.71274	2.52223	2.52778	2.47617	2.31219	2.63254	2.41938	2.27546	2.88564	2.49787	2.54027	2.75911	2.32106	2.57879
ENSG00000072110.13_at	5.31147	5.3246	6.04762	5.18265	5.3106	5.31549	6.16385	5.58069	5.26663	5.63078	6.00503	6.52035	5.23304	5.48076	5.56794	6.06192	5.40474	5.82611	5.57085	6.0763	5.77945	5.68612	5.57969	6.24062	6.22504	5.32341	5.56475	5.30776	5.85802	5.50684	5.98401	6.0843
ENSG00000072121.15_at	5.05397	4.62856	5.60288	4.72833	4.78175	5.68002	5.14493	5.07352	5.12242	5.39418	4.88379	5.10109	4.88904	5.71317	4.94031	5.19527	5.22926	4.81195	5.39286	5.32319	5.15351	5.10062	4.82272	4.9394	5.3823	5.33624	5.17692	4.91653	5.28325	5.09764	5.24233	5.12931
ENSG00000072133.10_at	3.73714	2.04252	2.2177	2.079	2.46513	1.99161	3.76821	2.36134	4.02428	2.41631	3.92288	3.32552	1.92816	2.06925	1.98211	3.3526	2.04048	2.08425	1.96735	2.08437	2.18994	2.1068	1.92922	2.48386	2.04262	2.16548	3.54873	2.21877	2.29417	3.09931	1.93739	2.22238
ENSG00000072134.15_at	5.74136	5.31641	5.67099	5.24522	5.50824	5.6092	5.32662	5.59733	5.64698	6.0032	5.44146	5.70497	5.80547	5.66546	5.68221	5.36712	5.44383	5.52779	6.2055	5.66501	5.989	5.73387	5.87446	5.59646	5.75333	5.49762	6.00785	5.40304	5.62906	5.75432	5.69319	5.88968
ENSG00000072135.12_at	5.47268	5.61068	6.23052	5.5662	5.72578	5.48283	5.36137	5.80121	5.40576	5.42615	5.47193	5.50984	5.64957	5.39371	5.55424	5.42051	5.83035	5.5784	5.64511	5.65802	5.75146	5.32736	5.86518	5.89659	5.97221	5.98341	5.35878	5.44051	5.76532	5.78989	5.76484	5.76982
ENSG00000072163.19_at	5.56801	5.76117	5.43908	5.70342	5.60945	5.52223	5.45007	5.58236	5.68019	5.59363	5.51924	5.68168	5.5327	5.43451	5.6237	5.5602	5.55012	5.6924	5.63791	5.76647	5.60583	5.637	5.96654	5.81398	5.55221	5.59271	5.63448	5.67885	5.85435	5.88627	5.67894	5.83369
ENSG00000072182.12_at	4.99218	4.88464	4.84366	4.9051	4.92445	4.7374	5.10577	5.11294	4.92445	4.68626	4.59531	5.07836	4.84433	4.71194	4.91572	4.99134	4.84022	5.01639	4.71272	4.93069	4.90496	4.81536	5.12087	5.16209	4.91463	4.89328	4.91226	4.96592	4.90097	5.07786	5.11999	5.18761
ENSG00000072195.14_at	5.23042	5.31672	4.96082	5.26967	5.2036	5.20633	5.17096	5.32979	5.29098	5.05666	5.15219	5.38181	5.11613	5.15429	5.18094	5.15299	5.17404	5.28127	5.1601	5.30789	5.26329	5.22782	5.3905	5.58129	5.06419	5.19104	5.28049	5.20252	5.40879	5.49386	5.26984	5.51268
ENSG00000072201.13_at	2.9681	3.10838	3.16893	2.96627	2.87701	2.92408	3.10119	3.2059	3.13924	2.96094	2.91552	3.09637	2.87849	2.97956	3.04916	3.04104	3.04661	3.10822	2.9788	2.93961	3.09522	3.06871	2.95452	3.18995	2.94694	3.03466	3.15105	2.94229	3.0666	3.09531	3.05431	2.99848
ENSG00000072210.18_at	5.35356	5.12735	4.97488	5.31099	5.34106	5.93412	5.08824	4.85599	5.5639	5.67038	5.39264	5.32518	5.45694	5.9977	5.25948	5.23243	5.34695	5.59916	5.79416	5.17563	5.71622	5.43754	4.9257	5.2005	5.45135	5.41594	5.41648	5.16447	5.51141	5.10732	5.02475	5.26798
ENSG00000072274.12_at	6.11064	6.29638	6.3442	6.32179	6.07076	5.7642	7.63642	6.99594	6.99498	6.19454	6.38895	5.79197	5.97448	5.84062	5.99978	7.27511	5.97275	6.48087	6.66847	6.30764	6.30214	6.25757	6.0749	5.69866	6.0545	5.63931	6.36079	5.93563	5.9077	6.30016	7.09333	6.24472
ENSG00000072310.16_at	5.40893	5.53498	6.16469	5.54735	5.66818	5.45832	5.75455	5.51161	5.44346	5.66279	5.48554	5.58468	5.69576	5.4413	5.39821	5.67178	5.41291	5.85007	5.8594	5.64935	5.86158	5.56313	5.81687	5.67384	5.66589	5.41852	5.42333	5.5591	5.72611	5.77275	5.79372	6.00993
ENSG00000072315.3_at	2.9836	2.7146	2.69088	2.78168	2.63511	2.95563	2.72436	2.91519	2.73022	2.75377	2.7518	2.78525	2.58782	2.61711	2.62687	2.59194	2.60854	2.85377	2.64635	2.91988	2.74928	2.9776	2.90424	2.86036	2.74386	2.60783	2.95097	2.69691	2.93432	3.08147	2.64067	2.67723
ENSG00000072364.12_at	7.30582	7.32999	7.51102	7.09284	8.09162	7.74311	8.01082	7.29637	8.14201	8.26774	7.52136	7.15228	7.90152	7.81674	7.6139	7.79084	7.35273	7.16252	7.98102	7.34702	7.42394	7.70293	7.1928	7.05391	7.53558	7.39062	7.57339	7.52014	7.2759	7.81177	7.37883	7.40227
ENSG00000072401.14_at	6.27969	6.15348	6.10806	6.07308	6.02243	6.03177	5.89224	6.41396	5.96933	6.27403	6.31504	5.83478	5.92303	6.21447	6.32635	5.94214	6.14506	5.96189	5.89359	5.87796	5.95081	5.80959	5.54849	5.92139	6.30376	6.15971	5.69289	6.11986	6.09551	5.3791	6.06058	6.45582
ENSG00000072415.8_at	5.98549	4.92799	5.09525	4.82674	5.30854	6.20236	5.67102	5.54002	6.16739	5.89244	5.4976	5.73405	5.31409	6.17231	5.44728	5.8037	5.95542	4.88449	5.51902	5.72922	5.58928	5.87302	5.68738	5.89322	5.60709	5.77968	6.05669	5.30763	5.45645	5.56846	5.73677	5.51283
ENSG00000072422.16_at	3.74728	3.72554	3.47184	3.6151	3.75307	3.71396	3.83524	3.40785	3.59065	3.48613	4.08604	4.0971	3.46315	3.21149	3.78361	3.62701	3.75579	3.8962	3.89026	3.99151	4.00601	3.63333	3.69289	3.81012	3.85017	3.55617	3.82084	3.69098	4.21606	3.68626	3.63124	3.8821
ENSG00000072501.17_at	6.80546	6.6277	6.7423	6.76384	6.98051	7.17102	6.39539	6.46095	6.44702	7.12126	6.97537	6.49998	7.36986	7.24323	6.91491	6.64403	6.8995	7.41008	6.68641	6.49793	6.76495	6.66946	6.48464	6.33165	7.13382	6.9162	6.7666	6.70746	6.69346	6.49709	6.58172	6.45367
ENSG00000072506.12_at	7.05521	7.23358	6.63669	7.15225	6.79683	7.75033	6.46397	7.05954	6.79264	6.82282	6.61307	6.87265	6.8122	7.59966	6.80995	6.8914	6.82598	7.57737	6.79689	6.68107	7.12134	6.84607	6.74467	6.92442	6.66438	6.63582	6.87083	7.13654	6.84534	6.86808	6.77298	6.79717
ENSG00000072518.20_at	6.34397	6.06729	6.84642	6.19199	6.24554	6.21871	6.37141	6.52389	6.21349	6.22474	6.04212	6.51633	6.32789	6.24195	6.1694	6.45779	6.41305	6.20635	6.62786	6.86686	6.58023	6.34637	6.49809	6.27342	6.46494	6.85995	6.67538	6.44223	6.42743	6.45852	6.6888	6.34315
ENSG00000072571.19_at	3.68284	3.6485	3.55879	3.72161	3.33008	4.16894	3.66206	3.64285	3.7391	3.55246	3.83981	4.04747	4.45657	4.2589	3.868	3.77781	3.67181	4.22587	3.28107	3.34031	3.59656	3.49164	3.2656	3.22234	3.72316	3.53483	4.46637	3.71803	3.76765	4.03008	3.93654	3.65742
ENSG00000072609.17_at	5.15775	4.96688	5.27297	4.99212	5.17658	5.12737	4.85346	5.30333	4.84338	5.24628	5.17207	5.22089	5.17883	5.17558	5.17852	4.88628	5.2469	5.17565	5.2774	5.28905	5.22908	5.23909	4.87736	5.2165	5.13786	5.30185	5.11973	5.1677	5.18684	4.97711	5.29374	5.27195
ENSG00000072657.8_at	1.8207	1.82747	1.8742	1.69847	1.68935	1.76988	1.87906	2.11513	1.88261	1.72535	1.92479	1.90242	1.6604	1.75654	1.80894	1.76376	1.76827	1.864	1.8098	1.84712	1.77541	1.74079	1.70897	1.95652	1.74029	1.60155	1.93996	1.79414	1.75008	1.85447	1.82249	1.81696
ENSG00000072682.18_at	4.89315	4.76169	4.58005	4.79624	5.2597	4.47176	4.45082	4.88137	5.40561	5.12079	4.98686	4.77885	5.05801	4.60273	4.89554	4.45171	4.4481	4.73053	4.46723	4.4151	4.60613	4.69411	5.14313	5.17873	5.20204	4.3183	4.60929	4.49775	4.73424	4.96137	4.41558	5.26019
ENSG00000072694.20_at	8.4125	6.5216	5.8182	6.33884	8.48257	8.02923	6.61002	8.65453	6.9762	6.92216	8.15162	7.3452	8.75607	8.19651	7.90208	7.15094	8.3197	6.28091	7.13137	7.32976	7.44862	7.82823	7.84821	7.24406	6.87325	7.69689	7.48245	8.01939	4.83082	6.5124	7.38817	6.95204
ENSG00000072736.18_at	6.60879	6.80299	5.86843	7.22283	5.79046	6.36026	5.98163	5.93343	5.77259	6.38531	6.29225	5.59176	5.97081	6.41893	6.2016	5.93584	6.45463	5.96436	5.30473	6.07645	5.45188	6.47095	5.73217	5.77511	5.95206	6.66943	5.51439	6.33178	5.91131	5.59367	6.16826	6.06681
ENSG00000072756.16_at	5.35228	5.38255	4.92567	5.8375	5.31103	5.3469	5.29495	5.59807	5.11113	5.5041	5.47895	5.70365	5.2118	5.47796	5.4851	5.67148	5.16675	4.85303	5.37429	5.80923	5.71695	5.07219	5.72058	4.94884	4.81256	5.03626	5.70633	5.22676	4.76989	4.79602	5.60468	4.99158
ENSG00000072778.19_at	6.64139	7.67384	7.80498	7.30098	6.94166	7.26169	7.33542	7.41028	7.71095	7.28574	7.36297	6.9054	6.981	7.23351	7.76738	7.1144	7.15328	7.66656	7.15016	6.77255	7.15214	8.48344	7.17778	7.73944	7.24691	7.19379	7.01493	7.10153	7.45973	7.69869	6.70366	7.05477
ENSG00000072786.12_at	6.45139	6.43402	7.00861	6.47305	6.4402	6.42421	7.55105	6.58737	6.72131	6.44125	6.49328	6.60627	6.45409	6.60654	6.13709	7.03237	6.42759	6.33132	6.62894	6.65136	6.582	6.40008	6.31033	6.65242	6.62528	6.42419	6.59936	6.54871	6.92074	6.61855	6.7784	6.51783
ENSG00000072803.17_at	5.27057	5.18605	5.55588	5.22875	5.63412	6.26407	5.57147	5.44101	5.81249	5.74841	5.63354	5.65121	5.78536	6.22331	5.49914	5.8059	5.51662	5.07658	5.73475	5.41657	5.69462	5.79019	5.31259	5.03969	5.61174	5.44831	5.85372	5.87039	5.50293	5.5847	5.52641	5.26732
ENSG00000072818.11_at	5.30501	5.65554	6.0081	5.49812	5.40864	5.58914	5.54692	5.44677	5.37268	6.05992	5.3878	5.74791	5.56463	5.63151	5.64616	5.65338	5.63433	6.2	5.63479	5.70232	5.75082	5.42737	5.58853	5.90519	5.80917	5.68625	5.8015	5.66586	5.8301	5.66987	5.79486	6.08314
ENSG00000072832.14_at	4.67523	5.03074	4.59137	4.95712	4.71552	4.61872	4.75949	4.8757	4.87691	4.54985	4.73285	4.92718	4.64166	4.66341	4.6609	4.77312	4.69255	4.95552	4.71932	4.80483	4.76684	4.88278	4.8689	5.02769	4.71467	4.77965	4.81006	4.83078	4.81854	4.99701	4.82688	4.86768
ENSG00000072840.12_at	4.92867	4.82653	4.87122	4.87017	4.68212	4.50199	4.71021	4.89531	4.85018	4.88894	4.57974	4.80152	4.52889	4.50273	4.68235	4.76707	4.80535	5.14489	4.67788	4.78958	4.6407	4.8464	5.13638	4.88851	4.72922	4.92194	4.67086	4.79043	4.70854	5.01719	4.72166	5.09381
ENSG00000072849.10_at	6.18307	7.14668	6.57514	7.04407	6.50578	6.76727	6.62561	6.68538	6.81701	7.32792	7.24086	6.02429	6.36284	6.87621	7.58487	6.52138	6.82158	6.76833	6.57179	6.44205	6.5681	6.10465	7.09182	6.67532	6.8776	6.72747	6.27424	6.79298	7.00652	6.35206	6.69098	6.92462
ENSG00000072858.10_at	5.67876	5.34346	7.04183	5.32019	5.83139	5.43504	6.17815	5.81564	5.49744	5.23318	5.79993	6.34849	5.72229	5.2404	5.6315	6.26163	5.10269	5.6743	5.65384	6.19739	5.53948	5.03545	5.44332	5.77074	6.00671	4.93504	6.27137	5.04194	5.86357	5.52505	6.10797	5.12618
ENSG00000072864.14_at	5.70714	5.21224	5.8478	5.29726	5.38914	5.34978	5.67672	5.3369	5.4513	5.3252	5.33124	5.46571	5.78758	5.48031	5.2979	5.63294	5.67136	5.58937	5.21537	5.76881	5.01848	5.53213	5.40182	5.35134	5.74344	5.70774	5.44343	5.23231	5.76088	5.38548	5.9147	5.43653
ENSG00000072952.18_at	4.52745	4.60663	4.48598	4.58317	4.51728	4.59024	4.72284	4.8027	4.53973	4.44162	4.57319	5.20119	4.31244	4.34372	4.46467	4.55692	4.37362	4.53551	4.5186	4.83904	4.67571	4.63031	4.63511	4.94054	4.56173	4.41405	4.52788	4.55252	4.67526	4.82744	4.49677	4.7449
ENSG00000072954.6_at	5.22785	5.14433	4.96866	5.20195	4.87369	5.64084	5.09243	4.92856	5.60382	4.90988	4.96968	5.09369	5.34477	5.59605	5.06528	4.87493	5.39855	5.0001	4.99318	4.98589	5.04841	5.48676	5.09671	4.40804	5.20427	5.40746	4.85228	5.16012	4.83891	5.54471	4.76015	5.18212
ENSG00000072958.8_at	5.94541	6.09645	6.37552	5.99883	6.16454	6.62554	6.0767	6.16945	6.20423	6.27267	6.13228	6.11792	6.14826	6.80271	6.0959	6.20642	6.37467	6.18598	6.27405	6.18216	6.2924	6.36814	6.28748	6.11255	6.21392	6.3625	6.12944	6.39002	6.06661	6.4642	6.3335	6.33993
ENSG00000073008.14_at	5.28208	5.36843	4.93195	5.46477	5.2018	5.22718	5.65256	5.17849	5.29828	4.89328	4.98127	5.27475	5.10382	5.12453	4.88211	5.86014	5.11679	4.98926	5.16552	5.151	5.14177	5.00367	5.36628	5.37691	4.91592	5.33604	5.01117	4.94156	5.30977	5.47059	5.13817	5.26768
ENSG00000073050.11_at	6.3431	6.33837	6.60308	6.29756	6.80707	6.30111	6.43818	6.29606	6.60708	6.46102	6.24856	6.66052	6.72245	6.53587	6.27015	6.69175	6.71755	6.56589	6.59152	6.68504	6.66232	6.89212	6.4666	6.68687	6.64508	6.99768	6.59163	6.67109	6.67105	6.90113	6.67168	6.57222
ENSG00000073060.15_at	5.40668	5.4723	5.5496	5.54702	5.76462	5.39074	5.38433	5.47765	5.32981	5.23225	5.34732	5.36287	5.60644	5.37915	5.74372	5.42524	5.39019	5.83227	5.65388	5.29776	5.7053	5.48012	5.76239	6.01425	5.8271	5.43745	5.15134	5.68929	6.0221	5.80036	5.38807	5.51237
ENSG00000073067.13_at	5.95661	5.99326	5.74256	6.05501	6.05373	6.01243	6.04778	5.97139	6.11184	5.8234	5.9658	6.18256	5.91073	5.93688	6.04928	5.95755	6.0347	6.19327	6.04919	6.0759	6.03092	6.03355	6.08764	6.35206	6.0442	5.87866	5.88321	6.13951	6.10829	6.38224	5.99176	6.29433
ENSG00000073111.13_at	4.88024	4.95737	5.08087	4.89619	5.15638	4.84751	5.11526	4.96803	5.08903	4.77392	4.74907	5.17933	5.45265	4.82865	4.87875	5.17157	5.07434	5.8108	4.77921	5.09283	4.92711	4.80858	4.97558	5.08363	5.02143	4.79824	5.01883	4.98372	5.06028	5.367	5.09106	5.02172
ENSG00000073146.15_at	4.12591	4.15565	3.93992	4.04777	4.10974	4.01404	4.10896	4.17203	4.1072	3.96054	4.0433	4.30588	4.07502	4.05301	4.09234	4.0157	4.09917	4.08292	3.99324	4.21303	4.11188	4.09055	4.14639	4.3516	4.09758	4.14855	4.14893	4.13971	4.19425	4.40416	4.09838	4.21698
ENSG00000073150.13_at	5.82088	5.86902	5.46765	5.73573	5.8485	5.68975	5.8312	5.64265	5.80963	5.5531	5.50668	5.87041	5.689	5.62694	5.71145	5.83105	5.65752	5.80497	5.62004	5.80071	5.72504	5.70457	5.94735	6.12659	5.5812	5.69815	5.63805	5.73521	6.10936	6.14481	5.79876	6.09926
ENSG00000073169.13_at	5.58925	5.81818	5.95274	5.79267	5.79767	5.58512	5.45578	5.74423	5.65488	5.67925	5.72833	5.69447	5.75295	5.59103	5.74451	5.70654	5.71726	5.88382	5.76931	5.82268	5.75717	5.65866	5.70253	5.90092	5.75902	5.76648	5.59953	5.70876	5.78585	5.92445	5.74451	5.82796
ENSG00000073282.12_at	2.94505	3.12969	3.25266	2.95939	4.55068	3.08739	3.1776	3.10501	3.01089	3.02344	2.98369	2.99352	4.93644	2.90505	2.91508	3.2899	3.05233	3.15529	3.10669	3.72846	3.15463	2.97651	3.12333	3.1294	4.11691	3.32914	3.06947	3.0052	2.97987	3.0323	3.61619	3.19602
ENSG00000073331.17_at	3.59378	3.65507	3.81445	3.43123	3.30776	3.83887	3.77895	3.62774	3.3052	3.74103	3.85561	3.59378	3.56093	3.57169	3.43788	3.82874	3.78671	3.55787	3.40677	3.65091	3.25588	3.34373	3.37998	3.53281	3.22742	3.98927	3.67569	3.62298	3.39074	3.31869	3.63981	3.33015
ENSG00000073350.13_at	5.65705	5.74923	5.79428	5.67358	5.58931	5.60455	5.56594	5.83987	5.64071	5.66497	5.64483	5.64955	5.62708	5.62079	5.69858	5.60827	5.61824	5.71404	5.72613	5.60063	5.7984	5.49426	5.84388	5.80026	5.59517	5.66746	5.46403	5.77722	5.72427	5.8904	5.55368	5.87901
ENSG00000073417.14_at	5.05035	4.83233	5.3399	4.67128	5.3651	5.11678	5.99312	5.3034	5.27984	5.51271	5.13112	5.46316	5.41752	4.98848	5.00068	5.81537	4.9036	4.9166	4.80198	6.24609	4.58787	5.26921	4.82486	4.80798	4.9964	5.0373	5.61327	4.86886	4.70126	4.7432	6.28612	5.17931
ENSG00000073464.11_at	5.07057	5.24327	5.33	5.07153	4.75411	5.85512	5.44469	4.94906	5.60621	4.86881	4.89784	5.42105	4.61573	6.00029	5.20219	5.9285	4.7392	5.95344	5.0511	5.24839	5.05619	5.34524	4.74421	5.80063	4.86981	4.84469	4.9817	4.68005	5.20858	5.51471	5.21765	5.3485
ENSG00000073536.17_at	5.23979	5.61562	5.18803	5.39192	5.29299	5.23927	5.18716	5.2936	5.55735	5.362	5.03405	5.32221	5.21353	5.22292	5.17353	5.32483	5.13776	5.44553	5.64713	5.36241	5.719	5.21874	5.49416	5.41311	5.43446	5.2594	5.31206	5.29417	5.23394	5.62149	5.28946	5.60256
ENSG00000073578.16_at	6.76135	6.76701	6.68609	6.62981	7.04388	7.06757	6.83676	6.70557	7.39402	7.0103	6.67967	6.85933	6.97942	7.2214	6.64431	6.92892	6.55001	7.19323	6.9059	6.87722	6.73061	7.01884	6.4196	6.87412	6.84441	6.65414	7.00586	6.71022	6.74032	7.48515	6.87486	6.92424
ENSG00000073584.18_at	4.08639	4.03132	4.16973	3.9298	4.37198	4.20135	4.07441	3.81951	4.08401	4.76127	3.95207	3.46185	4.13748	4.04377	4.28577	3.6561	4.07631	4.03135	4.16663	3.95592	3.96407	3.76694	3.90491	3.82942	4.2242	4.11258	3.84064	4.06892	3.79603	3.74685	3.83892	3.9238
ENSG00000073598.5_at	3.68852	3.41894	3.30389	3.27587	3.53168	3.19137	3.33538	3.65766	3.60152	3.35145	3.56382	3.51473	3.21248	3.73383	3.43758	3.25443	3.45036	3.34569	3.37284	3.43503	3.59492	3.41248	3.28363	3.70629	3.27518	3.42212	3.68817	3.6087	3.60183	3.78392	3.72089	3.73002
ENSG00000073605.18_at	5.04815	4.81893	4.70786	4.79685	4.70402	4.73639	4.76904	4.15698	4.09199	4.50354	5.04568	4.10061	5.00025	4.53979	5.39668	5.05178	4.65963	4.41126	4.31817	4.50691	4.06856	4.6011	4.22382	4.50419	4.31212	4.72495	3.89792	4.37778	4.12402	3.94473	4.4125	4.13112
ENSG00000073614.12_at	6.57758	6.45344	6.63699	6.40481	6.75939	6.51956	6.35301	6.47592	6.47458	6.85749	6.69744	6.33554	6.91694	6.62335	6.67915	6.40877	6.68509	6.64254	6.56594	6.65113	6.28959	6.40824	6.35121	5.94827	6.64072	6.68097	6.47272	6.53786	6.31372	5.71636	6.60479	6.16149
ENSG00000073670.13_at	5.79171	5.8574	5.59161	5.79363	5.80386	5.75733	5.62861	5.80677	5.83193	5.62323	5.63737	5.95769	5.68526	5.63301	5.74543	5.67817	5.7559	5.8914	5.68797	5.78137	5.8259	5.72364	5.96554	6.11427	5.67771	5.60728	5.74252	5.6526	5.9504	6.09752	5.81789	6.06657
ENSG00000073711.10_at	3.50518	3.61896	3.11333	3.49625	4.04635	2.98238	3.19556	3.74679	3.08118	3.02826	3.59485	3.01056	4.44651	2.8365	2.88186	3.04153	3.39594	3.15611	2.88181	2.81581	2.95845	2.93804	3.12827	3.19273	3.11885	3.26834	2.90989	3.17211	3.2479	2.99149	2.8793	3.20398
ENSG00000073712.14_at	3.48223	3.46494	3.57083	3.28448	4.05542	3.29217	3.91952	3.25294	3.91311	3.36765	3.12312	3.36046	3.77123	3.24937	3.88621	3.54579	3.26524	3.47219	3.55365	3.24	3.33458	3.93499	3.35423	4.07226	3.64599	3.27885	3.28597	3.41871	4.106	3.50445	3.42147	3.26333
[truncated: 52,306 more rows]
