# Supplementary material for: IL5RA as an immunogenic cell death-related predictor in progression and therapeutic response of multiple myeloma
Source: Sci Rep. 2023 May 26;13:8528. doi: 10.1038/s41598-023-35378-z (PMC10220083; doi:10.1038/s41598-023-35378-z)
Supplement: Supplementary file 3 — Supplementary Table 3. [file 41598_2023_35378_MOESM3_ESM.xlsx]

## Sheet: supplementary table 3
	logFC	AveExpr	t	P.Value	adj.P.Val	B
IL5RA	2.80869	9.98266	8.17054	1.74613e-10	3.21253e-06	11.6536
RGS18	1.78579	9.19767	4.87642	1.34698e-05	0.123909	2.72844
SRGN	1.32174	14.9971	4.39702	6.49672e-05	0.188231	1.43795
SLC35B2	-0.854481	9.32601	-4.2855	9.30085e-05	0.188231	1.14324
RPL22L1	0.963925	14.4354	4.27104	9.74151e-05	0.188231	1.10521
TLR4	0.901657	6.88013	4.26235	0.000100159	0.188231	1.08239
CCHCR1	-0.706315	9.22057	-4.2399	0.000107605	0.188231	1.02349
PMVK	-0.80226	12.4622	-4.23361	0.000109787	0.188231	1.00699
RPL24	0.594132	15.838	4.17537	0.000132139	0.188231	0.854766
ARHGAP15	1.18911	7.4978	4.16906	0.000134812	0.188231	0.838311
GADD45A	1.17755	12.0702	4.12533	0.000154834	0.188231	0.724565
CLEC1B	1.13522	6.87601	4.12166	0.000156639	0.188231	0.715045
RPL26	0.563927	16.0079	4.10758	0.000163763	0.188231	0.678509
SCP2	0.623576	7.36636	4.0674	0.000185855	0.188231	0.574567
RPL14	0.417678	16.3504	4.0579	0.000191488	0.188231	0.550043
PRR15	-1.06584	8.44634	-4.05534	0.000193032	0.188231	0.543449
PCED1A	-0.419489	6.65963	-4.042	0.000201283	0.188231	0.509072
FLT3	0.805612	6.2402	4.03844	0.000203543	0.188231	0.499904
PYGO2	-0.45203	9.22064	-4.0299	0.000209067	0.188231	0.477911
TRIP10	-0.63332	7.05296	-4.01455	0.000219357	0.188231	0.438456
RAB27B	0.559604	5.81337	4.00837	0.000223636	0.188231	0.42259
OTULINL	0.692062	6.15147	4.00455	0.000226321	0.188231	0.41279
FBXO44	-0.531912	6.50902	-3.98903	0.000237562	0.188231	0.372984
ZNF48	-0.557346	8.68524	-3.96512	0.000255941	0.188231	0.311801
CD84	0.635991	5.99999	3.95213	0.000266502	0.188231	0.278603
ZEB2	0.711768	6.92149	3.94224	0.000274816	0.188231	0.253383
LRRC6	0.469188	5.71395	3.94058	0.000276238	0.188231	0.249145
NRSN2	-0.643819	7.7962	-3.91084	0.000302925	0.191336	0.173442
CUL7	-0.743427	8.59523	-3.90807	0.000305536	0.191336	0.166398
MIER1	0.502054	7.97051	3.90131	0.000311994	0.191336	0.149231
GLIPR1	0.808599	6.06304	3.8783	0.000334977	0.191952	0.0908977
TFEC	0.844986	6.4866	3.85545	0.000359418	0.191952	0.0331104
SBSN	0.484778	5.36815	3.84827	0.000367446	0.191952	0.0149845
TFPT	-0.47645	9.17874	-3.84231	0.00037425	0.191952	-6.69617e-05
ATP5PB	0.802834	12.0192	3.80987	0.000413419	0.191952	-0.0817212
CANT1	-0.42659	7.1535	-3.80816	0.000415599	0.191952	-0.0860346
AMIGO2	0.922106	7.14696	3.808	0.000415801	0.191952	-0.0864342
NAGS	-0.66876	8.61456	-3.79636	0.00043088	0.191952	-0.115651
FAM13A	1.4022	8.04962	3.76788	0.000470038	0.191952	-0.186981
SNTA1	-1.32969	7.11335	-3.76693	0.000471391	0.191952	-0.189338
KRTAP9-6	-0.625041	9.87213	-3.76396	0.000475684	0.191952	-0.196771
NDRG2	-1.41117	10.1385	-3.76324	0.000476724	0.191952	-0.198562
SMARCD1	-0.414542	10.7856	-3.75839	0.000483826	0.191952	-0.210685
LYST	0.762496	6.88143	3.75003	0.000496295	0.191952	-0.231546
HIP1R	-0.37551	7.90444	-3.74689	0.000501071	0.191952	-0.239398
LRIG2	0.404842	6.27728	3.74525	0.000503573	0.191952	-0.243481
NIT1	-0.514318	9.61263	-3.73767	0.000515307	0.191952	-0.262362
TMEM256-PLSCR3	-0.586332	7.02639	-3.73461	0.000520128	0.191952	-0.269996
ITGA3	-0.758103	7.08876	-3.72282	0.00053908	0.191952	-0.29933
SAMD11	-0.970925	10.8696	-3.7214	0.000541396	0.191952	-0.302842
ABHD4	-0.77001	9.81605	-3.72136	0.000541471	0.191952	-0.302956
MICU3	0.384517	5.07596	3.72071	0.000542532	0.191952	-0.304561
NEURL3	0.764738	6.16028	3.70973	0.000560904	0.194708	-0.331853
RAB8B	1.14144	7.92731	3.70074	0.000576366	0.195281	-0.354136
FRMD4B	0.75593	6.07288	3.68666	0.000601438	0.195281	-0.389022
FCER1A	1.45807	7.68729	3.68598	0.000602681	0.195281	-0.390714
TSR3	-0.500772	10.1813	-3.68159	0.000610719	0.195281	-0.401569
PSTPIP2	0.911629	6.6456	3.67894	0.000615627	0.195281	-0.408125
VAV3	1.07114	9.03457	3.66317	0.000645598	0.200346	-0.447064
SERPINB1	1.07344	12.5971	3.6592	0.000653374	0.200346	-0.45687
DOCK1	0.321843	5.27169	3.64983	0.000672061	0.2023	-0.479963
PCIF1	-0.650306	8.52065	-3.64508	0.000681736	0.2023	-0.491669
VCL	1.35388	9.23886	3.63672	0.000699079	0.204153	-0.512239
SIPA1L2	0.79533	6.42804	3.62184	0.000730981	0.206771	-0.548773
FKBP9	-0.518896	7.35699	-3.61832	0.000738747	0.206771	-0.557424
TEAD3	-0.700114	6.96144	-3.61374	0.000748935	0.206771	-0.568637
MIS18BP1	0.840897	7.58858	3.60897	0.000759712	0.206771	-0.580331
GPSM2	0.861602	6.65448	3.60699	0.000764235	0.206771	-0.58519
LRRC8D	0.932	8.82686	3.59548	0.000790988	0.210907	-0.613349
EEF1B2	0.574935	16.2887	3.58334	0.00082019	0.214651	-0.643015
PCYT2	-0.417634	8.93529	-3.57472	0.000841543	0.214651	-0.664043
NCOA7	1.1256	9.76894	3.57447	0.000842158	0.214651	-0.664641
TMF1	0.84811	6.98454	3.57069	0.000851699	0.214651	-0.673857
TSPAN7	-1.70696	8.43025	-3.55523	0.000891794	0.218983	-0.711487
FBN2	0.783941	5.73787	3.5523	0.000899615	0.218983	-0.718628
IRAK3	1.19958	6.94259	3.55044	0.000904595	0.218983	-0.723143
RPS25	0.297148	17.0443	3.53652	0.000942761	0.222042	-0.756938
CD163	1.33502	8.66917	3.53618	0.000943693	0.222042	-0.757746
TM7SF3	0.875499	9.67185	3.53272	0.000953437	0.222042	-0.766144
CD109	0.671351	6.09161	3.5071	0.00102852	0.236534	-0.828111
AKAP6	-0.275838	5.08742	-3.49113	0.00107817	0.237007	-0.866638
XAB2	-0.568466	6.83308	-3.48308	0.00110403	0.237007	-0.886006
FRZB	2.94032	11.3618	3.48247	0.00110602	0.237007	-0.887475
PTBP2	0.632619	6.76472	3.47969	0.00111513	0.237007	-0.894177
RHOBTB2	-0.732976	8.43862	-3.47758	0.00112208	0.237007	-0.899251
NEURL4	-0.423711	7.08446	-3.47534	0.0011295	0.237007	-0.904635
BIVM	0.702255	6.01687	3.47501	0.00113058	0.237007	-0.905416
SLC24A3	1.3485	8.26259	3.4741	0.00113363	0.237007	-0.907619
VPS29	0.566691	10.3175	3.4646	0.00116573	0.24098	-0.930427
ZNF521	0.349885	5.47374	3.45558	0.00119701	0.243108	-0.952048
RGS1	2.1372	10.7069	3.43833	0.00125909	0.243108	-0.99333
GALK1	-0.724987	9.32165	-3.43656	0.00126561	0.243108	-0.997552
RSL24D1	0.915857	10.6514	3.43588	0.00126815	0.243108	-0.999188
FGL2	0.981212	6.67355	3.43464	0.00127274	0.243108	-1.00214
PLEK	1.44707	9.92674	3.43161	0.0012841	0.243108	-1.00939
MS4A4E	0.3379	5.15358	3.42343	0.00131517	0.243108	-1.0289
USP21	-0.432096	7.40635	-3.42216	0.00132003	0.243108	-1.03191
PAOX	-0.584286	8.67009	-3.41787	0.00133669	0.243108	-1.04215
NME3	-0.501944	13.1797	-3.41612	0.00134352	0.243108	-1.04631
RGS2	1.72521	11.1811	3.41542	0.0013463	0.243108	-1.04799
TC2N	0.662623	5.73117	3.41387	0.00135238	0.243108	-1.05167
ENSA	-0.545586	9.54171	-3.41217	0.00135913	0.243108	-1.05573
PEX10	-0.586833	8.23631	-3.40862	0.00137324	0.243108	-1.06416
UQCRH	0.554362	14.8458	3.40729	0.00137859	0.243108	-1.06733
TEX2	0.659694	9.23211	3.40412	0.00139138	0.243108	-1.07487
UNKL	-0.440811	7.26274	-3.40184	0.00140067	0.243108	-1.0803
COQ8B	-0.56658	6.10709	-3.3968	0.00142135	0.243369	-1.09225
RPS7	0.541917	16.5526	3.39467	0.0014302	0.243369	-1.09732
SLC40A1	1.14056	9.67806	3.39188	0.00144186	0.243369	-1.10394
AKR1C3	1.30559	9.70212	3.36883	0.00154165	0.256093	-1.15851
RPL12	0.269323	17.2644	3.36534	0.00155737	0.256093	-1.16678
ASXL1	-0.551621	9.87201	-3.36351	0.00156563	0.256093	-1.17109
ZC2HC1B	-0.730619	6.45918	-3.35339	0.0016122	0.256093	-1.19498
LTBP1	0.78159	7.23905	3.35323	0.00161292	0.256093	-1.19535
KIFC3	-0.803329	6.8554	-3.3508	0.00162432	0.256093	-1.20109
ARHGEF6	0.721643	6.26485	3.35034	0.00162645	0.256093	-1.20216
CIAO3	-0.605198	8.84384	-3.34627	0.0016457	0.256093	-1.21175
PXK	0.641872	8.87878	3.3457	0.00164841	0.256093	-1.21309
SHROOM1	-0.757071	6.74555	-3.34233	0.00166453	0.256093	-1.22102
WFDC8	-0.226637	4.83906	-3.33558	0.00169732	0.256093	-1.23691
GDAP2	0.464674	6.29536	3.32995	0.00172512	0.256093	-1.25015
MS4A6A	1.10962	7.45846	3.32313	0.00175933	0.256093	-1.26614
SNCA	1.46374	9.49644	3.32245	0.00176277	0.256093	-1.26773
HMGN1	0.61184	12.056	3.32131	0.00176857	0.256093	-1.27041
IL27RA	-0.883349	10.1207	-3.31693	0.00179103	0.256093	-1.28069
SLC5A2	-0.470504	6.79669	-3.31569	0.0017974	0.256093	-1.28358
JMJD8	-0.777662	8.8828	-3.31479	0.00180211	0.256093	-1.28571
MMP15	-0.863176	7.73369	-3.31011	0.00182653	0.256093	-1.29667
MAN2A2	0.309123	6.4579	3.30851	0.00183491	0.256093	-1.3004
RNF130	1.22946	10.7994	3.30366	0.00186066	0.256093	-1.31175
CD226	0.455822	5.48251	3.29864	0.00188767	0.256093	-1.32348
CNOT6	0.643509	7.16397	3.29622	0.00190081	0.256093	-1.32913
C3ORF80	0.604708	5.78479	3.29619	0.00190101	0.256093	-1.32921
HDGFL3	0.670406	6.30384	3.29267	0.00192028	0.256093	-1.33742
RNF144B	1.04227	7.57933	3.29243	0.00192162	0.256093	-1.33799
PATE2	-0.234795	5.04347	-3.28647	0.00195473	0.256093	-1.35189
HSD17B11	0.747774	9.31041	3.28583	0.00195833	0.256093	-1.35339
ACTL10	-0.754636	9.23044	-3.27992	0.00199173	0.256093	-1.36715
TLR2	1.50683	8.43341	3.27832	0.00200085	0.256093	-1.37087
SH3GLB1	0.671263	9.53118	3.27588	0.00201485	0.256093	-1.37654
ABHD1	-0.969751	7.08241	-3.27091	0.00204373	0.256093	-1.38812
MRPS31	0.720781	11.4254	3.26809	0.00206025	0.256093	-1.39467
C11ORF95	-0.570057	7.84825	-3.26796	0.00206099	0.256093	-1.39496
ZNF174	-0.431834	7.38063	-3.26792	0.00206123	0.256093	-1.39506
NTHL1	-0.633949	9.97123	-3.26744	0.00206408	0.256093	-1.39618
ATRIP	-0.461032	6.98874	-3.26693	0.00206709	0.256093	-1.39737
IGSF8	-0.752931	8.57178	-3.26689	0.00206732	0.256093	-1.39746
ASPSCR1	-0.288643	8.21095	-3.26021	0.00210712	0.256093	-1.41297
SGF29	-0.525375	9.95908	-3.25935	0.00211233	0.256093	-1.41498
PIAS4	-0.303037	6.36067	-3.25864	0.0021166	0.256093	-1.41662
C12ORF4	0.755616	7.63658	3.25159	0.00215955	0.256093	-1.43296
KAZALD1	-0.673376	7.68355	-3.24958	0.00217196	0.256093	-1.43762
CEP104	-0.385982	7.58201	-3.24843	0.00217908	0.256093	-1.44028
ZNF175	0.409116	5.90226	3.2479	0.0021824	0.256093	-1.44152
MGAT4A	1.00227	7.80912	3.24728	0.00218625	0.256093	-1.44295
AGTPBP1	0.657996	7.70282	3.24011	0.00223132	0.256093	-1.45954
MRPS25	0.557255	7.66752	3.23925	0.00223681	0.256093	-1.46154
KRBA1	-0.387926	11.0317	-3.23394	0.00227083	0.256093	-1.47381
NAIP	0.5981	7.26602	3.23259	0.00227952	0.256093	-1.47691
CCRL2	0.576598	6.47879	3.22781	0.00231073	0.256093	-1.48796
PLAAT2	-1.87118	9.46763	-3.22748	0.00231286	0.256093	-1.48872
NCBP3	0.570871	8.17928	3.22421	0.00233447	0.256093	-1.49627
GIMAP8	0.89157	6.74595	3.22157	0.00235202	0.256093	-1.50236
MRGBP	-0.510418	9.53995	-3.22135	0.00235347	0.256093	-1.50286
MS4A2	0.378086	5.49297	3.22108	0.00235525	0.256093	-1.50347
FEZ2	0.40791	7.05148	3.21996	0.00236274	0.256093	-1.50606
ATP8B4	0.996654	6.377	3.21841	0.00237317	0.256093	-1.50963
ARHGEF2	-0.375586	7.17372	-3.21743	0.00237977	0.256093	-1.51189
SCML2	0.484706	5.95578	3.21617	0.00238831	0.256093	-1.5148
FAAP20	-0.308349	6.9368	-3.21586	0.00239038	0.256093	-1.5155
FAM107B	1.16943	9.96187	3.21302	0.0024097	0.256093	-1.52204
STEAP4	0.366175	5.28095	3.21218	0.00241547	0.256093	-1.52399
TRIM26	-0.379681	9.56471	-3.21062	0.00242614	0.256093	-1.52757
PIKFYVE	0.406961	6.43911	3.20939	0.00243464	0.256093	-1.53041
RNF31	-0.430362	10.85	-3.20843	0.00244124	0.256093	-1.53261
ZNF768	-0.443327	10.3705	-3.20429	0.00247004	0.256093	-1.54213
NOC2L	-0.523894	9.14965	-3.20348	0.00247569	0.256093	-1.54399
AQP9	1.27821	7.47726	3.20295	0.00247936	0.256093	-1.54519
ANAPC2	-0.546016	6.919	-3.19966	0.00250259	0.256093	-1.55277
EHMT2	-0.493625	8.88543	-3.19686	0.00252248	0.256093	-1.5592
INPP4A	-0.546131	8.09949	-3.19593	0.00252912	0.256093	-1.56133
GTF2B	0.778335	8.8141	3.19533	0.00253337	0.256093	-1.5627
GNB4	1.07198	9.06981	3.18931	0.00257685	0.258582	-1.57651
BCL9	-1.0163	7.90229	-3.18735	0.00259112	0.258582	-1.581
RESF1	1.10963	9.54207	3.18465	0.00261091	0.258582	-1.58717
F13A1	0.850738	7.13995	3.18327	0.00262108	0.258582	-1.59033
TPT1	0.389587	13.6895	3.18195	0.00263091	0.258582	-1.59337
MAN1A1	0.914915	10.6265	3.18028	0.0026433	0.258582	-1.59718
CD302	1.0309	8.52773	3.17506	0.00268244	0.258582	-1.60911
CLEC2D	0.432184	8.46134	3.17406	0.00269004	0.258582	-1.61141
TBL3	-0.551411	8.86456	-3.17211	0.0027048	0.258582	-1.61585
MPC1L	0.299758	5.23467	3.17127	0.00271122	0.258582	-1.61777
GIMAP7	1.31829	7.92564	3.17015	0.00271975	0.258582	-1.62032
ACSM3	0.554201	6.238	3.16691	0.00274468	0.258582	-1.62773
PAQR6	-0.658153	10.2345	-3.16325	0.0027731	0.258582	-1.63608
CACFD1	-0.764775	11.7821	-3.16167	0.00278545	0.258582	-1.63969
CDC42SE2	0.589697	8.53131	3.16127	0.00278858	0.258582	-1.6406
METTL1	-0.591085	9.89392	-3.1608	0.00279223	0.258582	-1.64166
GASK1B	1.00952	7.21612	3.1602	0.00279692	0.258582	-1.64303
TSC2	-0.493593	7.87101	-3.15697	0.00282246	0.258669	-1.6504
KCNJ2	0.488198	5.82178	3.15652	0.00282598	0.258669	-1.65141
CDH24	-0.416992	6.40797	-3.14702	0.00290234	0.258889	-1.67304
TNNT2	-0.671468	5.54295	-3.14668	0.00290513	0.258889	-1.67381
SAMD1	-0.603558	8.6033	-3.14159	0.00294687	0.258889	-1.68538
ACTL6B	-0.58572	6.65233	-3.13971	0.0029624	0.258889	-1.68965
SEMA4B	-0.470749	7.22085	-3.13813	0.00297554	0.258889	-1.69323
ANXA1	1.75248	11.0648	3.13711	0.00298408	0.258889	-1.69556
ZNF331	0.497863	7.24338	3.13249	0.00302294	0.258889	-1.70605
ZNF316	-0.329165	6.4437	-3.13151	0.00303121	0.258889	-1.70826
ZYG11B	0.529666	6.92821	3.13141	0.00303208	0.258889	-1.70849
USP1	0.813275	8.42282	3.13113	0.00303445	0.258889	-1.70913
CTSC	0.559193	8.40643	3.13056	0.00303922	0.258889	-1.7104
GP5	0.544351	5.58826	3.12943	0.00304885	0.258889	-1.71296
ARMC8	0.535773	8.37877	3.12575	0.0030804	0.258889	-1.72131
LSM14B	-0.567821	7.03264	-3.1243	0.00309292	0.258889	-1.7246
SSH2	0.579508	7.67483	3.12409	0.00309473	0.258889	-1.72507
MORF4L1	0.651184	12.5242	3.12175	0.00311497	0.258889	-1.73035
LPCAT2	0.835727	6.53686	3.11664	0.00315975	0.258889	-1.74192
SLC5A6	-0.429496	8.51395	-3.11368	0.00318597	0.258889	-1.74861
VWA7	-0.680136	10.0806	-3.11261	0.00319545	0.258889	-1.75102
TFE3	-0.390308	10.0853	-3.11126	0.00320749	0.258889	-1.75407
KBTBD11	1.56048	10.049	3.11065	0.00321297	0.258889	-1.75545
HBD	1.01716	16.8629	3.10954	0.00322292	0.258889	-1.75796
VCAN	1.06593	8.06251	3.10766	0.00323985	0.258889	-1.7622
VNN1	1.4433	7.39909	3.10554	0.00325907	0.258889	-1.76699
ILRUN	-0.47786	9.42565	-3.10533	0.00326094	0.258889	-1.76746
ELK1	-0.367884	5.99432	-3.0945	0.00336068	0.258889	-1.79186
SPATA20	-0.566625	10.7662	-3.09232	0.00338116	0.258889	-1.79678
MFSD14A	0.67516	10.2142	3.09227	0.00338162	0.258889	-1.79689
STXBP3	0.613603	9.17418	3.09072	0.00339616	0.258889	-1.80036
ST8SIA4	0.479678	6.74511	3.09055	0.00339783	0.258889	-1.80076
MIGA1	0.580382	6.8688	3.08895	0.00341294	0.258889	-1.80435
EIF4A1	-0.90397	10.9947	-3.08801	0.00342188	0.258889	-1.80647
SLC16A13	-0.327008	5.81776	-3.08781	0.00342377	0.258889	-1.80692
ATP9A	0.682744	6.58228	3.08688	0.00343265	0.258889	-1.80901
ZNF580	-0.648166	11.1381	-3.08528	0.00344788	0.258889	-1.8126
PELI2	0.989852	7.55067	3.08236	0.00347595	0.258889	-1.81916
FHL2	0.636462	7.69189	3.08052	0.00349368	0.258889	-1.82328
UGCG	0.922005	9.52747	3.08024	0.00349647	0.258889	-1.82392
ZRANB2	1.13949	10.7539	3.07828	0.00351553	0.258889	-1.82833
F2RL1	0.592078	5.7191	3.07712	0.00352685	0.258889	-1.83093
PLEKHH3	-0.887313	11.419	-3.07708	0.00352725	0.258889	-1.83102
AGL	0.873246	7.43968	3.07645	0.00353336	0.258889	-1.83242
HTR1F	0.592131	5.43618	3.07633	0.00353451	0.258889	-1.83268
PI4K2A	-0.469679	8.59332	-3.07576	0.00354011	0.258889	-1.83396
CD9	1.59194	9.03748	3.07543	0.00354336	0.258889	-1.83471
DACH1	1.05389	7.05485	3.07383	0.00355911	0.258889	-1.8383
GXYLT2	0.667634	5.78408	3.07176	0.00357956	0.258889	-1.84293
ARX	-0.878909	6.17528	-3.07169	0.00358027	0.258889	-1.84309
SCAF1	-0.474087	8.11902	-3.07136	0.00358358	0.258889	-1.84384
MFSD1	0.448798	9.18908	3.0703	0.00359404	0.258889	-1.8462
RAP1A	1.15435	10.9461	3.06826	0.00361441	0.258889	-1.85077
GPCPD1	0.776197	9.68375	3.06734	0.00362364	0.258889	-1.85284
TTC7A	-0.464003	10.2798	-3.06725	0.00362453	0.258889	-1.85303
RFXAP	0.655796	7.53584	3.06305	0.00366688	0.258889	-1.86243
WBP4	0.634268	7.86946	3.06268	0.00367063	0.258889	-1.86326
CCDC24	-0.427295	5.68532	-3.05916	0.00370657	0.258889	-1.87114
SLC33A1	0.449524	8.55078	3.05833	0.00371507	0.258889	-1.87299
HBA2	1.30974	15.5743	3.05663	0.00373252	0.258889	-1.87678
KBTBD7	0.55565	7.33774	3.05571	0.00374203	0.258889	-1.87884
GK5	0.371246	5.5623	3.05561	0.00374308	0.258889	-1.87907
SLC35A1	0.40493	7.61781	3.05463	0.00375318	0.258889	-1.88125
LSR	-0.804446	10.0183	-3.05387	0.00376111	0.258889	-1.88296
RGS12	-0.3472	5.93946	-3.05276	0.00377268	0.258889	-1.88544
RETREG3	-0.433815	9.57211	-3.05166	0.00378408	0.258889	-1.88788
CASKIN1	-0.434949	11.5639	-3.05102	0.00379077	0.258889	-1.88931
SORL1	1.51202	10.9194	3.04978	0.00380383	0.258889	-1.89209
AGAP3	-0.563805	10.0214	-3.04884	0.00381372	0.258889	-1.89419
PIK3C2B	-0.399389	8.22116	-3.04858	0.00381642	0.258889	-1.89476
KCTD12	1.15025	9.4224	3.04723	0.0038307	0.258889	-1.89778
MNDA	1.64651	9.63008	3.04677	0.0038355	0.258889	-1.89879
HPGDS	0.563381	5.98946	3.04634	0.00384004	0.258889	-1.89975
ANGPT1	0.534245	6.03714	3.0462	0.00384154	0.258889	-1.90006
LETM1	-0.624541	8.70144	-3.04219	0.00388422	0.259303	-1.909
ZNF25	0.48312	6.12289	3.04121	0.00389479	0.259303	-1.9112
PLXDC2	0.638675	6.4086	3.04009	0.00390678	0.259303	-1.91368
ST13	0.437974	8.90399	3.03928	0.00391546	0.259303	-1.91547
CDR2L	-0.407029	6.4058	-3.03788	0.00393058	0.259303	-1.91859
TNFSF4	0.583888	6.11066	3.03542	0.0039573	0.259303	-1.92407
TGDS	0.829044	7.61221	3.03351	0.00397816	0.259303	-1.92831
AP3D1	-0.475575	11.4357	-3.03247	0.00398957	0.259303	-1.93063
FGD4	0.629149	7.24508	3.03232	0.00399123	0.259303	-1.93097
OMG	0.475167	5.3954	3.03105	0.00400517	0.259303	-1.93378
ALKBH6	-0.426583	7.89507	-3.03017	0.00401491	0.259303	-1.93575
FCGR2A	0.854554	9.43386	3.02974	0.00401968	0.259303	-1.93671
SEPTIN14	0.262594	5.5401	3.02872	0.00403091	0.259303	-1.93896
SLCO6A1	-0.251945	4.9626	-3.02515	0.0040707	0.26095	-1.9469
ZNF77	0.548802	6.32169	3.01798	0.0041516	0.265046	-1.9628
RBPMS2	0.879455	6.91063	3.01695	0.0041634	0.265046	-1.96509
SNX3	0.555765	10.1277	3.01177	0.00422296	0.26791	-1.97656
FAM120A	0.360991	8.80985	3.00681	0.00428076	0.270064	-1.98754
LCP1	1.40514	12.2413	3.00615	0.0042885	0.270064	-1.989
RXRB	-0.488165	8.88862	-3.00505	0.00430142	0.270064	-1.99143
SWAP70	0.756104	6.60779	3.00093	0.00435023	0.270064	-2.00054
EEF1A2	-0.598922	5.48753	-3.00026	0.00435811	0.270064	-2.002
N4BP2L2	0.665055	9.36841	2.99984	0.00436317	0.270064	-2.00293
SNX10	0.73284	7.05976	2.99883	0.00437529	0.270064	-2.00517
GNAI3	0.440768	6.85886	2.99341	0.00444055	0.270064	-2.01713
FAM124B	0.746719	6.41408	2.99341	0.00444057	0.270064	-2.01713
WBP2	-0.423007	10.5478	-2.99333	0.00444154	0.270064	-2.01731
TMED6	0.307451	5.66937	2.99313	0.00444392	0.270064	-2.01774
ATP8A1	1.01677	8.76689	2.99228	0.00445427	0.270064	-2.01961
PTGS1	0.94183	7.54624	2.98964	0.00448655	0.270064	-2.02544
TNFSF13B	1.03423	8.59895	2.98751	0.0045127	0.270064	-2.03013
C1ORF159	-0.316072	6.85407	-2.98726	0.00451574	0.270064	-2.03068
ELF1	0.52825	8.63827	2.986	0.00453131	0.270064	-2.03345
CEP192	0.69707	8.2876	2.98564	0.00453581	0.270064	-2.03425
CPA3	0.870157	7.35812	2.9845	0.00454984	0.270064	-2.03675
NEUROD6	-0.244685	4.93137	-2.98261	0.00457342	0.270064	-2.04092
ZNF438	0.346883	6.63527	2.98162	0.00458574	0.270064	-2.04309
CHP1	0.449571	13.5606	2.98036	0.00460159	0.270064	-2.04587
MAFK	-0.450663	9.18383	-2.97964	0.0046106	0.270064	-2.04745
STUB1	-0.320868	12.7296	-2.97712	0.00464233	0.270064	-2.05298
ZNHIT6	0.602732	7.64835	2.97568	0.00466057	0.270064	-2.05615
SAT1	0.867928	11.0218	2.97459	0.00467448	0.270064	-2.05855
RNASE6	1.10022	8.8203	2.97415	0.0046801	0.270064	-2.05952
MYCT1	0.394221	5.60287	2.97389	0.00468335	0.270064	-2.06008
OSBPL1A	0.828161	7.03364	2.97262	0.00469959	0.270064	-2.06287
PCID2	0.465105	8.97232	2.9724	0.00470248	0.270064	-2.06337
EPS15	0.49689	9.28775	2.97239	0.00470256	0.270064	-2.06338
CNNM3	-0.38941	9.23325	-2.97093	0.00472122	0.270064	-2.06657
HDGFL2	-0.550929	8.78287	-2.96979	0.004736	0.270064	-2.06909
MLKL	1.07359	10.8093	2.96937	0.00474131	0.270064	-2.07
ZGPAT	-0.406967	12.9866	-2.96737	0.00476724	0.270703	-2.0744
FBXO4	0.550333	8.38492	2.96422	0.00480819	0.272188	-2.08129
TUBB1	0.999854	6.88813	2.96001	0.00486359	0.274218	-2.09053
INTU	-0.398189	5.66281	-2.95802	0.00488992	0.274218	-2.09488
SQOR	0.545746	13.5828	2.95713	0.00490172	0.274218	-2.09682
STYK1	0.383723	5.45058	2.95699	0.00490367	0.274218	-2.09715
ATP6V0E2	-0.51766	6.61873	-2.95451	0.00493677	0.275232	-2.10257
CAVIN2	0.897262	7.57919	2.94984	0.00499961	0.277894	-2.11276
CLCC1	0.421231	7.70533	2.94728	0.00503454	0.278632	-2.11837
NDRG4	-0.380917	5.83178	-2.94582	0.00505445	0.278632	-2.12155
CDC42BPB	-0.635943	9.89203	-2.94554	0.00505833	0.278632	-2.12217
PAG1	0.843826	7.54109	2.94136	0.00511579	0.28004	-2.13127
U2SURP	0.677996	6.88631	2.94043	0.00512871	0.28004	-2.1333
MS4A3	1.652	8.44091	2.93041	0.00526959	0.28004	-2.15513
RPL11	0.667953	15.9831	2.93009	0.00527415	0.28004	-2.15583
SELENOF	0.840623	11.2675	2.92925	0.0052861	0.28004	-2.15765
ATF7IP2	0.634059	8.67896	2.92823	0.00530073	0.28004	-2.15988
C5ORF58	-1.16489	8.23701	-2.92763	0.00530937	0.28004	-2.16119
PRRG3	-0.268625	5.27274	-2.92748	0.00531155	0.28004	-2.16152
FOXO6	-0.683124	6.37273	-2.92737	0.00531309	0.28004	-2.16175
CENPV	0.560404	6.08233	2.92702	0.00531809	0.28004	-2.16251
AP4B1	0.536407	7.51955	2.92565	0.00533786	0.28004	-2.1655
CAT	0.831561	11.104	2.92389	0.00536317	0.28004	-2.16931
AP3S1	0.719222	10.9615	2.92174	0.00539446	0.28004	-2.17399
RHBDL1	-0.715924	13.7767	-2.92098	0.00540543	0.28004	-2.17562
MBD3	-0.494409	11.2522	-2.92055	0.00541179	0.28004	-2.17657
ARL6IP5	0.724118	10.153	2.92042	0.0054137	0.28004	-2.17685
MGST1	1.59115	9.73627	2.92025	0.00541613	0.28004	-2.17722
ARHGAP18	0.828684	7.14833	2.91955	0.00542634	0.28004	-2.17873
CALCOCO2	0.611317	7.36077	2.91851	0.00544159	0.28004	-2.18099
RPL37	0.427935	10.7688	2.91652	0.00547086	0.28004	-2.18531
TNRC6B	0.547069	8.91567	2.91622	0.00547535	0.28004	-2.18597
GAB3	0.594424	7.65802	2.91598	0.00547883	0.28004	-2.18648
METTL27	-1.35795	6.80282	-2.91582	0.00548121	0.28004	-2.18683
DNAJB2	-0.7221	10.0358	-2.91557	0.00548498	0.28004	-2.18738
PPIP5K2	0.689996	8.63643	2.91498	0.00549357	0.28004	-2.18864
INTS1	-0.341117	10.0789	-2.91486	0.00549536	0.28004	-2.1889
RGCC	1.21029	10.7131	2.91422	0.00550491	0.28004	-2.1903
DGKG	0.674719	6.49872	2.91387	0.00551008	0.28004	-2.19106
B3GNT5	0.517737	6.05201	2.90839	0.00559202	0.281952	-2.20294
GPC1	-0.658871	7.73168	-2.90731	0.0056082	0.281952	-2.20526
PRAMEF27	-0.178119	4.82687	-2.90702	0.00561266	0.281952	-2.2059
MORC3	0.394864	6.89657	2.90671	0.00561734	0.281952	-2.20657
MGLL	0.832691	10.5157	2.90498	0.0056435	0.281952	-2.21031
DCP2	0.68507	7.32908	2.9043	0.0056539	0.281952	-2.21179
FAM47B	-0.192799	4.93183	-2.90413	0.00565645	0.281952	-2.21215
ERP27	0.707669	6.10241	2.90228	0.0056847	0.281952	-2.21616
PRPF40B	-0.340644	6.08905	-2.90217	0.00568632	0.281952	-2.21639
KCTD17	-0.544275	6.77181	-2.89972	0.00572391	0.281952	-2.22169
ABHD5	0.844143	9.47858	2.89952	0.00572694	0.281952	-2.22212
YTHDF1	-0.31752	9.23532	-2.89688	0.00576765	0.281952	-2.22781
CYTH2	-0.454468	8.94399	-2.89672	0.00577019	0.281952	-2.22817
LRRC27	-0.331325	6.61774	-2.89544	0.00579011	0.281952	-2.23094
GIT1	-0.374663	6.28879	-2.89434	0.00580722	0.281952	-2.23331
PDK4	0.93247	7.1166	2.89371	0.00581701	0.281952	-2.23467
SAMSN1	0.951598	8.08724	2.89356	0.0058193	0.281952	-2.23498
ZNF688	-0.389474	11.2579	-2.893	0.00582813	0.281952	-2.2362
RLF	0.722897	8.17008	2.89196	0.00584434	0.281952	-2.23844
SLC25A45	-0.576524	8.42953	-2.89134	0.0058542	0.281952	-2.23979
HDC	1.24125	8.61885	2.8833	0.0059817	0.284689	-2.25711
SLC35A3	0.4747	6.12338	2.8804	0.00602829	0.284689	-2.26335
EIF4A2	-0.506711	10.0558	-2.87956	0.00604193	0.284689	-2.26517
DEK	1.07889	8.54995	2.87655	0.00609071	0.284689	-2.27163
ARHGAP26	0.747198	7.62611	2.87534	0.00611054	0.284689	-2.27424
RERGL	-0.264612	4.88931	-2.87302	0.00614842	0.284689	-2.27921
THAP8	-0.597394	7.54274	-2.87294	0.00614982	0.284689	-2.27939
ACP2	-0.82639	7.86136	-2.87031	0.00619313	0.284689	-2.28503
TMEM170B	0.589532	6.76333	2.86985	0.00620085	0.284689	-2.28603
F8A2	-0.433183	11.581	-2.86858	0.00622184	0.284689	-2.28874
PPBP	1.41497	11.1663	2.86713	0.00624598	0.284689	-2.29186
MSRA	0.874148	10.8756	2.86599	0.00626506	0.284689	-2.29431
RPS27L	0.694913	14.2238	2.86481	0.00628486	0.284689	-2.29684
DKC1	-0.574054	9.84381	-2.8628	0.00631868	0.284689	-2.30115
LAMTOR5	0.498303	12.652	2.86054	0.00635682	0.284689	-2.30598
DDX51	-0.401494	9.1692	-2.8601	0.00636424	0.284689	-2.30692
C2ORF81	-0.63225	8.47767	-2.86009	0.00636455	0.284689	-2.30696
WNK1	0.530491	7.31249	2.86	0.00636595	0.284689	-2.30714
HPSE2	-0.365612	5.18371	-2.8597	0.00637106	0.284689	-2.30778
HTR2C	-0.747458	5.52832	-2.85856	0.00639052	0.284689	-2.31023
NFAT5	0.783166	8.21889	2.85834	0.00639424	0.284689	-2.3107
STARD5	0.664178	8.33107	2.85771	0.00640493	0.284689	-2.31204
IL7	0.252398	5.3886	2.85753	0.00640807	0.284689	-2.31243
SPPL3	-0.279773	8.45763	-2.85643	0.00642685	0.284689	-2.31478
RWDD3	0.507881	8.79519	2.85624	0.00643008	0.284689	-2.31519
MICALL1	-0.416139	6.84946	-2.85574	0.00643878	0.284689	-2.31627
CYP7B1	0.277489	5.41418	2.85305	0.00648505	0.284689	-2.32202
LHFPL2	0.751609	7.30593	2.85176	0.00650734	0.284689	-2.32477
ARHGDIB	1.02926	14.3993	2.85112	0.00651849	0.284689	-2.32615
GLRX	0.816714	13.6159	2.85104	0.00651978	0.284689	-2.32631
GNG2	0.882701	7.40007	2.8507	0.00652576	0.284689	-2.32704
TNFRSF21	0.591578	7.89495	2.85049	0.00652935	0.284689	-2.32749
ZC3HAV1L	-0.577677	9.49432	-2.84893	0.00655658	0.284689	-2.33083
NPIPA1	-0.562839	9.43835	-2.84865	0.00656153	0.284689	-2.33143
NUFIP2	0.86363	8.48189	2.8485	0.00656413	0.284689	-2.33175
TERT	-0.649151	7.97223	-2.84673	0.00659505	0.284689	-2.33552
GLUL	0.83297	9.63275	2.84657	0.00659789	0.284689	-2.33587
SLC18A2	0.343835	5.57291	2.84628	0.00660302	0.284689	-2.33649
RNF215	-0.504864	7.00562	-2.84604	0.00660715	0.284689	-2.33699
SUCNR1	0.403422	5.19176	2.84357	0.00665064	0.284689	-2.34226
PLPP4	0.931611	6.56707	2.84287	0.00666306	0.284689	-2.34376
TUBGCP3	0.483664	7.77563	2.84227	0.00667377	0.284689	-2.34505
BNIP2	0.627306	9.99469	2.84213	0.00667616	0.284689	-2.34533
INO80E	-0.35743	11.8638	-2.84095	0.00669712	0.284689	-2.34785
MAPK3	-0.567562	7.88232	-2.83794	0.00675098	0.284689	-2.35428
SCAMP3	-0.444854	14.5684	-2.83693	0.00676913	0.284689	-2.35643
DPYD	0.438152	6.45668	2.83692	0.00676926	0.284689	-2.35645
RNF217	0.525278	5.91071	2.83599	0.00678595	0.284689	-2.35842
MEX3B	0.50126	6.11533	2.8356	0.006793	0.284689	-2.35925
MTIF3	0.631633	10.5254	2.83486	0.00680643	0.284689	-2.36084
SMN1	0.522167	11.4483	2.83423	0.00681773	0.284689	-2.36217
MEGF9	0.880166	7.94072	2.83336	0.00683349	0.284689	-2.36402
PNRC2	0.684131	8.40236	2.83314	0.0068375	0.284689	-2.36449
RPAIN	0.330157	8.51456	2.82954	0.00690321	0.284689	-2.37217
MRPS12	-0.31574	11.9254	-2.8276	0.00693876	0.284689	-2.37628
P2RY12	0.37234	5.34081	2.82656	0.00695793	0.284689	-2.3785
SERPINF1	0.580614	8.2461	2.82619	0.00696473	0.284689	-2.37928
USP8	0.758492	7.51488	2.82588	0.00697042	0.284689	-2.37994
HRH4	0.348704	5.24904	2.82465	0.00699318	0.284689	-2.38255
HERC1	0.586855	9.17605	2.82449	0.00699612	0.284689	-2.38289
EEA1	0.651097	7.32205	2.82419	0.00700168	0.284689	-2.38352
DDA1	-0.627144	9.28313	-2.82307	0.00702245	0.284689	-2.3859
SBNO2	-0.386417	11.5925	-2.82187	0.00704493	0.284689	-2.38846
PLEKHN1	-1.06761	7.30912	-2.82175	0.00704712	0.284689	-2.38871
RICTOR	0.72635	8.06124	2.82051	0.00707022	0.284689	-2.39134
CCDC74A	-0.281614	5.20984	-2.81912	0.00709636	0.284689	-2.39429
ACAP2	0.680267	7.52743	2.81889	0.00710058	0.284689	-2.39477
FRMD3	0.521212	6.24569	2.81783	0.00712058	0.284689	-2.39703
HNRNPA1	0.610297	12.7275	2.81684	0.0071393	0.284689	-2.39913
PTPN12	0.87694	8.97992	2.81645	0.00714673	0.284689	-2.39996
PRKAR2B	0.986668	8.39788	2.81594	0.00715626	0.284689	-2.40103
NDUFAF1	0.821177	10.7302	2.81363	0.00720007	0.284689	-2.40592
DYNLRB1	-0.334096	11.2941	-2.81345	0.00720353	0.284689	-2.40631
GOLGA6L6	0.283845	4.93336	2.81335	0.00720555	0.284689	-2.40653
DQX1	0.907489	6.12517	2.81239	0.0072238	0.284689	-2.40856
RTKN	-0.794121	8.12563	-2.81233	0.00722483	0.284689	-2.40868
F5	0.373026	5.06698	2.81025	0.00726469	0.284689	-2.41308
RNASEH2B	0.557695	10.6769	2.81012	0.00726731	0.284689	-2.41337
AKR1C2	0.736374	6.60048	2.81005	0.00726858	0.284689	-2.41351
NPTX1	0.288456	5.17075	2.80996	0.00727023	0.284689	-2.4137
PJA2	1.09877	9.36624	2.80976	0.00727405	0.284689	-2.41412
ADD1	-0.629525	7.85994	-2.80903	0.00728825	0.284689	-2.41568
LXN	1.29123	9.49999	2.80739	0.00731974	0.284689	-2.41913
DOCK4	0.550631	5.61557	2.80702	0.00732699	0.284689	-2.41993
ZNF789	0.508571	7.08976	2.80664	0.00733438	0.284689	-2.42074
REXO2	0.739948	12.7655	2.80613	0.0073442	0.284689	-2.42181
DAPP1	0.565722	8.50757	2.80581	0.0073505	0.284689	-2.42249
KIFC2	-0.328894	7.07532	-2.80569	0.00735269	0.284689	-2.42273
CDIPT	-0.546537	9.16443	-2.80557	0.0073551	0.284689	-2.423
MTMR12	0.614002	7.15207	2.80516	0.00736311	0.284689	-2.42387
NUBP2	-0.615314	9.2823	-2.805	0.00736618	0.284689	-2.4242
MRLN	0.299787	5.10959	2.80362	0.00739303	0.284689	-2.42712
LRRC45	-0.510108	7.4574	-2.80353	0.00739481	0.284689	-2.42731
ASAP1	0.669372	7.59166	2.80279	0.00740922	0.284689	-2.42887
TIGD3	-0.567324	6.25165	-2.80206	0.00742349	0.284689	-2.43041
IYD	-0.149156	5.10875	-2.80067	0.00745072	0.284689	-2.43334
GALC	0.589044	7.87754	2.79971	0.00746959	0.284689	-2.43537
FAM222A	-0.76261	7.53896	-2.79962	0.00747134	0.284689	-2.43556
SLC22A16	1.31439	8.64417	2.7994	0.00747579	0.284689	-2.43604
ST6GAL2	0.282419	5.20018	2.7969	0.00752519	0.284689	-2.44131
TST	0.45594	13.6918	2.7969	0.0075252	0.284689	-2.44131
AGO4	0.691152	6.78562	2.79617	0.00753959	0.284689	-2.44284
MAPRE2	0.617557	9.58998	2.79415	0.00757994	0.284689	-2.44712
FPGT	0.349874	6.57589	2.79391	0.00758473	0.284689	-2.44762
GNG11	1.41233	9.43123	2.79362	0.00759038	0.284689	-2.44822
DDX20	0.73996	8.11216	2.79333	0.00759623	0.284689	-2.44884
GRK3	0.811737	8.38039	2.79305	0.00760195	0.284689	-2.44944
DOT1L	-0.341128	8.27475	-2.78816	0.00770026	0.284689	-2.45973
OLIG3	-0.221114	5.25637	-2.78811	0.00770143	0.284689	-2.45985
PELP1	-0.400461	12.4372	-2.7875	0.00771378	0.284689	-2.46113
AEBP2	0.654742	7.93952	2.78724	0.00771893	0.284689	-2.46167
ZMYM6	0.423493	6.40196	2.78597	0.00774488	0.284689	-2.46435
SMCHD1	0.554804	7.59288	2.78573	0.00774974	0.284689	-2.46486
ESD	0.583036	9.1952	2.78329	0.00779964	0.284689	-2.46999
SH2B2	-0.641428	12.999	-2.78302	0.00780505	0.284689	-2.47055
STIMATE	-0.427434	10.3194	-2.78069	0.00785301	0.284689	-2.47545
RAB1B	-0.454922	10.0261	-2.78043	0.00785846	0.284689	-2.47601
RNF11	0.593857	11.8696	2.7804	0.00785895	0.284689	-2.47606
FIG4	0.366452	6.24125	2.77874	0.00789329	0.284689	-2.47955
THNSL2	-0.694548	6.35714	-2.77755	0.00791811	0.284689	-2.48206
IRAK1	-0.666675	10.369	-2.77681	0.0079335	0.284689	-2.48361
TRIM22	1.00557	8.51298	2.7761	0.00794833	0.284689	-2.48511
TGFBR2	0.591054	7.96316	2.77535	0.00796387	0.284689	-2.48667
LY6G5C	-0.572351	7.16075	-2.77515	0.00796798	0.284689	-2.48708
RRH	-0.335266	7.52439	-2.77463	0.00797898	0.284689	-2.48819
BAG3	-0.504928	6.70848	-2.77451	0.00798152	0.284689	-2.48844
HTRA4	0.655708	6.04251	2.77384	0.00799543	0.284689	-2.48983
WDR24	-0.606286	10.6636	-2.77354	0.00800171	0.284689	-2.49046
NPLOC4	-0.340357	9.97582	-2.77354	0.00800184	0.284689	-2.49048
IL18	0.781843	6.66492	2.77296	0.00801397	0.284689	-2.49169
TNK1	-0.545238	8.08683	-2.77148	0.00804516	0.284689	-2.4948
RUFY1	0.723689	9.81305	2.77031	0.00806989	0.284689	-2.49725
CPVL	1.0269	8.91565	2.7698	0.00808065	0.284689	-2.49832
CHST8	-0.768913	7.07797	-2.76978	0.00808114	0.284689	-2.49836
MRPL51	0.339313	13.3341	2.76918	0.00809374	0.284689	-2.49961
SPTA1	1.22814	7.2408	2.7687	0.00810391	0.284689	-2.50062
FCGR1A	0.242056	5.61012	2.76766	0.00812602	0.284689	-2.5028
ADCY7	0.780004	8.82081	2.76689	0.00814247	0.284689	-2.50441
ENDOD1	0.665083	8.04067	2.7668	0.00814432	0.284689	-2.50459
CACTIN	-0.412709	11.373	-2.76607	0.00816006	0.284689	-2.50614
DDX42	0.581384	10.0692	2.76585	0.00816464	0.284689	-2.50659
SLC38A7	-0.556553	9.36919	-2.7649	0.00818502	0.284689	-2.50858
BCAP31	-0.407443	13.797	-2.76473	0.0081886	0.284689	-2.50893
HGFAC	-0.635274	7.1471	-2.76468	0.00818969	0.284689	-2.50904
UBQLN4	-0.832717	8.22301	-2.76453	0.00819302	0.284689	-2.50936
GBP1	0.625586	6.19443	2.76333	0.00821874	0.284689	-2.51187
UBL4A	-0.432242	8.47492	-2.7625	0.00823653	0.284689	-2.5136
CST6	-2.12649	6.89133	-2.76193	0.00824891	0.284689	-2.5148
KDM3B	0.525855	10.0643	2.76127	0.00826324	0.284689	-2.51619
SNX1	0.783005	8.96116	2.76085	0.00827232	0.284689	-2.51707
BRINP2	0.248627	4.95374	2.76013	0.00828794	0.284689	-2.51857
NOC4L	-0.529971	11.2779	-2.75926	0.00830685	0.284689	-2.5204
SUCO	0.792224	9.89717	2.75879	0.00831693	0.284689	-2.52137
PRDM10	0.453647	7.22565	2.75847	0.00832386	0.284689	-2.52203
MEGF6	0.766572	6.60486	2.75803	0.0083336	0.284689	-2.52297
ZCCHC12	-0.167495	5.07703	-2.75666	0.00836338	0.284689	-2.52582
MYLIP	0.736586	9.09237	2.75661	0.00836441	0.284689	-2.52592
FUZ	-0.47481	9.15451	-2.75537	0.00839156	0.284689	-2.52851
TSC22D1	0.601354	10.7212	2.75415	0.00841852	0.284689	-2.53107
E2F6	-0.360185	8.04523	-2.75327	0.00843781	0.284689	-2.5329
RBM10	-0.340304	10.6425	-2.753	0.00844372	0.284689	-2.53346
AMDHD2	-0.517702	8.52416	-2.75216	0.00846232	0.284689	-2.53522
CDK16	-0.293338	12.4085	-2.75209	0.00846396	0.284689	-2.53538
AGRN	-0.593919	8.386	-2.75175	0.00847149	0.284689	-2.53609
CHMP1A	-0.516413	8.70654	-2.75169	0.00847268	0.284689	-2.5362
HIPK1	0.627455	8.1311	2.75137	0.00847971	0.284689	-2.53686
PMF1-BGLAP	-0.685129	6.82383	-2.74838	0.00854621	0.284693	-2.54311
MMRN1	0.916619	6.83278	2.74824	0.00854945	0.284693	-2.54341
PIP4K2A	0.486283	7.34878	2.74779	0.00855936	0.284693	-2.54433
C11ORF58	0.508064	9.89339	2.74765	0.00856253	0.284693	-2.54463
SYTL2	0.613567	6.19351	2.74748	0.00856629	0.284693	-2.54498
SLK	0.648133	7.34385	2.74672	0.00858336	0.284693	-2.54657
MYLK2	-0.664417	6.50846	-2.74592	0.00860124	0.284693	-2.54823
TCAIM	0.399264	6.42881	2.74582	0.00860363	0.284693	-2.54846
NAGLU	-0.547281	11.9761	-2.74477	0.00862718	0.28496	-2.55064
CARD11	-0.492146	6.79996	-2.74339	0.00865825	0.285474	-2.55351
IRF8	1.37812	9.18561	2.74213	0.00868664	0.285898	-2.55613
SOCS2	0.53253	10.0411	2.7404	0.00872591	0.286133	-2.55973
EIF5A	-0.674432	11.0156	-2.74002	0.00873452	0.286133	-2.56052
UBL3	0.580517	8.12317	2.73924	0.00875246	0.286133	-2.56216
TRIM3	-0.36701	6.02352	-2.73906	0.00875655	0.286133	-2.56253
CSGALNACT2	0.473398	6.85984	2.7384	0.00877155	0.286133	-2.5639
ANP32A	0.278466	7.38938	2.73634	0.00881884	0.286766	-2.56819
ALAS2	1.38413	12.95	2.73584	0.00883028	0.286766	-2.56923
PLCD3	-0.417923	8.4416	-2.73481	0.00885383	0.286766	-2.57136
TP53I13	-0.37618	11.0289	-2.73397	0.00887338	0.286766	-2.57312
ANKMY1	-0.4771	8.90624	-2.73304	0.00889479	0.286766	-2.57504
PERM1	-0.408087	5.50328	-2.73251	0.00890699	0.286766	-2.57614
THEMIS	0.663376	5.71807	2.73237	0.00891022	0.286766	-2.57643
PGBD4	0.458158	7.14062	2.73194	0.0089202	0.286766	-2.57732
ASAP3	-0.353269	6.02485	-2.73104	0.0089411	0.286766	-2.57919
PFKFB2	0.674865	7.52498	2.7308	0.00894683	0.286766	-2.5797
BTF3L4	0.515419	7.43178	2.72942	0.00897899	0.287296	-2.58257
TBCA	0.665138	13.6541	2.72717	0.00903162	0.287521	-2.58723
C8ORF58	-0.436777	10.5499	-2.72664	0.00904403	0.287521	-2.58833
TUBGCP2	-0.352889	10.0694	-2.72635	0.00905088	0.287521	-2.58893
ANKRD55	0.387934	5.20697	2.72582	0.0090633	0.287521	-2.59003
RANBP17	0.481432	5.7223	2.72579	0.00906416	0.287521	-2.5901
CLEC12A	0.792175	6.391	2.72477	0.00908821	0.287788	-2.59222
LPAR6	0.978194	7.08134	2.72333	0.00912215	0.28819	-2.5952
OSBPL11	0.660327	7.74802	2.72291	0.00913223	0.28819	-2.59608
EIF3L	0.834081	12.1484	2.72172	0.00916037	0.288583	-2.59853
ARPC3	0.553945	13.8071	2.7202	0.00919648	0.289169	-2.60167
SPACA4	-0.273187	5.18834	-2.719	0.00922524	0.289169	-2.60416
DPEP1	1.63595	8.09253	2.71835	0.00924078	0.289169	-2.60551
EFL1	0.861566	8.43111	2.71831	0.00924182	0.289169	-2.6056
CNTNAP1	-0.806017	7.92776	-2.7168	0.00927795	0.289788	-2.60871
CTSS	0.85471	8.20833	2.71568	0.00930499	0.289788	-2.61103
EMB	0.591546	10.3226	2.71552	0.00930888	0.289788	-2.61137
BAALC	0.280434	6.0435	2.71464	0.00933021	0.289961	-2.61319
GPX1	0.88981	14.8471	2.71263	0.00937878	0.290658	-2.61734
GPATCH2L	0.36448	6.80129	2.71241	0.00938423	0.290658	-2.6178
ZNF511	-0.338526	9.0475	-2.71171	0.00940137	0.2907	-2.61925
FAM162A	0.627333	11.7644	2.70907	0.00946577	0.291752	-2.6247
SHISAL1	-0.173712	4.99651	-2.70901	0.00946717	0.291752	-2.62482
TPM1	0.594882	7.78912	2.70721	0.00951151	0.291752	-2.62854
SHROOM3	-0.593683	5.75554	-2.70642	0.00953088	0.291752	-2.63017
KLHL17	-0.421084	10.1683	-2.7057	0.0095488	0.291752	-2.63167
FBXL3	0.648579	8.43407	2.7056	0.00955123	0.291752	-2.63187
MCCC1	0.702532	10.0346	2.7055	0.00955353	0.291752	-2.63206
RRP12	-0.315279	7.59491	-2.70515	0.00956225	0.291752	-2.63279
ABITRAM	0.332009	7.17174	2.70284	0.00961971	0.293019	-2.63757
PARP3	-0.375748	6.50091	-2.70195	0.00964188	0.293022	-2.6394
ATG3	0.612225	10.6995	2.70155	0.00965166	0.293022	-2.64021
HCFC1R1	-0.462886	12.0309	-2.70029	0.00968325	0.293261	-2.64282
STOM	1.35801	11.3607	2.69936	0.00970657	0.293261	-2.64473
DLL1	0.483042	5.77726	2.69933	0.00970737	0.293261	-2.6448
IGFBP7	1.03978	9.34781	2.69761	0.00975056	0.293911	-2.64834
PCBP4	-0.461477	8.47565	-2.6968	0.00977084	0.293911	-2.64999
TRIM46	-0.435713	6.62961	-2.69657	0.00977681	0.293911	-2.65048
ZC3H10	-0.504409	6.72841	-2.69051	0.00993097	0.29631	-2.66295
SLC22A15	0.805077	7.38863	2.69044	0.00993274	0.29631	-2.66309
TM9SF2	0.886259	10.7311	2.69	0.00994395	0.29631	-2.66399
HRH1	-0.544803	6.58746	-2.68881	0.0099745	0.29631	-2.66644
PAMR1	0.199403	4.74814	2.68859	0.00998022	0.29631	-2.66689
MED4	0.520139	9.50475	2.68819	0.00999054	0.29631	-2.66772
SDHD	0.452543	9.99784	2.68678	0.0100268	0.29631	-2.6706
SLC1A3	0.23116	5.52437	2.6862	0.0100418	0.29631	-2.67179
PES1	-0.461408	8.91364	-2.68611	0.0100441	0.29631	-2.67198
IL4	0.47633	5.74781	2.6858	0.0100521	0.29631	-2.67261
CMTM6	1.07822	9.71684	2.68508	0.0100709	0.29631	-2.6741
ASB9	0.639934	6.23268	2.68412	0.0100957	0.29631	-2.67606
BAZ1A	0.539819	8.56802	2.6836	0.0101092	0.29631	-2.67713
WFDC1	0.592265	5.94467	2.68322	0.0101191	0.29631	-2.6779
SPATA13	0.432569	6.13978	2.68266	0.0101339	0.29631	-2.67907
KLHL5	0.685234	7.20238	2.68234	0.0101421	0.29631	-2.67971
ABHD11	-0.491248	8.92419	-2.68228	0.0101438	0.29631	-2.67985
CCDC74B	-0.499897	5.78286	-2.68217	0.0101465	0.29631	-2.68006
ORMDL3	-0.470934	10.934	-2.68078	0.010183	0.296905	-2.68292
GRB7	-0.587841	6.83757	-2.67881	0.0102349	0.297619	-2.68697
PF4	1.40106	12.767	2.67777	0.0102621	0.297619	-2.68908
PLAC8	0.507947	8.95632	2.67757	0.0102675	0.297619	-2.6895
TDRD1	-0.393937	5.40885	-2.67739	0.0102722	0.297619	-2.68987
FBRS	-0.325498	10.3324	-2.67516	0.0103312	0.298858	-2.69443
TWF1	0.954964	8.9753	2.672	0.0104155	0.300079	-2.7009
TXLNB	0.690651	6.49426	2.67151	0.0104286	0.300079	-2.7019
TTC13	0.72865	7.61605	2.66987	0.0104727	0.300079	-2.70525
PLCL2	0.516716	7.36391	2.66851	0.0105094	0.300079	-2.70804
CXXC1	-0.482777	10.4285	-2.6684	0.0105123	0.300079	-2.70826
RPL36AL	0.313374	15.8296	2.66695	0.0105516	0.300079	-2.71123
CAPZA1	0.748702	9.72742	2.66687	0.0105538	0.300079	-2.7114
CDNF	0.389763	5.95903	2.66582	0.0105821	0.300079	-2.71353
PRMT6	0.852452	8.16397	2.66548	0.0105914	0.300079	-2.71423
QPRT	-0.735134	11.9477	-2.66546	0.010592	0.300079	-2.71428
NHLRC3	0.514966	8.60147	2.66389	0.0106348	0.300079	-2.71749
PTGS2	0.75014	7.04357	2.66382	0.0106367	0.300079	-2.71762
PPP2R5D	-0.477783	10.525	-2.66366	0.0106408	0.300079	-2.71793
LDHB	0.669807	12.8459	2.66364	0.0106415	0.300079	-2.71799
TMEM161B	0.784358	8.54817	2.66322	0.0106531	0.300079	-2.71885
OGFRL1	0.652393	8.29224	2.66307	0.0106572	0.300079	-2.71916
MESP2	-0.706778	8.16784	-2.66086	0.0107175	0.300079	-2.72365
OSBPL10	1.22932	8.62978	2.66073	0.0107212	0.300079	-2.72393
NMI	0.709451	9.02571	2.66071	0.0107219	0.300079	-2.72397
FBXL5	0.992626	10.4695	2.66004	0.0107401	0.300079	-2.72532
MAZ	-0.487456	7.38895	-2.659	0.0107688	0.300079	-2.72744
FAM180A	-0.519781	6.28427	-2.6589	0.0107717	0.300079	-2.72766
HLF	0.520526	5.7784	2.65879	0.0107748	0.300079	-2.72789
RABEP2	-0.416161	11.9593	-2.65853	0.0107819	0.300079	-2.72842
MYZAP	0.585719	5.96607	2.65841	0.0107851	0.300079	-2.72865
KIDINS220	0.434616	6.9267	2.65796	0.0107975	0.300079	-2.72956
STAM2	0.504645	6.46267	2.65598	0.0108526	0.301156	-2.73362
DOCK10	0.821913	8.12469	2.65437	0.0108972	0.301939	-2.73688
GNAI1	0.473106	5.6233	2.65222	0.0109575	0.302712	-2.74127
FNBP4	0.679052	8.74698	2.6517	0.010972	0.302712	-2.74232
ERBIN	0.930121	9.65541	2.65109	0.0109891	0.302712	-2.74356
GRB10	0.941459	8.5739	2.65103	0.0109909	0.302712	-2.74369
UBAP1L	0.614644	8.25654	2.65011	0.0110168	0.302722	-2.74556
CA1	1.72614	12.8622	2.64881	0.0110534	0.302722	-2.7482
CYP2F1	0.429562	5.58091	2.64837	0.0110658	0.302722	-2.74909
GPRIN1	-0.307371	5.53664	-2.64775	0.0110836	0.302722	-2.75036
HSPA5	0.671406	10.9588	2.64713	0.0111009	0.302722	-2.75161
NTAN1	-0.510727	10.1016	-2.64707	0.0111026	0.302722	-2.75173
REPS2	0.444653	7.22492	2.64694	0.0111065	0.302722	-2.75201
HAL	0.623191	5.89861	2.64596	0.0111343	0.302882	-2.754
ZNF776	0.538437	7.83093	2.64557	0.0111453	0.302882	-2.75478
MS4A4A	1.07989	8.68124	2.64466	0.0111715	0.303145	-2.75664
C9ORF72	0.455462	6.59116	2.64122	0.0112698	0.304242	-2.76361
TBC1D23	0.860079	8.76559	2.64122	0.0112699	0.304242	-2.76362
SPATA25	-0.572999	6.67958	-2.6406	0.0112877	0.304242	-2.76487
ACTRT2	-0.366972	5.59566	-2.64037	0.0112943	0.304242	-2.76534
UBE2W	0.325754	7.10548	2.6403	0.0112963	0.304242	-2.76548
SLC2A14	1.15545	9.66254	2.63762	0.0113738	0.304242	-2.77091
RPS18	0.356862	17.3638	2.63761	0.0113741	0.304242	-2.77093
INSYN2B	-0.239049	5.01912	-2.63761	0.0113741	0.304242	-2.77094
ZZZ3	0.655726	7.55999	2.63757	0.0113754	0.304242	-2.77102
CCNI2	-0.570104	6.07981	-2.63751	0.0113772	0.304242	-2.77115
DIAPH2	0.569564	6.64056	2.63619	0.0114156	0.304791	-2.77382
CASP4	0.860232	12.2107	2.63566	0.0114309	0.304791	-2.77489
USP25	0.426814	5.97496	2.63249	0.0115236	0.306766	-2.78131
TNS2	-0.551595	6.25032	-2.63199	0.0115383	0.306766	-2.78233
NOTCH1	-0.501933	8.37356	-2.63127	0.0115596	0.306888	-2.78379
TENT2	0.800819	8.29173	2.62923	0.0116197	0.307919	-2.78791
JUND	-0.753173	10.858	-2.62796	0.0116573	0.307919	-2.79047
BCL2A1	0.851402	9.93626	2.62748	0.0116715	0.307919	-2.79144
TRMT13	0.398259	6.61687	2.62733	0.0116762	0.307919	-2.79176
DET1	0.755106	9.45732	2.62713	0.0116821	0.307919	-2.79216
SLC2A8	-0.442564	9.65356	-2.62593	0.0117178	0.308418	-2.79459
POLI	0.689851	7.14967	2.62417	0.0117703	0.309205	-2.79814
PIP5K1A	-0.199339	5.21362	-2.6238	0.0117813	0.309205	-2.79888
ACBD7	-0.384506	7.02508	-2.62216	0.0118307	0.309806	-2.8022
C19ORF73	-0.413807	7.67489	-2.62188	0.0118392	0.309806	-2.80277
FCGR3A	1.63684	10.4251	2.62136	0.0118547	0.309806	-2.80381
ETS2	0.765885	6.61619	2.62044	0.0118825	0.309855	-2.80567
BMP8A	-0.827677	6.89079	-2.61885	0.0119306	0.309855	-2.80888
FPGS	-0.454263	9.47159	-2.61779	0.0119628	0.309855	-2.81102
WDR37	0.31239	7.18035	2.61773	0.0119645	0.309855	-2.81113
CD40LG	0.820093	6.84371	2.6177	0.0119655	0.309855	-2.8112
KLRG1	0.717553	7.16777	2.61702	0.0119863	0.309855	-2.81258
TMEM71	0.890242	6.96591	2.61701	0.0119866	0.309855	-2.81259
ZXDC	0.258317	8.10273	2.61685	0.0119913	0.309855	-2.81291
OTUD5	-0.357031	9.91594	-2.61584	0.0120223	0.309896	-2.81496
CPPED1	0.93435	8.12513	2.6157	0.0120266	0.309896	-2.81524
KLF5	0.975743	6.76929	2.61456	0.0120614	0.310357	-2.81753
REL	0.700735	6.42675	2.61182	0.0121455	0.311242	-2.82305
ODF4	-0.429237	5.31085	-2.61181	0.0121457	0.311242	-2.82306
ENC1	0.532588	5.60857	2.61161	0.0121519	0.311242	-2.82346
NUCB1	-0.725951	9.86664	-2.6112	0.0121646	0.311242	-2.82429
GAS6	-0.791716	9.66118	-2.61069	0.0121804	0.311242	-2.82532
ATAD3B	-0.435794	11.2639	-2.60967	0.0122118	0.311412	-2.82737
TAC3	0.614637	6.03509	2.60885	0.0122372	0.311412	-2.82902
SDCBP	0.605709	9.38839	2.60767	0.0122741	0.311412	-2.83141
ANKHD1	0.498069	10.2576	2.60743	0.0122816	0.311412	-2.83189
COPA	0.644833	8.79553	2.6061	0.0123231	0.311412	-2.83457
FAM214A	0.960002	10.5441	2.60574	0.0123343	0.311412	-2.83529
OTUB2	-0.297776	5.32291	-2.60552	0.0123409	0.311412	-2.83571
ANKRD10	0.412081	8.41118	2.60483	0.0123625	0.311412	-2.8371
AGBL5	-0.520767	6.79698	-2.60472	0.0123662	0.311412	-2.83734
PSD3	0.192248	5.22044	2.60453	0.0123719	0.311412	-2.8377
CLNS1A	0.505044	12.3746	2.60449	0.0123732	0.311412	-2.83779
COPS7B	-0.278128	6.53867	-2.60328	0.0124114	0.31158	-2.84023
EGF	0.283731	5.20398	2.6027	0.0124295	0.31158	-2.84139
SLC25A53	0.225059	5.25562	2.60236	0.0124403	0.31158	-2.84208
POMK	-0.270748	5.6988	-2.60161	0.0124638	0.31158	-2.84357
SLC9C2	-0.231216	4.92018	-2.6015	0.0124672	0.31158	-2.84379
TGFA	-0.461885	7.78243	-2.60105	0.0124815	0.31158	-2.8447
FBXO34	0.758435	8.91849	2.59949	0.0125311	0.312394	-2.84784
PDGFC	0.693957	7.14536	2.59862	0.0125584	0.312652	-2.84957
CNN2	-0.818671	12.3094	-2.59788	0.0125821	0.312819	-2.85107
RPL37A	0.232938	17.2974	2.59729	0.012601	0.312865	-2.85225
LRRN3	0.363638	5.83099	2.5958	0.0126484	0.313593	-2.85523
NARS2	0.370497	6.69129	2.5953	0.0126644	0.313593	-2.85623
IL7R	1.35445	7.7908	2.59366	0.0127172	0.314476	-2.85953
DPPA4	0.773809	6.3066	2.59263	0.01275	0.314505	-2.86158
LHFPL6	0.920072	7.35504	2.59196	0.0127718	0.314505	-2.86293
DTNB	-0.216282	5.50753	-2.59126	0.0127945	0.314505	-2.86434
ABCB10	0.641148	8.30282	2.59123	0.0127954	0.314505	-2.8644
HDGF	-0.550783	11.6816	-2.59017	0.0128296	0.314505	-2.86651
TALDO1	0.514275	14.4917	2.58843	0.0128861	0.314505	-2.86999
SNRNP70	-0.401737	9.4179	-2.58836	0.0128883	0.314505	-2.87013
FYB1	1.18675	8.20124	2.5877	0.0129099	0.314505	-2.87146
CEACAM6	1.67912	8.82579	2.58755	0.0129147	0.314505	-2.87175
FGFR1OP2	0.395735	7.80638	2.58723	0.0129253	0.314505	-2.8724
PRKCA	0.954658	9.02704	2.58705	0.012931	0.314505	-2.87275
IFRD1	0.819745	9.03339	2.58665	0.0129442	0.314505	-2.87356
ETFA	0.554253	9.02013	2.58582	0.0129712	0.314505	-2.87521
RPS6	0.334454	11.9938	2.58573	0.0129741	0.314505	-2.87539
CNKSR3	0.494641	6.16632	2.58503	0.0129971	0.314505	-2.87679
ZNF467	-0.278423	10.7432	-2.58322	0.0130564	0.314505	-2.8804
NUP98	0.605729	9.64482	2.58276	0.0130718	0.314505	-2.88133
DZIP1	-0.330263	5.63144	-2.58183	0.0131025	0.314505	-2.88319
MPHOSPH8	0.631262	8.37731	2.5818	0.0131034	0.314505	-2.88325
MYT1	0.344484	5.4715	2.58027	0.013154	0.314505	-2.8863
CMTM5	1.13502	7.94159	2.57998	0.0131638	0.314505	-2.88689
PGP	-0.418802	8.60378	-2.5783	0.0132196	0.314505	-2.89024
VNN2	1.14723	9.48127	2.57766	0.0132409	0.314505	-2.89151
CTU2	-0.789068	9.09976	-2.57543	0.0133155	0.314505	-2.89597
SRPK1	0.834871	10.5005	2.57542	0.0133157	0.314505	-2.89597
OR5A1	-0.286471	5.5529	-2.57508	0.013327	0.314505	-2.89665
ZNF71	-0.592719	7.25752	-2.57487	0.0133343	0.314505	-2.89708
MSRB3	0.917456	7.68872	2.57438	0.0133506	0.314505	-2.89805
CHMP7	-0.411276	8.32799	-2.57437	0.0133509	0.314505	-2.89807
FAR2	0.852635	8.15063	2.57364	0.0133754	0.314505	-2.89952
SNX30	0.334962	7.25791	2.57323	0.0133893	0.314505	-2.90034
PIWIL4	1.07646	8.3907	2.57173	0.01344	0.314505	-2.90333
DBP	-0.419671	8.9909	-2.57097	0.0134655	0.314505	-2.90483
FGFR1	0.445999	6.02475	2.57082	0.0134707	0.314505	-2.90514
HMGXB4	0.509045	7.80885	2.57057	0.0134791	0.314505	-2.90563
LIN37	-0.284337	10.8129	-2.57048	0.0134823	0.314505	-2.90582
ARFGAP1	-0.568807	11.5066	-2.56985	0.0135035	0.314505	-2.90706
ACAD11	0.583492	7.03979	2.56923	0.0135247	0.314505	-2.90831
FDXR	-0.514658	11.882	-2.5689	0.0135359	0.314505	-2.90896
KRTAP10-8	-0.454722	7.73942	-2.56827	0.0135575	0.314505	-2.91023
CRHBP	0.411503	5.85598	2.56703	0.0135997	0.314505	-2.91268
BTBD3	1.02102	8.59274	2.56696	0.013602	0.314505	-2.91282
TGM5	-0.191167	4.99019	-2.56682	0.0136069	0.314505	-2.9131
SLC5A3	0.601257	8.09252	2.56677	0.0136085	0.314505	-2.9132
CDADC1	0.447237	6.86343	2.56635	0.0136229	0.314505	-2.91404
SLC12A8	-0.816358	6.2903	-2.56557	0.0136495	0.314505	-2.91558
HGF	1.14685	7.99397	2.56535	0.0136571	0.314505	-2.91602
CACNB3	-0.543947	6.88654	-2.56519	0.0136627	0.314505	-2.91635
SMG6	-0.431727	7.85532	-2.56518	0.0136631	0.314505	-2.91637
CNFN	-0.460259	9.02595	-2.56434	0.013692	0.314505	-2.91804
PPP1R3G	-0.809586	6.66775	-2.56351	0.0137204	0.314505	-2.91968
USP24	1.13166	7.92276	2.56348	0.0137214	0.314505	-2.91973
STX7	0.357289	7.83523	2.56325	0.0137295	0.314505	-2.9202
SGK3	0.687326	8.06904	2.56289	0.0137419	0.314505	-2.92092
COX6B2	-0.445431	10.0295	-2.56261	0.0137514	0.314505	-2.92146
ARNTL	0.365435	6.69911	2.56243	0.0137578	0.314505	-2.92183
RTL5	-0.964233	7.9476	-2.56175	0.0137812	0.314505	-2.92318
MCTP1	0.421151	5.90752	2.56129	0.0137969	0.314505	-2.92408
NTRK1	-0.317234	5.39239	-2.56109	0.0138041	0.314505	-2.92449
CTBP1	-0.437547	9.44302	-2.56063	0.01382	0.314505	-2.92541
TNIP2	-0.534755	7.89609	-2.56044	0.0138266	0.314505	-2.92578
PLAC8L1	0.383872	5.80746	2.56004	0.0138403	0.314505	-2.92657
MAML2	0.342856	5.42263	2.55966	0.0138537	0.314505	-2.92733
KCNA5	1.47305	6.97838	2.55963	0.0138545	0.314505	-2.92738
SLC16A6	0.70476	7.68024	2.55963	0.0138546	0.314505	-2.92738
DLK2	-0.662317	6.45496	-2.55962	0.013855	0.314505	-2.92741
AP1S2	0.473474	7.35962	2.55937	0.0138636	0.314505	-2.9279
SLC34A3	-0.48479	6.6456	-2.55815	0.013906	0.314552	-2.93031
ANKRD28	0.779593	8.04096	2.55776	0.0139199	0.314552	-2.9311
RNF40	-0.404397	8.64495	-2.55753	0.0139276	0.314552	-2.93154
FBF1	-0.237052	5.6017	-2.55593	0.0139839	0.314552	-2.93473
RGMA	0.275205	5.11588	2.55555	0.0139972	0.314552	-2.93548
PRKCZ	-0.468639	9.09957	-2.55543	0.0140013	0.314552	-2.93572
NRBF2	0.409775	7.97622	2.5534	0.0140728	0.314552	-2.93974
CIZ1	-0.56413	8.96548	-2.55314	0.0140817	0.314552	-2.94025
PCSK4	-0.731666	7.92229	-2.55306	0.0140848	0.314552	-2.94042
XRN1	0.740461	8.52123	2.55302	0.0140863	0.314552	-2.9405
UBR1	0.633462	8.05403	2.55294	0.0140888	0.314552	-2.94064
GGNBP2	0.695553	8.30906	2.55265	0.0140992	0.314552	-2.94123
WDFY3	0.494922	6.47549	2.55263	0.0140999	0.314552	-2.94126
PLXNB1	-0.455902	5.70419	-2.55248	0.0141051	0.314552	-2.94156
LRRC8E	-0.519584	5.53858	-2.55083	0.0141634	0.31547	-2.94482
LAMP2	0.43764	9.18326	2.54785	0.0142694	0.317447	-2.95072
POU2F2	-0.32745	7.71291	-2.54734	0.0142877	0.317469	-2.95173
RETSAT	-0.249958	6.22843	-2.54536	0.0143588	0.318295	-2.95565
EIF2A	0.503044	7.58476	2.54534	0.0143594	0.318295	-2.95569
MRPL55	-0.457841	13.7674	-2.54445	0.0143915	0.318391	-2.95746
E2F1	-0.780654	8.27408	-2.54381	0.0144144	0.318391	-2.95871
BEST4	-0.601222	6.90737	-2.54363	0.0144209	0.318391	-2.95906
MFAP2	-0.736074	5.56994	-2.5433	0.014433	0.318391	-2.95973
RNF138	0.67305	8.86299	2.54226	0.0144705	0.318587	-2.96178
PTPN4	0.515586	6.7412	2.54209	0.0144765	0.318587	-2.96211
IL6R	-0.642911	8.73485	-2.54013	0.0145478	0.319773	-2.96599
S100A8	1.56677	16.0043	2.53885	0.0145944	0.320415	-2.96852
MRPL16	0.361267	12.3992	2.53818	0.0146187	0.320566	-2.96983
FGF7	0.344805	5.68441	2.53722	0.0146535	0.320792	-2.97171
MUL1	-0.400343	10.842	-2.53694	0.0146639	0.320792	-2.97227
SNCB	-1.0125	9.40154	-2.53633	0.0146864	0.320902	-2.97348
SUPT16H	0.485869	6.17057	2.53556	0.0147144	0.321077	-2.97499
S100B	0.372079	5.46184	2.53469	0.0147467	0.321077	-2.97672
ARHGAP22	0.960758	7.82243	2.53435	0.0147591	0.321077	-2.97739
RAB40C	-0.410498	8.04942	-2.53421	0.0147642	0.321077	-2.97766
RPS6KB1	0.340512	6.75273	2.5334	0.014794	0.321224	-2.97925
FAM83G	-0.308227	8.04974	-2.53298	0.0148094	0.321224	-2.98007
LRRC70	0.488026	6.1309	2.5324	0.0148308	0.321224	-2.98122
JAK2	0.647543	7.85745	2.53089	0.014887	0.321224	-2.9842
SNX2	0.432759	8.08221	2.53085	0.0148883	0.321224	-2.98427
DENND5A	1.06497	8.72839	2.53021	0.014912	0.321224	-2.98553
NPIPB12	-0.813409	8.01787	-2.52993	0.0149225	0.321224	-2.98608
SF3B6	0.364618	12.0146	2.52992	0.0149228	0.321224	-2.9861
PIP4P2	0.694615	9.82345	2.52953	0.0149373	0.321224	-2.98687
NEURL2	-0.550636	7.33425	-2.52918	0.0149503	0.321224	-2.98755
HAUS1	0.734525	9.60902	2.52884	0.014963	0.321224	-2.98822
CHRNA7	0.730823	6.5932	2.52622	0.0150612	0.322455	-2.99339
SLC45A3	0.83271	7.55456	2.52604	0.0150679	0.322455	-2.99374
RBP7	1.02576	8.20706	2.52544	0.0150904	0.322455	-2.99492
FAM166A	-0.34971	6.07824	-2.52433	0.0151323	0.322455	-2.99711
DICER1	0.650118	8.92998	2.52415	0.0151388	0.322455	-2.99745
MCC	-0.632433	5.80781	-2.52395	0.0151465	0.322455	-2.99785
LHB	-0.438337	8.6235	-2.52388	0.0151489	0.322455	-2.99798
TMEM167B	0.352289	8.10344	2.52358	0.0151606	0.322455	-2.99858
TCAP	-0.32482	8.77869	-2.52288	0.0151868	0.322641	-2.99995
DIS3L	0.465684	7.55619	2.52193	0.0152228	0.323033	-3.00182
CLDN9	-0.315051	5.88343	-2.51957	0.0153123	0.324558	-3.00645
CXCR2	1.01301	6.97316	2.51869	0.0153459	0.324895	-3.00817
ANKRD18A	0.414451	6.14222	2.51791	0.0153758	0.324899	-3.00971
ZSCAN2	-0.434325	7.64923	-2.51747	0.0153923	0.324899	-3.01056
CNRIP1	0.703062	6.79087	2.5173	0.0153991	0.324899	-3.0109
B3GNT2	0.555952	7.22857	2.51622	0.0154402	0.324994	-3.01301
TPMT	0.705897	8.02465	2.51586	0.0154543	0.324994	-3.01373
TUSC1	-0.743013	10.0996	-2.51469	0.015499	0.324994	-3.01601
SCAF11	0.401151	8.33284	2.51453	0.0155053	0.324994	-3.01633
TMEM59	0.586216	13.028	2.51419	0.0155182	0.324994	-3.01699
ZFY	0.647359	5.75041	2.51403	0.0155245	0.324994	-3.01731
NBN	0.655447	7.23809	2.51396	0.0155272	0.324994	-3.01745
NMNAT3	0.831012	7.81735	2.51312	0.0155596	0.325279	-3.01909
IRF2BPL	-0.509968	7.43036	-2.51262	0.015579	0.325279	-3.02007
CILP	0.252641	5.49274	2.51204	0.0156015	0.325279	-3.02121
KDM4C	0.289895	6.98599	2.51105	0.0156397	0.325279	-3.02314
UBAP2L	-0.347496	8.00542	-2.51061	0.015657	0.325279	-3.02401
JAK1	0.642673	7.50021	2.50903	0.0157184	0.325279	-3.0271
LIX1	-0.172164	4.91381	-2.50891	0.0157232	0.325279	-3.02734
TBC1D10B	-0.518436	10.9476	-2.50853	0.0157379	0.325279	-3.02808
ARL8B	0.373354	8.51713	2.50852	0.0157382	0.325279	-3.02809
CCDC167	-0.553244	11.903	-2.50749	0.0157784	0.325279	-3.0301
TEP1	-0.493106	9.70054	-2.50748	0.015779	0.325279	-3.03014
LIMA1	0.616295	7.31879	2.50716	0.0157915	0.325279	-3.03076
ICA1	0.664838	8.63006	2.50668	0.0158104	0.325279	-3.0317
CAPZA2	0.533431	7.68061	2.5065	0.0158174	0.325279	-3.03205
ZNF771	-0.593912	10.9147	-2.50602	0.015836	0.325279	-3.03298
OTX1	-0.319813	5.47816	-2.506	0.0158371	0.325279	-3.03303
HACD3	0.67933	11.0023	2.50589	0.0158414	0.325279	-3.03325
SLA	1.09697	10.959	2.50524	0.0158668	0.325438	-3.03451
EPB42	1.29058	9.71876	2.50446	0.0158976	0.325705	-3.03604
MS4A13	-0.196928	4.85337	-2.50229	0.0159831	0.3264	-3.04027
INPP5D	0.659089	12.3073	2.50087	0.0160394	0.3264	-3.04305
UNC5A	-0.616558	5.84396	-2.50076	0.0160436	0.3264	-3.04325
USP3	0.602912	9.75464	2.50004	0.0160724	0.3264	-3.04466
CARD14	-0.257679	6.78165	-2.49981	0.0160815	0.3264	-3.04511
NEMF	0.746831	8.91728	2.49932	0.0161013	0.3264	-3.04608
COMMD8	0.51497	8.83817	2.49912	0.0161092	0.3264	-3.04647
ADAMTSL5	-0.360853	11.8197	-2.4988	0.0161217	0.3264	-3.04708
CASP5	0.846216	10.5949	2.49861	0.0161292	0.3264	-3.04744
AASDHPPT	1.04968	9.44539	2.49847	0.016135	0.3264	-3.04773
SPG11	0.695126	9.91823	2.49844	0.0161361	0.3264	-3.04778
HEBP1	0.674926	11.3956	2.49806	0.0161512	0.3264	-3.04852
SHOC2	0.644115	8.01224	2.49738	0.0161786	0.3264	-3.04985
RHBDD3	-0.399518	8.53437	-2.4966	0.0162097	0.3264	-3.05137
LPIN2	0.680626	8.28808	2.49633	0.0162205	0.3264	-3.0519
GPR65	0.909796	7.16337	2.49606	0.0162313	0.3264	-3.05242
ZBTB16	0.63574	7.56448	2.4958	0.0162417	0.3264	-3.05293
DGCR2	-0.438818	11.7521	-2.49492	0.0162774	0.3264	-3.05466
NRDC	0.604283	11.3616	2.49484	0.0162806	0.3264	-3.05481
RBM4	0.331285	8.25709	2.49441	0.0162979	0.3264	-3.05565
PRKAA1	0.383289	6.44062	2.49425	0.016304	0.3264	-3.05594
RPL36A	0.225907	17.176	2.49309	0.0163509	0.326982	-3.0582
NPAT	0.448741	6.17453	2.49091	0.0164392	0.328392	-3.06245
TSPO	1.02073	15.4401	2.4897	0.0164887	0.328924	-3.06482
NOL6	-0.483094	8.87831	-2.48934	0.0165033	0.328924	-3.06552
ZNF700	0.485908	6.3188	2.48894	0.0165195	0.328924	-3.06629
B3GAT2	-0.207269	5.35068	-2.48818	0.0165504	0.329147	-3.06776
TTC23L	-0.213394	5.13433	-2.48773	0.016569	0.329147	-3.06864
BEX1	1.41873	9.19285	2.48735	0.0165844	0.329147	-3.06938
SEC31B	0.430459	9.97358	2.48631	0.0166272	0.329642	-3.07141
HIF1A	0.690786	7.23845	2.4853	0.0166687	0.330108	-3.07337
MAB21L3	-0.374514	5.84623	-2.48478	0.0166901	0.330177	-3.07438
KRTAP10-12	-0.521533	7.78297	-2.483	0.0167633	0.331019	-3.07783
S1PR3	0.405307	5.95728	2.48267	0.0167771	0.331019	-3.07848
EFCAB14	0.878533	9.96982	2.48201	0.0168042	0.331019	-3.07975
CD58	0.657106	7.29378	2.48142	0.0168289	0.331019	-3.0809
ABCC10	-0.297537	7.94877	-2.48092	0.0168495	0.331019	-3.08187
NME1	0.474762	14.1946	2.48091	0.01685	0.331019	-3.08189
TLR3	0.493541	5.64208	2.48063	0.0168614	0.331019	-3.08242
RILPL2	0.756658	12.4405	2.47973	0.016899	0.331019	-3.08418
CREG1	0.510345	12.0374	2.4788	0.0169377	0.331019	-3.08598
SMIM10	0.608792	6.61824	2.47849	0.0169507	0.331019	-3.08658
ARHGAP36	0.20214	4.79945	2.47757	0.0169891	0.331019	-3.08836
MPIG6B	0.72702	7.34211	2.47732	0.0169996	0.331019	-3.08885
CYP1B1	0.815808	7.86034	2.47731	0.0169999	0.331019	-3.08886
TLR8	0.598566	5.85822	2.47724	0.017003	0.331019	-3.08901
WSB1	0.85627	10.7939	2.4765	0.017034	0.331019	-3.09044
KDM4B	-0.215968	9.06808	-2.47618	0.0170474	0.331019	-3.09106
CHRD	-0.506542	6.44356	-2.47612	0.0170501	0.331019	-3.09118
CDYL2	0.48788	6.58724	2.47596	0.0170565	0.331019	-3.09148
ITGB4	-0.543219	8.44901	-2.47537	0.0170815	0.331031	-3.09263
SERBP1	0.451888	8.83286	2.4748	0.0171055	0.331031	-3.09374
TSPAN10	-0.370086	6.75058	-2.47466	0.0171111	0.331031	-3.094
FBXL18	-0.395142	7.62084	-2.47375	0.0171496	0.331232	-3.09576
PPA1	0.680414	12.1104	2.4735	0.0171603	0.331232	-3.09625
CCDC191	0.605038	6.20996	2.47287	0.0171869	0.331232	-3.09747
ATP6AP2	0.38588	10.9976	2.47271	0.0171935	0.331232	-3.09778
MT3	-0.428693	11.9207	-2.46993	0.0173116	0.332967	-3.10316
ATG101	-0.3973	10.4558	-2.46885	0.0173576	0.332967	-3.10525
IRS2	1.10406	9.30059	2.46863	0.0173669	0.332967	-3.10567
KIF26B	-0.443134	6.4103	-2.46772	0.0174058	0.332967	-3.10744
NCF2	1.41959	10.2273	2.46772	0.0174059	0.332967	-3.10744
FEM1A	-0.316016	8.9042	-2.4676	0.0174108	0.332967	-3.10766
GTF3C1	-0.404004	6.53121	-2.46715	0.01743	0.332967	-3.10853
LRIT3	0.2114	4.95669	2.46638	0.0174633	0.332967	-3.11003
ABHD8	-0.440041	12.2446	-2.46623	0.0174697	0.332967	-3.11032
ZMYM1	0.410316	6.03469	2.46567	0.0174935	0.332967	-3.11139
SGSH	-0.592774	10.9578	-2.46556	0.0174984	0.332967	-3.11161
CHST13	-0.355751	8.52316	-2.4655	0.0175008	0.332967	-3.11171
NET1	0.657017	8.75126	2.46437	0.0175496	0.333551	-3.1139
CCDC61	-0.37317	9.08955	-2.46263	0.0176248	0.334239	-3.11727
CANX	0.402931	9.08359	2.46237	0.017636	0.334239	-3.11777
RFX7	0.602807	8.5809	2.46227	0.0176403	0.334239	-3.11796
UBE2Q2	1.32538	10.3632	2.46071	0.0177077	0.33469	-3.12096
ESYT3	-0.292348	5.9292	-2.46066	0.0177102	0.33469	-3.12107
SPAST	0.503597	7.64758	2.46029	0.0177261	0.33469	-3.12178
JAML	0.770731	8.30169	2.45901	0.0177818	0.33469	-3.12425
ARHGEF25	-0.202706	5.36103	-2.45779	0.017835	0.33469	-3.12659
NAXE	-0.456681	12.5801	-2.45683	0.0178769	0.33469	-3.12844
ZNF687	-0.465848	8.0186	-2.45681	0.0178781	0.33469	-3.12849
MTREX	0.81902	9.50078	2.45675	0.0178807	0.33469	-3.1286
HNRNPA3	0.453789	10.49	2.45656	0.0178889	0.33469	-3.12897
EEF2K	0.349416	9.89426	2.45655	0.0178893	0.33469	-3.12898
PACRGL	0.252134	6.60486	2.45602	0.0179127	0.33469	-3.13001
OAT	0.916851	10.212	2.45589	0.0179181	0.33469	-3.13025
SGTB	0.606256	7.49514	2.45557	0.0179323	0.33469	-3.13087
MAGEB2	-1.06864	7.28201	-2.45533	0.0179428	0.33469	-3.13133
CXCL8	0.92652	6.71555	2.45513	0.0179519	0.33469	-3.13173
HPS1	-0.363756	9.29225	-2.45505	0.0179551	0.33469	-3.13187
B4GALT7	-0.563364	9.35023	-2.45373	0.0180133	0.335375	-3.13441
PRDX4	0.272656	8.71061	2.45339	0.0180284	0.335375	-3.13507
LRRC34	0.499788	6.19304	2.45099	0.0181345	0.336264	-3.13968
GRPEL2	0.52747	8.10162	2.45075	0.0181451	0.336264	-3.14014
SH3RF3	-0.39538	5.46149	-2.4504	0.0181608	0.336264	-3.14082
PCDHB4	-0.316374	5.30758	-2.44922	0.0182133	0.336264	-3.14309
ACBD4	-0.497692	8.95571	-2.44912	0.0182176	0.336264	-3.14327
ERGIC2	0.788261	10.0696	2.44746	0.0182917	0.336264	-3.14647
NOBOX	-0.383498	9.69414	-2.44718	0.0183046	0.336264	-3.14702
VDAC3	0.7862	10.1253	2.44707	0.0183095	0.336264	-3.14723
KCNC3	-0.616525	7.2739	-2.44702	0.0183118	0.336264	-3.14733
TAFA2	0.309247	5.62663	2.44644	0.0183376	0.336264	-3.14843
CSNK1G3	0.616669	7.6008	2.446	0.0183572	0.336264	-3.14928
PTPN22	0.635296	6.53731	2.44506	0.0183995	0.336264	-3.15108
GLIS1	-0.261689	6.08007	-2.44469	0.0184163	0.336264	-3.1518
GBE1	0.574838	8.91098	2.44322	0.0184826	0.336264	-3.15462
EIF3H	0.650575	14.1116	2.44251	0.0185144	0.336264	-3.15597
ALOX12	0.90891	6.86002	2.44209	0.0185334	0.336264	-3.15678
ADAT3	-0.716159	10.7724	-2.44109	0.018579	0.336264	-3.15871
PHF20	0.500941	7.46703	2.44073	0.0185951	0.336264	-3.15939
SKA2	0.442616	7.10739	2.44068	0.0185972	0.336264	-3.15948
PBX1	0.339673	5.90551	2.43975	0.0186396	0.336264	-3.16127
GNA13	0.591328	8.2082	2.43928	0.0186609	0.336264	-3.16216
APH1A	-0.544624	8.83909	-2.43909	0.0186697	0.336264	-3.16253
ANKRD13A	0.358386	9.03822	2.43797	0.0187207	0.336264	-3.16467
HHIPL1	-0.226969	5.26158	-2.43751	0.018742	0.336264	-3.16557
BEND7	0.408674	5.8159	2.43719	0.0187564	0.336264	-3.16617
ACSM1	0.361254	5.69014	2.43718	0.0187569	0.336264	-3.16619
DRAM2	0.590033	8.75278	2.43703	0.0187637	0.336264	-3.16648
SACM1L	0.55576	9.0638	2.43636	0.0187944	0.336264	-3.16776
TTC8	0.556898	7.36032	2.43611	0.0188059	0.336264	-3.16824
GMEB2	-0.718042	8.12133	-2.43585	0.0188178	0.336264	-3.16873
ENPP3	0.236259	5.17658	2.43562	0.0188287	0.336264	-3.16919
ZNF654	0.476888	6.73983	2.43546	0.0188359	0.336264	-3.16949
WRAP53	-0.302333	6.19212	-2.43544	0.0188367	0.336264	-3.16952
EHBP1L1	-0.444103	9.60338	-2.43459	0.0188758	0.336264	-3.17115
NDUFB5	0.448023	10.7544	2.43444	0.0188825	0.336264	-3.17143
PICALM	0.394415	9.6194	2.43442	0.0188835	0.336264	-3.17147
PLRG1	0.549803	8.67259	2.43434	0.0188875	0.336264	-3.17164
TUBA3D	-0.718642	9.88655	-2.43433	0.0188878	0.336264	-3.17165
OXSR1	0.819555	9.43091	2.43406	0.0189	0.336264	-3.17216
C1ORF162	1.34015	9.62382	2.43347	0.0189275	0.336264	-3.1733
ZNF280A	0.375242	5.49323	2.4329	0.0189536	0.336264	-3.17438
ZNF280B	0.442459	5.8784	2.43286	0.0189555	0.336264	-3.17446
LMX1B	-0.461824	6.87505	-2.43254	0.0189705	0.336264	-3.17508
CLEC4A	1.12848	8.55227	2.43231	0.0189812	0.336264	-3.17552
GRID2IP	-0.356147	5.96357	-2.43192	0.0189988	0.336264	-3.17625
CTBP2	0.457561	8.35476	2.43174	0.0190076	0.336264	-3.17661
ZNF22	0.779929	10.1186	2.43147	0.0190201	0.336264	-3.17713
PPWD1	0.658658	8.83927	2.43117	0.019034	0.336264	-3.1777
PHF21B	-0.32488	6.54461	-2.43113	0.0190359	0.336264	-3.17778
ECE2	-0.200924	4.98812	-2.43096	0.0190433	0.336264	-3.17809
TVP23C-CDRT4	0.334032	7.20405	2.43029	0.0190748	0.336264	-3.17938
UIMC1	0.712093	10.4478	2.43025	0.0190767	0.336264	-3.17946
MC4R	1.17368	6.35399	2.43005	0.0190858	0.336264	-3.17984
CCNG1	0.566155	7.97215	2.42931	0.0191203	0.336264	-3.18125
SPTLC2	0.453959	6.65932	2.42915	0.0191277	0.336264	-3.18156
GTF3A	0.412112	13.1056	2.42908	0.0191307	0.336264	-3.18168
GPD1L	0.530153	9.0138	2.42905	0.0191321	0.336264	-3.18173
PROK2	1.3998	8.49647	2.42806	0.0191784	0.336264	-3.18363
TRIM33	0.467141	7.8995	2.42739	0.0192097	0.336264	-3.18491
GLCE	0.416519	6.06295	2.42736	0.0192113	0.336264	-3.18498
RAB24	0.293411	12.4152	2.42734	0.0192123	0.336264	-3.18502
ZNF106	0.484251	9.73408	2.42708	0.0192243	0.336264	-3.18551
AK6	0.755825	9.96511	2.42666	0.019244	0.336264	-3.18631
USPL1	0.516881	6.58694	2.42662	0.0192459	0.336264	-3.18639
GTF2A2	0.360475	11.8772	2.42523	0.0193109	0.336629	-3.18903
PTPRE	0.736694	7.77362	2.42478	0.0193319	0.336629	-3.18989
NPL	0.386335	7.97561	2.42477	0.0193325	0.336629	-3.18991
PDCD4	0.759007	8.92597	2.42448	0.0193463	0.336629	-3.19047
MAP4	-0.24725	8.89842	-2.42422	0.0193583	0.336629	-3.19096
PAX9	-0.309043	5.57189	-2.42279	0.019426	0.337047	-3.1937
STAC	0.264821	5.11204	2.42275	0.019428	0.337047	-3.19378
LYPLA1	0.539467	10.1769	2.42255	0.0194373	0.337047	-3.19415
SPTAN1	-0.496253	7.99593	-2.42134	0.0194943	0.337262	-3.19645
MEPCE	-0.320014	8.99826	-2.42122	0.0195002	0.337262	-3.19669
HACD1	0.591946	6.41389	2.42113	0.0195047	0.337262	-3.19687
EIF3M	0.523341	12.3081	2.42051	0.0195337	0.337447	-3.19803
CCDC71	-0.487952	6.25054	-2.41972	0.0195712	0.337778	-3.19954
PSMA5	0.541216	12.2378	2.41738	0.0196829	0.338236	-3.204
CSDE1	0.537914	10.7486	2.41699	0.0197013	0.338236	-3.20473
OTX2	-0.163077	4.96533	-2.41645	0.0197272	0.338236	-3.20576
OR52E4	-0.23924	4.98759	-2.41613	0.0197425	0.338236	-3.20637
PTX3	1.21229	8.02824	2.41564	0.0197663	0.338236	-3.20732
DCLRE1B	0.519316	7.42166	2.41532	0.0197816	0.338236	-3.20792
RRAGC	0.470318	9.17979	2.41484	0.0198044	0.338236	-3.20882
DTNA	-0.27844	7.96697	-2.41434	0.0198287	0.338236	-3.20979
ABHD16B	-0.66413	5.55116	-2.41425	0.0198329	0.338236	-3.20995
RBM17	0.667585	9.51322	2.41412	0.0198392	0.338236	-3.2102
RAB4B-EGLN2	-0.61465	7.87745	-2.41358	0.0198652	0.338236	-3.21123
ACTR3	0.524448	11.828	2.41353	0.0198675	0.338236	-3.21132
MGST2	0.709721	10.8872	2.41339	0.0198746	0.338236	-3.2116
NAALAD2	-0.317615	5.12735	-2.4127	0.0199077	0.338236	-3.2129
CIB2	-0.691462	10.1687	-2.4126	0.0199124	0.338236	-3.21309
MPP3	0.357718	5.88115	2.41245	0.0199199	0.338236	-3.21338
NME2	0.328934	16.0806	2.41238	0.0199232	0.338236	-3.21351
DHX37	-0.388025	9.72517	-2.41215	0.0199343	0.338236	-3.21395
JOSD2	-0.352119	5.91678	-2.41163	0.0199592	0.338236	-3.21493
CHCHD5	-0.300426	9.47669	-2.41151	0.0199655	0.338236	-3.21517
TXN	0.388797	14.144	2.41078	0.0200004	0.338516	-3.21654
PLA2G4C	0.506702	6.90459	2.4099	0.0200435	0.338935	-3.21823
SARNP	0.42826	11.4651	2.40791	0.0201401	0.3393	-3.222
MINDY3	0.480832	7.84481	2.40777	0.020147	0.3393	-3.22226
ERAP2	1.23849	9.77158	2.40766	0.0201525	0.3393	-3.22248
C21ORF62	0.557743	5.65673	2.40742	0.0201642	0.3393	-3.22293
CAP1	0.458472	9.01259	2.40673	0.0201977	0.3393	-3.22424
COMMD10	0.516	8.77046	2.40658	0.020205	0.3393	-3.22452
DEFB124	-0.563489	6.61662	-2.40628	0.02022	0.3393	-3.2251
ACOT1	0.834706	10.2638	2.40518	0.020274	0.3393	-3.22719
SLC30A9	0.555343	6.72291	2.40516	0.0202747	0.3393	-3.22722
KIAA0232	0.46489	8.27894	2.40468	0.0202985	0.3393	-3.22814
SRP14	0.74319	15.0476	2.40453	0.0203056	0.3393	-3.22841
CREB3L4	-0.476563	9.59946	-2.40274	0.0203939	0.3393	-3.23181
CZIB	0.388761	10.3803	2.40267	0.0203971	0.3393	-3.23193
DOCK3	-0.764387	7.35379	-2.40207	0.020427	0.3393	-3.23308
TAS2R14	0.340263	5.87475	2.40194	0.0204335	0.3393	-3.23333
FAM124A	0.171557	5.05771	2.40179	0.0204408	0.3393	-3.23361
DTWD1	0.497649	7.84961	2.40178	0.0204413	0.3393	-3.23362
SNX33	-0.308849	5.72425	-2.40116	0.0204718	0.3393	-3.23479
DEFB127	-0.277069	4.91077	-2.4007	0.0204949	0.3393	-3.23568
PAIP2	0.570082	8.15415	2.40061	0.0204989	0.3393	-3.23583
HELZ	0.565531	8.79405	2.4002	0.0205195	0.3393	-3.23662
ARL17A	0.753927	8.80974	2.39975	0.0205419	0.3393	-3.23747
SELENOT	0.52623	9.88671	2.3996	0.0205495	0.3393	-3.23776
ALPK1	0.369823	11.143	2.39935	0.0205617	0.3393	-3.23823
RASSF2	0.494736	8.87167	2.39915	0.0205719	0.3393	-3.23861
HACD4	0.762499	8.73177	2.39883	0.0205875	0.3393	-3.23921
SCAF4	-0.440769	7.92211	-2.39872	0.0205928	0.3393	-3.23941
CUTC	0.478781	8.18884	2.39818	0.0206201	0.3393	-3.24045
ZFAND1	0.511626	8.96188	2.39777	0.0206403	0.3393	-3.24121
KRTAP19-8	-0.781962	7.92859	-2.39741	0.0206584	0.3393	-3.2419
TMEM158	0.770384	6.81814	2.39741	0.0206585	0.3393	-3.2419
MATN3	-0.161278	5.01745	-2.39719	0.0206693	0.3393	-3.24231
ERAP1	0.316883	7.69383	2.39677	0.0206902	0.3393	-3.24311
GOLGA7	0.557255	9.46203	2.39673	0.0206922	0.3393	-3.24318
ADAMTS7	-0.284973	17.5757	-2.39612	0.020723	0.339321	-3.24434
PDK1	0.915049	10.9512	2.39576	0.020741	0.339321	-3.24502
SSX7	-0.681873	5.26352	-2.39557	0.0207502	0.339321	-3.24537
MYOF	0.400311	6.4259	2.39508	0.0207749	0.339321	-3.2463
BASP1	1.33859	11.4948	2.39484	0.0207868	0.339321	-3.24675
HDAC5	-0.410278	8.79884	-2.3945	0.0208041	0.339321	-3.2474
PRCC	-0.829879	8.50028	-2.39395	0.020832	0.339474	-3.24845
GGT7	-0.435324	6.46075	-2.39334	0.0208622	0.339666	-3.24959
DOCK7	0.404447	6.06946	2.39277	0.0208911	0.339836	-3.25067
ETV4	-0.489553	5.1838	-2.3923	0.0209148	0.339921	-3.25156
BCAS2	0.642114	9.77967	2.3918	0.02094	0.340031	-3.2525
TEX13A	-0.356053	5.40775	-2.39119	0.020971	0.340105	-3.25366
RPS5	0.512994	17.5175	2.39098	0.0209816	0.340105	-3.25405
ASAP2	0.367855	5.55902	2.38989	0.0210366	0.340432	-3.2561
RTRAF	0.359559	12.9349	2.38985	0.0210388	0.340432	-3.25618
SEMA6C	-0.611979	7.59887	-2.38935	0.0210641	0.340543	-3.25712
CSTA	1.43399	9.39701	2.38892	0.0210859	0.340572	-3.25793
SIKE1	0.377106	8.18912	2.38821	0.0211224	0.340572	-3.25929
MRPS22	0.454688	10.0498	2.38695	0.0211865	0.340572	-3.26166
PNPLA2	-0.381532	11.6232	-2.38681	0.0211936	0.340572	-3.26192
PRL	0.351717	5.03897	2.38679	0.0211947	0.340572	-3.26196
LIPA	0.602909	11.3926	2.3867	0.0211995	0.340572	-3.26213
NQO1	-0.213321	5.24056	-2.38669	0.0211995	0.340572	-3.26214
MILR1	0.711086	7.5083	2.38633	0.0212184	0.340572	-3.26283
RPL18	0.615352	16.8741	2.38565	0.0212528	0.340572	-3.2641
ENTPD7	0.384717	6.21304	2.38548	0.0212617	0.340572	-3.26443
THAP1	0.617149	8.54566	2.3851	0.0212814	0.340572	-3.26515
SSX2	-0.559078	6.29096	-2.38474	0.0212994	0.340572	-3.26582
CPNE1	-0.332314	11.6908	-2.3845	0.0213119	0.340572	-3.26627
CT47A11	-0.63131	8.2886	-2.38424	0.0213251	0.340572	-3.26676
FUT4	0.628564	7.42213	2.38314	0.0213821	0.340891	-3.26884
SRSF4	0.483673	11.7889	2.38313	0.0213821	0.340891	-3.26885
PANX3	-0.392679	6.38794	-2.38268	0.0214055	0.340969	-3.2697
RPA1	0.288533	8.74963	2.38129	0.0214775	0.341819	-3.27233
MRPL2	-0.497835	8.72964	-2.38068	0.0215088	0.342021	-3.27346
USP15	0.390741	8.89796	2.38013	0.0215375	0.342182	-3.27451
FABP5	0.81572	9.37395	2.37857	0.0216183	0.343169	-3.27744
S100A12	2.03209	13.3761	2.37775	0.0216611	0.343465	-3.27898
SLURP1	-0.594463	6.51385	-2.3775	0.0216742	0.343465	-3.27946
CTU1	-0.314216	9.89235	-2.37711	0.0216945	0.34349	-3.28019
PRCD	-0.198986	5.69585	-2.37636	0.0217334	0.343771	-3.28159
RPL41	0.334143	17.4466	2.37574	0.0217658	0.343771	-3.28275
P2RY14	0.42146	5.55955	2.37569	0.0217683	0.343771	-3.28284
SUSD1	0.690973	8.54938	2.37465	0.0218231	0.344341	-3.28481
FBXO27	-0.39735	5.49889	-2.37357	0.0218797	0.344729	-3.28683
CTDSPL	0.641748	7.37928	2.37343	0.0218871	0.344729	-3.2871
AKAP13	0.862889	10.3189	2.37299	0.0219105	0.344729	-3.28793
TFDP1	0.701516	9.25315	2.37243	0.0219395	0.344729	-3.28897
ARL6IP1	0.615633	8.04001	2.37222	0.0219509	0.344729	-3.28937
FBXO17	-0.430349	7.02901	-2.37187	0.0219693	0.344729	-3.29003
PSMA4	0.603088	10.7953	2.37129	0.0219997	0.344729	-3.29111
C16ORF89	-0.406735	6.73324	-2.37085	0.0220231	0.344729	-3.29194
NOL12	0.500392	11.2552	2.37061	0.022036	0.344729	-3.2924
CLBA1	-0.33778	5.52061	-2.37042	0.0220457	0.344729	-3.29274
ZFP41	-0.495328	8.68558	-2.37019	0.0220581	0.344729	-3.29318
PACSIN3	-0.450705	5.9413	-2.36948	0.0220955	0.344729	-3.2945
SLC27A2	0.648529	6.74788	2.36939	0.0221004	0.344729	-3.29468
ARFRP1	-0.254726	9.20317	-2.36921	0.02211	0.344729	-3.29502
CABP2	-0.257011	4.97812	-2.36858	0.0221433	0.344956	-3.29619
ZMYM2	0.521665	8.2367	2.36818	0.0221649	0.344999	-3.29695
CD207	0.230948	5.0117	2.36733	0.0222101	0.345037	-3.29854
CCNH	0.6875	10.4759	2.36619	0.0222709	0.345037	-3.30068
AP2A1	-0.412216	7.58668	-2.36558	0.0223033	0.345037	-3.30181
CARHSP1	-0.366117	9.71222	-2.3655	0.0223077	0.345037	-3.30197
IFNGR1	1.03154	10.416	2.36528	0.0223194	0.345037	-3.30238
YOD1	0.6094	8.61337	2.36454	0.0223588	0.345037	-3.30376
DUSP6	0.739095	11.7143	2.36392	0.0223925	0.345037	-3.30493
GPR20	-0.946454	7.11445	-2.3635	0.0224146	0.345037	-3.3057
ADO	-0.329068	7.79654	-2.36342	0.0224192	0.345037	-3.30586
HSD17B4	0.526862	9.95816	2.36339	0.0224207	0.345037	-3.30592
TSSK6	-0.134213	5.35678	-2.36332	0.0224245	0.345037	-3.30605
YTHDC2	0.588189	7.92938	2.36306	0.0224382	0.345037	-3.30653
COMP	0.609988	6.75	2.36301	0.0224414	0.345037	-3.30664
RPL30	0.511696	16.241	2.36298	0.0224428	0.345037	-3.30669
INTS14	0.839758	9.53291	2.36287	0.0224486	0.345037	-3.30689
SVIL	0.478871	6.31399	2.36251	0.022468	0.345047	-3.30756
OR51A7	-0.430874	5.43243	-2.36184	0.0225041	0.345129	-3.30882
ANGPT4	-0.70808	6.13185	-2.36149	0.0225229	0.345129	-3.30947
PPP1R9B	-0.455571	9.75393	-2.36137	0.0225296	0.345129	-3.3097
TMEM120A	-0.333739	10.4539	-2.36057	0.022573	0.345431	-3.3112
OR10G8	-0.572206	5.83232	-2.36026	0.0225896	0.345431	-3.31178
POLG2	0.774761	9.71677	2.35988	0.0226103	0.345431	-3.31249
CLDN4	-0.484247	5.78602	-2.35961	0.0226245	0.345431	-3.31298
ABCA7	-0.43801	10.449	-2.3592	0.0226467	0.345484	-3.31375
KLHL29	-0.4698	7.30453	-2.35853	0.0226832	0.345754	-3.315
FMR1NB	-1.17808	5.90715	-2.35754	0.0227372	0.345798	-3.31686
GIMAP4	1.02879	7.63455	2.35732	0.0227491	0.345798	-3.31727
RTF1	0.656638	8.60828	2.3569	0.0227722	0.345798	-3.31806
DALRD3	-0.588555	9.86678	-2.35628	0.0228058	0.345798	-3.31921
CREB1	0.379214	6.73052	2.35591	0.0228256	0.345798	-3.31989
LRRC58	0.630753	6.76902	2.35556	0.0228449	0.345798	-3.32055
ARHGAP24	0.407314	5.63046	2.3553	0.0228594	0.345798	-3.32105
FOXP4	-0.479855	11.2721	-2.35435	0.0229111	0.345798	-3.32281
MMD	0.625461	9.15034	2.3541	0.0229251	0.345798	-3.32329
GUCY1B1	0.285608	5.65898	2.35253	0.0230112	0.345798	-3.32621
ACRBP	1.02444	9.98673	2.35213	0.0230332	0.345798	-3.32696
RBPJ	0.730587	9.86351	2.35186	0.0230479	0.345798	-3.32745
ELMOD3	-0.179863	7.38048	-2.35179	0.0230519	0.345798	-3.32759
EED	0.481297	10.2632	2.351	0.0230954	0.345798	-3.32906
S100A7	-0.325923	5.65778	-2.35098	0.0230968	0.345798	-3.32911
NLGN2	-0.518805	7.01102	-2.35042	0.0231274	0.345798	-3.33014
CRTAM	0.541853	5.97154	2.35041	0.0231281	0.345798	-3.33017
ITGA6	0.853822	8.29812	2.35026	0.023136	0.345798	-3.33043
AP5S1	-0.329519	9.51753	-2.34965	0.0231701	0.345798	-3.33158
PROCA1	-0.371143	7.61695	-2.34955	0.0231756	0.345798	-3.33177
SLC39A7	-0.604474	9.16721	-2.3494	0.0231838	0.345798	-3.33204
SLC12A6	0.456883	9.42789	2.34905	0.0232032	0.345798	-3.3327
C16ORF86	-0.393907	6.90754	-2.34851	0.023233	0.345798	-3.3337
LYZL1	-0.673402	5.80748	-2.34837	0.0232407	0.345798	-3.33396
TM6SF1	0.585521	6.87867	2.34837	0.0232409	0.345798	-3.33396
NUP160	0.647764	8.79947	2.34779	0.0232734	0.345798	-3.33505
SLC2A9	0.584068	6.47331	2.34755	0.0232865	0.345798	-3.33549
PPEF1	0.298055	5.23298	2.34755	0.0232867	0.345798	-3.3355
EEF1AKMT2	0.269198	7.10466	2.34732	0.0232993	0.345798	-3.33592
AQR	0.584067	7.41495	2.34725	0.0233032	0.345798	-3.33605
NCK1	0.694679	9.2619	2.34715	0.0233088	0.345798	-3.33624
EIF1AY	0.747659	8.48529	2.34692	0.0233217	0.345798	-3.33667
GAPT	0.485934	6.38167	2.34688	0.023324	0.345798	-3.33675
EFNA3	-0.237353	5.38001	-2.34686	0.0233251	0.345798	-3.33678
GGN	-0.286253	7.23367	-2.34576	0.0233863	0.346224	-3.33883
RCBTB1	0.533466	7.39886	2.34481	0.0234394	0.346224	-3.3406
AMELX	-0.336035	5.14992	-2.34465	0.0234482	0.346224	-3.34089
GRIN3B	-0.39991	5.47538	-2.34377	0.0234975	0.346224	-3.34253
NELFA	-0.190477	7.22287	-2.34376	0.0234979	0.346224	-3.34254
DIABLO	-0.193272	14.0786	-2.34371	0.0235007	0.346224	-3.34263
NXPE4	0.980348	8.29384	2.34347	0.023514	0.346224	-3.34308
NCF4	0.794902	11.2446	2.34288	0.0235474	0.346224	-3.34418
LRRC40	0.59223	7.85997	2.34237	0.0235762	0.346224	-3.34513
POR	-0.326853	12.5253	-2.34219	0.0235862	0.346224	-3.34547
MS4A7	0.974605	8.48049	2.34154	0.023623	0.346224	-3.34668
FAM181A	-0.447941	7.32391	-2.34148	0.0236259	0.346224	-3.34678
PDE6H	0.468177	5.66872	2.34119	0.0236425	0.346224	-3.34732
PRRT2	-0.706413	6.63601	-2.34112	0.0236463	0.346224	-3.34745
RGL4	1.78463	10.4715	2.34107	0.0236495	0.346224	-3.34755
IL17RE	-0.399149	7.25107	-2.34097	0.023655	0.346224	-3.34774
SYK	1.0775	10.2633	2.33927	0.0237509	0.346494	-3.35089
FAM120C	-0.542032	9.16281	-2.33919	0.0237557	0.346494	-3.35105
AZI2	0.346994	7.71575	2.33888	0.0237732	0.346494	-3.35162
CAB39	0.439993	8.21648	2.33884	0.023775	0.346494	-3.35168
RNF126	-0.233373	11.3755	-2.33848	0.0237957	0.346494	-3.35236
TGFBI	1.32736	10.7719	2.33834	0.0238033	0.346494	-3.35261
LOX	0.155076	5.11848	2.33831	0.0238052	0.346494	-3.35267
PXT1	-0.214736	4.91903	-2.33685	0.0238882	0.347427	-3.35538
ARG1	1.6788	8.48578	2.33546	0.0239675	0.347924	-3.35797
CCDC88A	0.61897	7.60954	2.33536	0.0239732	0.347924	-3.35815
ALAD	0.722741	8.73596	2.33501	0.0239932	0.347924	-3.3588
ZNF593	-0.492887	13.2644	-2.33462	0.0240152	0.347924	-3.35952
RCBTB2	0.79501	8.69644	2.33459	0.024017	0.347924	-3.35957
RPL35A	0.261874	17.4323	2.3342	0.0240392	0.347972	-3.36029
RCHY1	0.421123	6.59855	2.33323	0.0240948	0.348504	-3.3621
TSN	0.367676	9.18025	2.33142	0.0241987	0.349731	-3.36545
OVGP1	0.468139	6.69174	2.3308	0.0242346	0.349767	-3.3666
RIPK2	0.537596	9.43707	2.33072	0.0242392	0.349767	-3.36675
SLFN11	0.500711	10.0101	2.32991	0.024286	0.350043	-3.36825
S1PR2	-0.816521	9.52385	-2.32973	0.0242964	0.350043	-3.36859
S100P	1.82273	13.0748	2.32936	0.0243178	0.350078	-3.36927
SLC25A39	-0.376183	9.29805	-2.3288	0.0243499	0.350265	-3.3703
TCP11	-0.230205	5.04596	-2.32778	0.0244091	0.350407	-3.37219
POGLUT1	0.636665	8.60986	2.32725	0.0244398	0.350407	-3.37317
CCDC77	0.579734	7.90939	2.32718	0.0244438	0.350407	-3.3733
ADK	0.418548	8.39067	2.32659	0.0244779	0.350407	-3.37438
PRR27	-0.155518	4.99042	-2.32652	0.0244823	0.350407	-3.37453
DCTN4	0.593281	9.56014	2.32647	0.0244852	0.350407	-3.37462
ZNF653	-0.502235	7.72355	-2.32623	0.0244993	0.350407	-3.37506
HDHD3	-0.471097	6.91249	-2.32601	0.0245121	0.350407	-3.37547
OGDH	-0.345068	6.57216	-2.32474	0.0245857	0.351186	-3.37781
NSD1	0.251487	6.71452	2.32372	0.0246457	0.351257	-3.3797
APLN	-0.355457	5.49806	-2.32371	0.0246461	0.351257	-3.37972
OLA1	0.35611	7.84438	2.32365	0.0246493	0.351257	-3.37982
VPS13C	0.45243	7.69612	2.32327	0.024672	0.351257	-3.38054
PUM1	0.317781	11.0173	2.32303	0.0246862	0.351257	-3.38098
SPTLC1	0.460018	8.28555	2.3212	0.0247933	0.352123	-3.38435
SYT11	0.633375	6.25983	2.32101	0.0248045	0.352123	-3.38471
MXRA8	-0.432806	5.45252	-2.32073	0.0248206	0.352123	-3.38521
NAB2	-0.590935	10.3785	-2.32052	0.0248332	0.352123	-3.38561
SLC4A7	0.379069	5.66711	2.32036	0.0248427	0.352123	-3.3859
PLCG2	0.744746	9.59394	2.31836	0.0249608	0.353318	-3.38959
EID3	0.530761	7.02892	2.31828	0.0249654	0.353318	-3.38974
CALML5	-0.448816	6.42041	-2.31736	0.0250198	0.353816	-3.39143
CYLD	0.580944	7.14696	2.31676	0.0250553	0.353877	-3.39254
HPS5	0.547588	8.40893	2.31656	0.0250672	0.353877	-3.39291
TESMIN	0.595183	6.9327	2.31607	0.0250965	0.353877	-3.39382
MICU2	0.601189	10.2448	2.31578	0.0251137	0.353877	-3.39435
GAPVD1	0.348497	6.79649	2.31567	0.0251203	0.353877	-3.39455
ARHGAP25	0.625239	12.0162	2.31516	0.0251505	0.354032	-3.39549
ATG4B	-0.338908	10.2207	-2.31453	0.025188	0.354288	-3.39665
PRRG2	-0.486757	6.37142	-2.31316	0.0252702	0.354394	-3.39918
APAF1	0.509007	6.02641	2.31312	0.0252725	0.354394	-3.39925
SESN1	0.620888	7.63006	2.31287	0.0252875	0.354394	-3.39972
NFKBIL1	-0.301369	12.6937	-2.31269	0.0252983	0.354394	-3.40005
APBA3	-0.427029	7.84284	-2.31253	0.0253076	0.354394	-3.40033
ATP6V1A	0.649158	11.303	2.31243	0.0253135	0.354394	-3.40051
CALD1	0.654749	6.19847	2.31173	0.0253558	0.354394	-3.40181
GULP1	-0.760706	5.57828	-2.31157	0.025365	0.354394	-3.4021
SERPINB10	0.677677	6.09576	2.31136	0.0253778	0.354394	-3.40249
HES7	-0.286935	5.29992	-2.31119	0.0253882	0.354394	-3.4028
ZDHHC1	-0.509481	5.88219	-2.31078	0.0254128	0.35446	-3.40356
ZNF17	0.548977	7.21887	2.31047	0.0254314	0.35446	-3.40413
SDR42E1	-0.473741	6.87424	-2.30977	0.0254738	0.354782	-3.40542
SYTL4	0.242562	5.36497	2.30852	0.0255492	0.355492	-3.40772
HEPN1	-0.264394	5.33041	-2.30828	0.0255634	0.355492	-3.40816
CMTM2	0.955843	7.17087	2.30746	0.025613	0.35568	-3.40966
TMPRSS11F	-0.36818	4.98821	-2.30742	0.0256156	0.35568	-3.40974
TFRC	1.15627	10.7845	2.30674	0.0256565	0.355976	-3.41098
CPEB4	0.921886	10.5635	2.30643	0.0256757	0.355976	-3.41156
FDX2	-0.469824	11.7035	-2.30551	0.0257312	0.356478	-3.41324
HHEX	0.896957	7.66583	2.30481	0.0257738	0.356657	-3.41453
ANO3	-0.357758	5.09883	-2.30462	0.0257856	0.356657	-3.41489
ESYT2	0.641221	8.95299	2.30389	0.0258299	0.356657	-3.41622
PIK3CG	0.56307	9.15599	2.30386	0.0258317	0.356657	-3.41627
PLSCR1	0.894134	9.22654	2.30365	0.0258448	0.356657	-3.41667
RPS19	0.50252	17.1029	2.30339	0.0258604	0.356657	-3.41714
CNTF	0.189235	5.23996	2.30249	0.0259153	0.357145	-3.41878
PDCD10	0.683156	8.9537	2.30193	0.02595	0.357325	-3.41983
TBC1D4	0.349468	5.57023	2.30156	0.0259722	0.357325	-3.42049
AP5Z1	-0.294553	9.29443	-2.30102	0.0260054	0.357325	-3.42148
INHBA	0.768571	6.38631	2.3007	0.0260254	0.357325	-3.42208
GRIK2	-0.147256	5.10445	-2.30057	0.0260329	0.357325	-3.4223
GPAT4	-0.319125	8.49466	-2.30038	0.0260448	0.357325	-3.42266
SP5	-0.335716	5.14453	-2.29955	0.0260962	0.357763	-3.42419
CLPS	-0.338394	6.75408	-2.29884	0.0261399	0.357972	-3.42549
LRG1	1.18994	9.01931	2.29867	0.0261504	0.357972	-3.4258
MXD1	0.649147	9.51882	2.29754	0.0262199	0.358588	-3.42787
PCLAF	0.866862	11.3332	2.29715	0.0262441	0.358588	-3.42858
DLC1	0.527021	6.14053	2.29696	0.0262556	0.358588	-3.42892
MCEMP1	1.69315	10.0004	2.29634	0.0262942	0.358588	-3.43007
TMEM201	-0.322761	8.69776	-2.2961	0.0263091	0.358588	-3.4305
C1ORF56	-0.416681	10.2337	-2.29605	0.0263123	0.358588	-3.4306
GNPTAB	0.417694	8.40898	2.29475	0.0263927	0.358882	-3.43297
PDE4B	0.979091	10.8371	2.29461	0.0264013	0.358882	-3.43322
LBX2	-0.488037	5.69167	-2.29404	0.0264371	0.358882	-3.43428
HSPBAP1	0.26034	6.74007	2.29367	0.0264602	0.358882	-3.43496
DRAM1	0.376382	7.05415	2.29359	0.0264649	0.358882	-3.43509
CCDC91	0.611465	7.90464	2.29253	0.026531	0.358882	-3.43703
SPDEF	-0.835317	6.49391	-2.2924	0.0265396	0.358882	-3.43728
COLEC11	0.677075	5.97095	2.2923	0.0265454	0.358882	-3.43745
F2R	0.70303	7.30906	2.29219	0.0265527	0.358882	-3.43767
EFHD1	-0.175105	5.25011	-2.29209	0.026559	0.358882	-3.43785
KIN	0.475564	8.00334	2.292	0.0265645	0.358882	-3.43801
RTEL1	-0.417489	9.31301	-2.29194	0.0265679	0.358882	-3.43811
TEX36	-0.164272	4.87159	-2.29132	0.0266068	0.359049	-3.43925
SMG5	-0.598591	9.05495	-2.29069	0.0266465	0.359049	-3.44041
SLC39A8	0.470606	8.49386	2.28948	0.0267221	0.359049	-3.4426
PPP5C	-0.483943	10.5183	-2.28944	0.0267247	0.359049	-3.44268
C20ORF204	-0.457179	9.67326	-2.28944	0.0267251	0.359049	-3.44269
DTX3	-0.431427	6.01634	-2.28941	0.0267269	0.359049	-3.44274
SREK1	0.582256	8.44772	2.28897	0.0267546	0.359049	-3.44355
ESRP1	-0.959092	5.95156	-2.28871	0.0267706	0.359049	-3.44401
SYNJ2BP	0.453399	8.17044	2.28862	0.0267765	0.359049	-3.44418
TMEM231	-0.386873	6.19876	-2.28836	0.0267927	0.359049	-3.44465
MYPOP	-0.318208	6.7704	-2.28805	0.0268122	0.359049	-3.44522
TMEM63B	-0.621621	8.39049	-2.28757	0.0268428	0.359049	-3.4461
MAMSTR	-0.607903	7.26842	-2.28745	0.0268502	0.359049	-3.44632
PPIB	0.428274	13.7311	2.28724	0.0268633	0.359049	-3.4467
FAM71D	-0.414841	5.40169	-2.28709	0.0268731	0.359049	-3.44698
WASF3	0.321986	5.60395	2.28645	0.0269133	0.359087	-3.44814
KRT1	0.848764	6.95038	2.28643	0.0269149	0.359087	-3.44819
RNASE2	1.42737	11.6703	2.28555	0.0269706	0.359145	-3.44979
RRP1B	0.6349	9.12795	2.28514	0.0269962	0.359145	-3.45053
RPL27	0.502352	16.7278	2.2848	0.0270182	0.359145	-3.45116
FKBP14	0.818674	8.70039	2.28416	0.0270588	0.359145	-3.45233
MTG1	-0.319489	7.05282	-2.28401	0.0270683	0.359145	-3.4526
RHD	0.622608	5.97122	2.28391	0.0270748	0.359145	-3.45278
EFEMP2	-0.436089	8.44109	-2.28343	0.0271051	0.359145	-3.45365
KRT78	-0.60572	7.6677	-2.28303	0.0271309	0.359145	-3.45439
TSNAXIP1	-0.236881	5.44951	-2.28299	0.0271333	0.359145	-3.45446
CTCF	0.501303	8.20208	2.2828	0.0271453	0.359145	-3.4548
CYP3A4	-0.262833	5.36925	-2.28272	0.0271503	0.359145	-3.45495
POM121	-0.248334	5.70749	-2.2821	0.0271899	0.359145	-3.45608
PIK3CA	0.556133	6.93674	2.28186	0.0272053	0.359145	-3.45652
MSRB2	0.564175	9.13494	2.28133	0.0272391	0.359145	-3.45748
YJEFN3	-0.475295	11.0527	-2.28127	0.027243	0.359145	-3.45759
TMEM126A	0.80586	10.5834	2.28125	0.0272445	0.359145	-3.45763
TNFSF14	0.801693	6.86136	2.28084	0.0272704	0.359145	-3.45837
CRYGS	0.468796	6.92107	2.28032	0.027304	0.359145	-3.45933
D2HGDH	-0.409661	9.4172	-2.28019	0.0273123	0.359145	-3.45956
RPRD1A	0.54024	8.60038	2.28006	0.0273207	0.359145	-3.4598
NIPBL	0.520089	7.99818	2.27939	0.0273635	0.359145	-3.46102
CLEC7A	0.478038	6.09012	2.2779	0.0274591	0.359145	-3.46372
RNF43	0.624603	7.08451	2.27768	0.0274736	0.359145	-3.46413
SERP1	0.342729	8.7875	2.27759	0.0274794	0.359145	-3.4643
GMFG	0.455246	14.8786	2.2766	0.0275432	0.359145	-3.4661
CARS2	0.333511	13.4493	2.27626	0.0275649	0.359145	-3.46671
TLR1	0.739972	8.28341	2.27621	0.0275685	0.359145	-3.46681
DAPK3	-0.327351	12.586	-2.27614	0.0275731	0.359145	-3.46693
GATAD1	0.586716	8.1847	2.27594	0.027586	0.359145	-3.4673
RIBC1	-0.217167	5.53973	-2.27584	0.0275924	0.359145	-3.46748
PLIN4	0.585545	6.69986	2.27569	0.027602	0.359145	-3.46775
ARHGEF18	-0.310192	8.34916	-2.27563	0.0276058	0.359145	-3.46786
LGALS8	0.287024	6.13851	2.27546	0.0276169	0.359145	-3.46817
TMEM101	-0.322072	10.011	-2.27544	0.0276185	0.359145	-3.46821
TMCO4	-0.314499	7.64718	-2.2752	0.0276335	0.359145	-3.46863
CYP4F11	-0.149851	4.91945	-2.27483	0.0276576	0.359145	-3.46931
USF3	0.62503	7.42578	2.27435	0.0276886	0.359145	-3.47018
CRKL	0.344434	7.19148	2.27409	0.0277054	0.359145	-3.47065
SLC5A12	-0.268285	6.26279	-2.27402	0.02771	0.359145	-3.47078
CRMP1	-0.255391	5.34759	-2.27393	0.0277162	0.359145	-3.47095
NBPF14	0.635782	8.65059	2.27377	0.0277263	0.359145	-3.47123
RPS15A	0.298364	16.067	2.27358	0.0277391	0.359145	-3.47159
ARMC5	-0.365416	10.8649	-2.27163	0.0278662	0.359767	-3.47514
RNF220	-0.325968	10.2798	-2.27135	0.027884	0.359767	-3.47563
PIGH	0.663277	9.17009	2.27071	0.027926	0.359767	-3.4768
LDLRAP1	-0.517475	8.83972	-2.27047	0.027942	0.359767	-3.47724
BMX	0.723516	6.00035	2.27015	0.0279623	0.359767	-3.47781
FRY	0.186394	6.38646	2.27002	0.027971	0.359767	-3.47805
HINT1	0.607908	15.9904	2.27001	0.0279716	0.359767	-3.47806
GCA	0.948293	12.1319	2.26999	0.0279733	0.359767	-3.47811
ZFR	0.544572	7.84167	2.26956	0.0280012	0.359767	-3.47888
ZNF10	0.491331	6.37959	2.26931	0.0280177	0.359767	-3.47934
MROH1	-0.193734	6.61019	-2.26901	0.0280376	0.359767	-3.47989
CTSE	0.874255	7.10256	2.26878	0.0280527	0.359767	-3.48031
CDKN2B	-0.489471	5.66484	-2.26857	0.0280661	0.359767	-3.48068
CELF2	0.472012	8.57728	2.26765	0.0281266	0.359767	-3.48235
BRD4	-0.279653	8.89463	-2.26747	0.0281383	0.359767	-3.48267
PIK3C2A	0.678758	8.56347	2.26745	0.0281397	0.359767	-3.48271
OGT	0.942274	11.5745	2.2668	0.0281828	0.359767	-3.48389
SFPQ	0.342662	11.0804	2.26636	0.0282119	0.359767	-3.48469
CYP4F2	0.344227	5.42768	2.26627	0.028218	0.359767	-3.48486
MUCL3	-0.2206	5.09634	-2.266	0.0282353	0.359767	-3.48534
BDP1	0.449146	6.70657	2.26588	0.0282433	0.359767	-3.48556
NUP50	0.456819	9.07114	2.26577	0.0282504	0.359767	-3.48575
PGM2	0.604713	8.32008	2.26523	0.0282865	0.359767	-3.48674
PIP4K2B	-0.27146	9.15297	-2.2652	0.0282881	0.359767	-3.48679
FNDC1	-0.16415	4.9712	-2.26469	0.0283223	0.359767	-3.48772
KRT39	-0.217172	5.84541	-2.26425	0.0283514	0.359767	-3.48852
RFX1	-0.332383	10.548	-2.26388	0.0283761	0.359767	-3.48919
MAP3K9	-0.375964	6.47068	-2.26387	0.0283762	0.359767	-3.48919
LEPROTL1	0.295624	9.47625	2.26356	0.028397	0.359767	-3.48976
MRPL14	-0.316478	10.6023	-2.26311	0.0284266	0.359767	-3.49057
PSD4	-0.40023	10.8217	-2.26275	0.0284511	0.359767	-3.49124
OBSCN	-0.343687	6.54081	-2.26259	0.0284614	0.359767	-3.49152
MAGEA10	-0.411597	5.24528	-2.26255	0.0284638	0.359767	-3.49158
USP17L25	-0.37285	6.16247	-2.26255	0.0284643	0.359767	-3.4916
IFIT1B	0.921343	6.92696	2.26244	0.0284716	0.359767	-3.4918
MBNL2	0.444143	7.7073	2.26068	0.0285884	0.36062	-3.49497
MPL	0.280682	5.53225	2.26062	0.0285928	0.36062	-3.49509
MEGF11	-0.283371	5.64784	-2.26024	0.0286181	0.36062	-3.49577
RORA	0.72619	7.99503	2.26005	0.0286306	0.36062	-3.49611
ST6GALNAC5	-0.459813	5.94648	-2.25996	0.0286371	0.36062	-3.49629
PRR36	-0.482263	13.6122	-2.25899	0.0287018	0.360928	-3.49804
C6ORF118	0.222028	5.02549	2.25873	0.0287189	0.360928	-3.4985
URGCP	-0.42462	8.56532	-2.25871	0.0287204	0.360928	-3.49854
RFK	0.522076	8.28771	2.2576	0.0287948	0.361262	-3.50054
PKD1L3	-0.219318	5.06796	-2.25757	0.028797	0.361262	-3.5006
PSME1	-0.331065	10.1767	-2.25744	0.0288059	0.361262	-3.50084
NASP	0.608169	6.85552	2.25714	0.028826	0.361268	-3.50138
CCAR2	-0.581638	7.66165	-2.25612	0.0288944	0.361758	-3.50322
LIN7A	0.967735	7.33933	2.25576	0.0289186	0.361758	-3.50386
BRD9	-0.364309	9.34737	-2.25568	0.0289241	0.361758	-3.50401
MAGIX	-0.307767	6.48949	-2.25539	0.0289438	0.361758	-3.50454
TTC9	-0.299311	5.2086	-2.25488	0.0289781	0.361893	-3.50545
POC5	0.58303	7.8034	2.25465	0.0289939	0.361893	-3.50588
ASCC1	0.511545	7.94145	2.25425	0.0290208	0.361894	-3.50659
PIGB	0.472013	7.31728	2.25407	0.0290333	0.361894	-3.50693
NDUFA4L2	-0.401043	5.71688	-2.25245	0.0291428	0.362617	-3.50984
TRIM10	0.820332	8.34819	2.25242	0.029145	0.362617	-3.5099
HK2	0.368412	7.52991	2.25234	0.0291505	0.362617	-3.51005
MPDU1	-0.35232	8.3226	-2.2517	0.029194	0.362913	-3.5112
LACTB	0.438469	7.36629	2.25116	0.0292306	0.362916	-3.51217
HMGCLL1	-0.158473	5.26567	-2.25085	0.029252	0.362916	-3.51274
TOR3A	-0.60417	10.4924	-2.25083	0.0292534	0.362916	-3.51278
DPM1	0.54522	10.7194	2.24988	0.0293181	0.363002	-3.51449
SPPL2B	-0.373812	6.7103	-2.24964	0.0293344	0.363002	-3.51492
ZFYVE16	0.367567	6.2112	2.24956	0.0293396	0.363002	-3.51505
ARID5A	-0.34482	9.88539	-2.24947	0.0293463	0.363002	-3.51523
CRYBG1	0.70133	7.04903	2.24928	0.029359	0.363002	-3.51556
CARD8	0.216764	7.23029	2.24842	0.0294176	0.363221	-3.51711
SEMA6B	-0.488362	7.24334	-2.24807	0.029442	0.363221	-3.51775
UQCRFS1	0.321059	13.9788	2.24782	0.0294593	0.363221	-3.5182
OR9G9	0.143428	4.94409	2.24775	0.0294637	0.363221	-3.51832
SAC3D1	-0.542699	10.9153	-2.24758	0.0294754	0.363221	-3.51863
RCAN1	0.633747	8.44565	2.24711	0.0295078	0.363377	-3.51948
CORO1C	0.589774	9.13797	2.24672	0.0295345	0.363462	-3.52017
RHOU	0.698972	7.24543	2.24594	0.0295884	0.363756	-3.52159
SNAP47	-0.557833	9.65058	-2.24544	0.0296228	0.363756	-3.52248
DNAJB14	0.633578	8.8625	2.24469	0.0296739	0.363756	-3.52382
C4ORF50	0.341063	5.37532	2.24452	0.0296858	0.363756	-3.52413
SPOPL	0.302836	6.2192	2.2443	0.0297013	0.363756	-3.52453
SEPTIN11	-0.342434	6.60217	-2.24426	0.0297036	0.363756	-3.52459
NCALD	-0.22474	5.62213	-2.24421	0.0297074	0.363756	-3.52469
ZBTB33	0.564793	7.38066	2.24348	0.0297581	0.363756	-3.52601
HSPB11	0.242307	7.20495	2.24339	0.0297641	0.363756	-3.52617
CINP	-0.338303	8.71404	-2.24321	0.0297766	0.363756	-3.52649
COL26A1	-0.215932	5.85117	-2.24298	0.0297928	0.363756	-3.52691
DNAJC24	0.453753	7.68601	2.24274	0.0298093	0.363756	-3.52734
CYP2A13	-0.545278	6.31415	-2.24255	0.0298223	0.363756	-3.52768
CCAR1	0.500682	8.26689	2.24236	0.0298352	0.363756	-3.52801
NACA2	0.48078	13.3955	2.24172	0.02988	0.363816	-3.52917
FYCO1	0.593909	8.44508	2.24159	0.0298891	0.363816	-3.52941
LILRB3	1.53586	11.1604	2.24075	0.0299471	0.363816	-3.53091
KLHL20	0.465063	7.17173	2.24069	0.0299518	0.363816	-3.53103
NLRC4	0.602231	6.48905	2.24026	0.0299816	0.363816	-3.5318
FPR2	1.0391	7.23967	2.24001	0.0299986	0.363816	-3.53224
FAM78A	0.615702	10.5923	2.23989	0.0300075	0.363816	-3.53247
VANGL1	0.64526	8.81299	2.23974	0.0300177	0.363816	-3.53273
AK4	0.326284	6.67674	2.23928	0.0300496	0.363816	-3.53355
PIK3CB	0.453848	6.28246	2.23921	0.0300549	0.363816	-3.53369
FAM8A1	0.46925	6.38434	2.23917	0.0300576	0.363816	-3.53376
KIF1B	0.400369	6.53956	2.23869	0.0300908	0.363941	-3.53461
STAMBPL1	0.415404	6.5572	2.23825	0.0301218	0.363941	-3.53541
NELFB	-0.389058	10.6487	-2.23788	0.0301474	0.363941	-3.53606
JAK3	-0.476499	10.0841	-2.23767	0.0301624	0.363941	-3.53645
LAMTOR3	0.318316	6.67063	2.23749	0.0301751	0.363941	-3.53677
CALML6	-0.410334	5.77357	-2.23732	0.0301866	0.363941	-3.53707
ATAD3C	-0.29506	6.70954	-2.23685	0.0302195	0.364002	-3.53791
PRNP	0.694244	10.7024	2.23653	0.0302421	0.364002	-3.53849
SH3BGRL	0.560117	10.969	2.2364	0.0302511	0.364002	-3.53872
PLPP2	0.897581	7.485	2.23467	0.0303728	0.36494	-3.54182
CLUH	-0.710759	9.03371	-2.23451	0.0303844	0.36494	-3.54212
TRIM13	0.349999	8.39192	2.23427	0.0304011	0.36494	-3.54254
KRT75	-0.16314	4.93739	-2.23412	0.0304119	0.36494	-3.54282
PRR3	-0.313042	6.74817	-2.23349	0.0304559	0.36494	-3.54393
DUSP26	1.252	10.7836	2.23281	0.0305041	0.36494	-3.54516
CLEC4M	-0.269113	6.38117	-2.23259	0.0305199	0.36494	-3.54556
ADPRM	0.35064	7.3516	2.23251	0.0305254	0.36494	-3.54569
DNAJB9	0.799702	13.246	2.23249	0.0305269	0.36494	-3.54573
VPS37B	-0.494777	12.5657	-2.2321	0.0305543	0.36494	-3.54643
DOCK8	0.44579	9.0515	2.23198	0.0305628	0.36494	-3.54664
NRXN3	-0.285302	5.10335	-2.23178	0.0305774	0.36494	-3.54701
OR7G3	-0.145478	4.79204	-2.23138	0.0306053	0.36494	-3.54771
VGF	-0.487064	5.62503	-2.23068	0.0306555	0.36494	-3.54898
ALG14	0.460686	9.92109	2.23068	0.0306556	0.36494	-3.54898
VSTM1	1.74116	11.003	2.23013	0.0306943	0.36494	-3.54996
GP6	0.768019	7.03162	2.23004	0.0307009	0.36494	-3.55013
KLRC4	0.88536	7.07537	2.22939	0.0307473	0.36494	-3.55129
BTBD10	0.453894	7.40835	2.22917	0.0307625	0.36494	-3.55167
RBM3	0.438842	10.7739	2.22895	0.0307784	0.36494	-3.55207
SNHG32	0.446407	13.7241	2.22848	0.0308116	0.36494	-3.55291
CCDC17	0.233363	5.30067	2.22788	0.0308546	0.36494	-3.55398
PNPO	-0.57338	12.3921	-2.22787	0.0308557	0.36494	-3.55401
ARPP19	0.448862	9.42645	2.22762	0.0308732	0.36494	-3.55445
TANC2	0.585037	6.71899	2.22758	0.0308764	0.36494	-3.55453
TNFSF10	0.576006	8.30374	2.22712	0.0309088	0.36494	-3.55534
FAM189B	-0.401804	9.02083	-2.22706	0.0309132	0.36494	-3.55545
DHX30	-0.17847	9.32758	-2.22689	0.0309256	0.36494	-3.55576
CLC	1.49996	11.3455	2.22638	0.0309623	0.36494	-3.55668
TMED5	0.476935	10.0659	2.22631	0.0309668	0.36494	-3.55679
TOP2B	0.828265	10.0225	2.22629	0.0309687	0.36494	-3.55684
TP53TG3C	-0.366181	5.86366	-2.22595	0.0309931	0.36494	-3.55744
NT5C3A	0.446975	9.7053	2.22578	0.0310051	0.36494	-3.55774
NNAT	-0.333685	7.25755	-2.22576	0.0310066	0.36494	-3.55778
CPNE3	0.686949	8.41363	2.22551	0.0310247	0.36494	-3.55823
SLFN12	0.448969	6.08642	2.22525	0.0310431	0.36494	-3.55869
CLDN3	-1.79907	7.73408	-2.22491	0.0310673	0.364991	-3.55929
LHX3	-0.271206	9.58516	-2.22421	0.0311179	0.365224	-3.56055
IFNL2	-0.514991	7.68734	-2.22409	0.0311268	0.365224	-3.56077
KCNB2	0.22834	5.05401	2.22369	0.0311558	0.365249	-3.56149
ATXN7L1	0.357211	6.81698	2.22328	0.0311846	0.365249	-3.5622
SPRY2	0.738631	7.39968	2.22323	0.0311885	0.365249	-3.5623
TBKBP1	-0.467306	10.0156	-2.22291	0.0312117	0.365288	-3.56287
PRAF2	-0.317319	8.44268	-2.22263	0.0312316	0.365288	-3.56336
STK36	-0.343056	7.00323	-2.22198	0.0312792	0.365468	-3.56454
UNC45B	0.180591	4.872	2.22187	0.0312867	0.365468	-3.56472
ITGAE	0.519134	9.65408	2.22134	0.0313249	0.365683	-3.56567
SPANXC	-0.281911	5.23138	-2.22085	0.0313607	0.365869	-3.56655
REX1BD	-0.349764	12.7781	-2.2205	0.0313859	0.365869	-3.56717
RALGAPA2	0.300019	5.46414	2.22026	0.0314034	0.365869	-3.5676
COA5	0.237488	9.50104	2.22003	0.0314204	0.365869	-3.56802
CD300A	0.891685	9.13336	2.21965	0.0314477	0.365955	-3.56869
GRK4	0.485437	6.17246	2.21783	0.0315803	0.366491	-3.57194
CDK19	0.50166	9.42329	2.21749	0.031605	0.366491	-3.57254
RAB18	0.479607	7.52038	2.21737	0.0316139	0.366491	-3.57275
BTBD1	0.630115	9.61071	2.21734	0.0316159	0.366491	-3.57281
BABAM2	-0.312288	9.21598	-2.21702	0.0316396	0.366491	-3.57338
TMED7-TICAM2	0.549534	8.15018	2.21683	0.0316533	0.366491	-3.57372
FLOT1	-0.439656	11.333	-2.2167	0.031663	0.366491	-3.57395
CLEC4D	0.959227	6.95227	2.21643	0.0316822	0.366491	-3.57442
OR6C74	-0.482679	5.79128	-2.21628	0.0316932	0.366491	-3.57469
RYK	0.435604	9.96758	2.21581	0.0317277	0.366491	-3.57553
RELCH	0.455667	6.93561	2.21571	0.0317352	0.366491	-3.57571
PCGF2	-0.331797	5.93409	-2.21547	0.0317531	0.366491	-3.57615
GFY	-0.88084	6.46498	-2.21487	0.0317969	0.366491	-3.57721
RETREG1	0.497438	6.02211	2.21478	0.0318036	0.366491	-3.57737
ARHGEF19	-0.190442	6.7162	-2.21453	0.031822	0.366491	-3.57782
ZBTB47	0.619502	9.09425	2.21443	0.0318291	0.366491	-3.57799
RPL36	0.270278	16.036	2.21429	0.0318397	0.366491	-3.57825
OR14A16	-0.165227	5.09111	-2.21399	0.0318618	0.366491	-3.57878
BANK1	0.669976	7.56937	2.21358	0.0318916	0.366491	-3.5795
TET2	0.34421	7.06813	2.21338	0.0319063	0.366491	-3.57986
DOP1A	0.217365	6.05231	2.2133	0.0319121	0.366491	-3.58
SLC12A7	0.448455	7.93425	2.21287	0.031944	0.366553	-3.58077
SLC22A12	0.1545	5.06814	2.21269	0.0319573	0.366553	-3.58109
ADAM33	-0.331509	6.3887	-2.21143	0.0320502	0.367121	-3.58333
PPP1R3B	0.386772	8.57107	2.21125	0.0320635	0.367121	-3.58365
FAXC	-0.135779	4.87474	-2.21121	0.0320667	0.367121	-3.58373
VPS53	-0.198502	6.53274	-2.21086	0.0320924	0.367186	-3.58435
ST3GAL3	-0.288895	7.08459	-2.20994	0.0321605	0.367737	-3.58598
EIF2AK4	0.84739	9.3401	2.20948	0.0321946	0.367899	-3.5868
FBXO9	0.356568	11.536	2.20906	0.0322258	0.368026	-3.58755
APLP1	-0.367225	5.85246	-2.20852	0.0322655	0.368251	-3.5885
SPRN	-0.599822	6.17414	-2.20807	0.0322989	0.368305	-3.58929
COX7B	0.411736	12.9247	2.20777	0.0323218	0.368305	-3.58984
EZHIP	-0.415136	5.37276	-2.2076	0.0323344	0.368305	-3.59014
AKTIP	0.398155	6.59941	2.20708	0.0323733	0.368305	-3.59107
OR5M11	-0.18381	5.04146	-2.20658	0.0324101	0.368305	-3.59195
NDUFB7	-0.331866	12.976	-2.20646	0.032419	0.368305	-3.59216
KRTAP5-7	-0.365365	5.70955	-2.20598	0.0324553	0.368305	-3.59302
C12ORF65	0.351686	10.488	2.20596	0.0324566	0.368305	-3.59305
NEFH	0.442445	6.45893	2.20585	0.0324646	0.368305	-3.59324
CHD9	0.515812	8.14319	2.20566	0.0324792	0.368305	-3.59359
S100A6	0.665557	14.9362	2.20532	0.0325045	0.368305	-3.59419
INHBC	-0.252414	6.57766	-2.20512	0.0325191	0.368305	-3.59453
HAGHL	-0.678758	9.11076	-2.20469	0.0325519	0.368305	-3.59531
ATP12A	-0.43777	5.20299	-2.20463	0.0325562	0.368305	-3.59541
SEC23A	0.654663	9.04862	2.2044	0.0325737	0.368305	-3.59583
ZNF76	-0.405681	7.17836	-2.20417	0.0325905	0.368305	-3.59622
CX3CR1	1.63551	9.92154	2.20176	0.0327717	0.370125	-3.6005
GDF11	-0.464449	7.31684	-2.20116	0.0328169	0.370277	-3.60156
LRFN3	-0.354957	8.50951	-2.20105	0.0328254	0.370277	-3.60176
BLOC1S6	0.495425	10.5104	2.20053	0.0328648	0.370436	-3.60268
PSMB7	0.316499	13.6986	2.20027	0.0328846	0.370436	-3.60315
KHDRBS1	0.405421	12.2928	2.20006	0.0328999	0.370436	-3.60351
KCNF1	0.182396	4.85523	2.19922	0.0329635	0.370899	-3.605
ANKRD22	0.520137	5.51601	2.19899	0.0329814	0.370899	-3.60541
CDKN2AIP	0.360856	8.18932	2.19835	0.0330297	0.371021	-3.60654
RSBN1	0.351727	8.74695	2.19831	0.0330325	0.371021	-3.60661
ZC3H12C	0.454659	6.04618	2.19794	0.0330607	0.371111	-3.60726
CCDC18	0.277788	5.81893	2.19684	0.0331444	0.371824	-3.60921
DHRS7	0.676069	10.2349	2.19637	0.0331803	0.37188	-3.61005
ZNF439	0.520819	6.39541	2.19591	0.0332151	0.37188	-3.61085
IFIT2	0.600797	6.58001	2.19566	0.0332344	0.37188	-3.6113
CCT2	0.6773	12.163	2.19509	0.033278	0.37188	-3.61231
ERAL1	-0.379292	8.82637	-2.1943	0.0333384	0.37188	-3.61371
EPS8L1	-0.484406	6.61733	-2.19354	0.0333962	0.37188	-3.61504
ST6GALNAC3	0.281468	5.87418	2.19351	0.0333991	0.37188	-3.61511
MAGEA6	-1.05786	8.79622	-2.19335	0.0334108	0.37188	-3.61538
FOXA3	-0.708357	6.15043	-2.19334	0.0334122	0.37188	-3.61541
CD53	0.419454	9.80081	2.19266	0.0334642	0.37188	-3.61661
AGRP	0.817269	6.50338	2.19261	0.0334679	0.37188	-3.61669
OR52B2	0.166724	5.28388	2.19261	0.033468	0.37188	-3.6167
EXOSC8	0.442293	10.7287	2.19243	0.0334814	0.37188	-3.617
PLXNA3	-0.631053	10.6811	-2.19188	0.0335243	0.37188	-3.61799
NIPSNAP3A	0.528845	9.40422	2.19153	0.0335507	0.37188	-3.6186
TP53TG3	-0.735606	6.64094	-2.19134	0.0335657	0.37188	-3.61894
RIPOR3	0.488882	6.56411	2.19125	0.0335721	0.37188	-3.61909
TAF6L	-0.683144	11.9039	-2.19117	0.0335784	0.37188	-3.61923
HOXC9	-0.65197	5.63692	-2.19107	0.033586	0.37188	-3.6194
LRRK2	0.381062	5.94756	2.19106	0.0335868	0.37188	-3.61942
FNDC3A	0.433522	8.13597	2.19105	0.033588	0.37188	-3.61945
TTC14	0.731552	8.10476	2.19052	0.0336283	0.37188	-3.62038
MORN1	-0.336591	6.24201	-2.18995	0.0336726	0.37188	-3.62139
RNF157	-0.40929	6.14637	-2.18991	0.0336758	0.37188	-3.62146
C11ORF94	-0.265442	5.62403	-2.18987	0.0336787	0.37188	-3.62153
NEK3	0.541516	6.91215	2.18973	0.0336898	0.37188	-3.62178
PPP1R37	-0.289712	5.70147	-2.18871	0.0337687	0.37188	-3.62358
MPPED1	-0.224015	5.14745	-2.18846	0.033788	0.37188	-3.62402
SPINDOC	-0.406946	6.92147	-2.1883	0.0338003	0.37188	-3.6243
ZNHIT3	0.348875	11.507	2.18818	0.0338099	0.37188	-3.62452
DPH5	0.644162	9.08526	2.18775	0.0338428	0.37188	-3.62527
PABPC4	-0.425126	10.475	-2.18704	0.0338976	0.37188	-3.62652
PIGK	0.444639	7.17814	2.18696	0.0339044	0.37188	-3.62667
PPP1R12A	0.388546	7.71609	2.18685	0.0339124	0.37188	-3.62685
PAN3	0.307008	6.36749	2.18678	0.0339178	0.37188	-3.62697
ARID1B	-0.198808	7.67827	-2.18669	0.033925	0.37188	-3.62714
RSRC2	0.51809	10.6422	2.18621	0.0339626	0.37188	-3.62799
ARV1	0.760316	10.0713	2.18612	0.0339698	0.37188	-3.62815
BEND3	-0.289793	7.60728	-2.18579	0.0339951	0.37188	-3.62873
CLEC2B	0.639951	7.10423	2.18576	0.0339977	0.37188	-3.62878
LCP2	1.16797	10.0286	2.18544	0.0340225	0.37188	-3.62935
KPNA3	0.613426	8.37484	2.18535	0.0340295	0.37188	-3.6295
TMEM245	0.350627	7.87351	2.18533	0.0340312	0.37188	-3.62954
CDH19	-0.353604	5.2998	-2.18465	0.0340839	0.37188	-3.63073
SBK2	-0.551039	7.7925	-2.18461	0.034087	0.37188	-3.6308
HSBP1	0.407782	10.0357	2.18447	0.0340982	0.37188	-3.63105
TP53BP2	0.684118	8.09324	2.18421	0.0341185	0.37188	-3.63151
CASP1	0.543727	10.8549	2.18419	0.0341196	0.37188	-3.63154
IDI1	0.414589	9.0977	2.18362	0.0341648	0.371974	-3.63256
OMA1	0.457518	9.20976	2.18325	0.0341936	0.371974	-3.63321
DPF1	-0.515118	7.18617	-2.18304	0.0342099	0.371974	-3.63357
RBMXL1	0.524736	7.19676	2.18245	0.0342564	0.371974	-3.63462
SLC31A2	0.810045	10.7674	2.1821	0.0342834	0.371974	-3.63522
BCAP29	0.558076	7.27264	2.18169	0.0343157	0.371974	-3.63595
FBL	0.2164	15.8528	2.18164	0.0343194	0.371974	-3.63603
PROM1	0.196632	5.09762	2.1816	0.034323	0.371974	-3.63611
EMC4	0.476272	12.6316	2.18128	0.0343481	0.371974	-3.63667
NPM1	0.559186	14.7123	2.18062	0.0344001	0.371974	-3.63784
KREMEN1	0.325673	6.00298	2.18059	0.0344023	0.371974	-3.63789
KLRC1	0.651594	6.22089	2.17969	0.0344732	0.371974	-3.63947
UCKL1	-0.38998	8.21784	-2.17953	0.0344852	0.371974	-3.63974
TCERG1	0.671937	7.43153	2.17905	0.0345231	0.371974	-3.64058
NOX4	-0.159255	4.95699	-2.17886	0.0345388	0.371974	-3.64093
NPTX2	0.214308	5.15598	2.17839	0.0345755	0.371974	-3.64175
UBE2V2	0.45983	6.98466	2.17804	0.0346033	0.371974	-3.64237
USH2A	0.244759	5.18656	2.17743	0.0346514	0.371974	-3.64344
WHAMM	0.294382	9.94342	2.17732	0.0346598	0.371974	-3.64362
METTL26	-0.300608	10.8732	-2.17723	0.0346674	0.371974	-3.64379
MYBPC2	-1.35146	6.18636	-2.17698	0.0346874	0.371974	-3.64423
PTK6	-0.315428	11.7904	-2.17674	0.0347061	0.371974	-3.64465
GPR183	0.872455	8.28219	2.17664	0.0347144	0.371974	-3.64483
SPART	0.360213	5.97872	2.17567	0.034791	0.371974	-3.64653
NCOA4	0.318959	10.7643	2.17565	0.0347924	0.371974	-3.64656
HERC4	0.253742	7.20721	2.1755	0.0348045	0.371974	-3.64683
NUP58	0.380584	7.20989	2.17547	0.0348068	0.371974	-3.64688
DNAJC14	-0.284485	7.72634	-2.17484	0.034857	0.371974	-3.64798
MYO1H	-0.168771	4.87709	-2.17416	0.0349111	0.371974	-3.64918
RPS4Y2	2.15795	9.43814	2.17316	0.0349908	0.371974	-3.65093
C2ORF50	-0.222973	6.42831	-2.17299	0.0350048	0.371974	-3.65124
AGGF1	0.525924	8.0569	2.17292	0.0350105	0.371974	-3.65136
GLI3	0.971731	7.34488	2.17287	0.0350138	0.371974	-3.65144
PNMT	0.937756	7.08191	2.17259	0.0350368	0.371974	-3.65194
TNS4	-0.836923	6.84129	-2.17252	0.0350423	0.371974	-3.65206
ATG2B	0.476788	7.75223	2.17248	0.0350455	0.371974	-3.65213
HSF1	-0.306994	11.2198	-2.17235	0.0350561	0.371974	-3.65236
NAMPT	0.616938	9.00949	2.17225	0.035064	0.371974	-3.65254
TBC1D17	-0.40867	8.7399	-2.17213	0.0350734	0.371974	-3.65274
KLHL2	0.468192	7.37288	2.17211	0.035075	0.371974	-3.65278
CYBRD1	0.705847	8.18867	2.17208	0.0350772	0.371974	-3.65283
TMEM191B	-0.370332	7.40118	-2.17186	0.035095	0.371974	-3.65322
GDI1	-0.466348	11.7759	-2.17178	0.0351014	0.371974	-3.65336
AXIN1	-0.451463	7.81202	-2.17171	0.0351071	0.371974	-3.65348
SPECC1	0.390877	7.23686	2.17145	0.0351281	0.371974	-3.65394
ERICH4	-0.472883	7.98389	-2.17129	0.0351407	0.371974	-3.65422
CCL23	0.5801	6.24953	2.1709	0.0351721	0.371974	-3.6549
IQCF1	-0.216032	4.99026	-2.17085	0.0351756	0.371974	-3.65498
ADA	-0.520961	13.3391	-2.1708	0.0351797	0.371974	-3.65507
XPO4	0.392791	6.70838	2.17033	0.035218	0.371974	-3.6559
TMUB1	-0.302079	13.6003	-2.17032	0.0352182	0.371974	-3.65591
MAP4K4	0.487514	6.26905	2.17007	0.0352381	0.371974	-3.65634
DHRS3	0.80025	8.92559	2.16974	0.0352651	0.371974	-3.65693
PHYKPL	-0.285244	7.89767	-2.16973	0.0352661	0.371974	-3.65695
PPP3CA	0.486938	9.12305	2.16935	0.0352966	0.371974	-3.65762
IL19	0.216731	5.30265	2.16906	0.0353202	0.371974	-3.65813
ABHD18	0.411057	7.03398	2.16881	0.0353397	0.371974	-3.65856
PRPF38A	0.547767	8.60703	2.16869	0.0353494	0.371974	-3.65877
C18ORF25	0.384179	7.88271	2.1682	0.0353891	0.371974	-3.65963
PPP4R3B	0.553325	7.55388	2.1681	0.0353971	0.371974	-3.6598
CALHM6	0.932476	10.0865	2.16809	0.0353981	0.371974	-3.65982
SLC22A11	0.204595	5.43942	2.16804	0.0354019	0.371974	-3.65991
SLC8A3	0.649201	6.23012	2.16804	0.035402	0.371974	-3.65991
DNAJC1	0.538193	11.9354	2.16747	0.035448	0.372244	-3.66091
RB1	0.745706	9.52183	2.1668	0.0355025	0.372604	-3.66209
SEC63	0.69427	8.34002	2.16633	0.0355399	0.372784	-3.6629
QTRT2	0.594381	8.51584	2.16544	0.035612	0.373327	-3.66445
PTAR1	0.293953	7.14219	2.16351	0.0357688	0.374757	-3.66783
APPL1	0.554638	9.71677	2.16319	0.035795	0.374819	-3.66839
GRWD1	-0.22818	8.23566	-2.162	0.0358924	0.375273	-3.67048
SLC15A5	-0.187557	4.79463	-2.16199	0.035893	0.375273	-3.67049
COTL1	1.4677	11.8957	2.16191	0.0358996	0.375273	-3.67063
FBXO3	0.357833	6.67445	2.16158	0.0359266	0.375342	-3.67121
LRRC26	-0.328131	13.6684	-2.16132	0.0359479	0.375352	-3.67166
HDAC7	-0.219226	8.08704	-2.16105	0.03597	0.37537	-3.67214
IKBKB	0.221654	10.1231	2.16015	0.0360433	0.375921	-3.6737
PRLR	0.15594	4.98329	2.15984	0.0360689	0.375945	-3.67424
CENPL	0.338171	8.52404	2.15957	0.0360915	0.375945	-3.67472
NOP10	0.432726	14.5427	2.15914	0.0361268	0.375945	-3.67547
STAP1	0.639698	6.60039	2.15902	0.0361364	0.375945	-3.67568
RPS6KC1	0.491035	7.4543	2.15888	0.0361478	0.375945	-3.67592
LIMS1	0.2047	7.00097	2.15829	0.0361965	0.376004	-3.67696
CA2	1.04026	10.5504	2.15789	0.0362295	0.376004	-3.67765
TNFAIP2	1.24725	11.9452	2.15783	0.0362343	0.376004	-3.67776
SATB1	0.754547	9.51396	2.15782	0.0362352	0.376004	-3.67777
PDE8B	0.331072	5.74786	2.15708	0.0362961	0.376424	-3.67906
CLDN22	-0.224541	5.04686	-2.15662	0.0363337	0.376427	-3.67986
BGLAP	-0.587214	8.55848	-2.15618	0.0363701	0.376427	-3.68063
BBS7	-0.27788	5.37815	-2.15567	0.0364128	0.376427	-3.68153
CMTR2	0.498752	7.15431	2.15566	0.036413	0.376427	-3.68153
MAP7	0.330286	6.32598	2.1556	0.036418	0.376427	-3.68164
MED11	-0.436348	9.9388	-2.15537	0.0364376	0.376427	-3.68205
TGS1	0.618007	8.88812	2.15512	0.036458	0.376427	-3.68248
HACE1	0.352983	6.07225	2.1551	0.0364601	0.376427	-3.68252
NAPA	-0.387323	9.24968	-2.15444	0.0365145	0.376514	-3.68367
SPOUT1	-0.4404	8.32832	-2.1543	0.0365264	0.376514	-3.68392
ERO1B	-0.524768	6.656	-2.15366	0.0365794	0.376514	-3.68503
MCRIP2	-0.262989	9.84835	-2.1534	0.0366005	0.376514	-3.68547
FMO2	0.439264	5.63837	2.153	0.0366339	0.376514	-3.68617
TEDC1	-0.442231	9.88625	-2.15295	0.0366378	0.376514	-3.68625
RNF6	0.277302	6.90127	2.15279	0.0366514	0.376514	-3.68654
ANXA3	1.39555	9.62422	2.15274	0.0366552	0.376514	-3.68662
COPS4	0.570723	9.76556	2.15269	0.0366596	0.376514	-3.68671
GLE1	-0.256444	7.03997	-2.15253	0.0366732	0.376514	-3.687
RSF1	0.465233	6.91492	2.1521	0.0367087	0.376592	-3.68774
TLX3	0.153348	4.77007	2.15195	0.0367217	0.376592	-3.68801
TARS2	-0.25037	7.43788	-2.1513	0.0367751	0.37693	-3.68912
HNRNPA1L2	0.47893	12.6148	2.15065	0.0368298	0.37716	-3.69026
STAR	0.793231	7.11424	2.15037	0.0368532	0.37716	-3.69075
TAS2R46	-0.243051	5.20812	-2.1503	0.0368591	0.37716	-3.69087
ATP6V1C2	-0.403017	6.46567	-2.1497	0.0369089	0.377256	-3.69191
PKP4	-0.424349	7.80923	-2.14935	0.0369382	0.377256	-3.69252
ZDHHC13	0.437861	8.10537	2.14933	0.0369405	0.377256	-3.69257
CCDC192	-0.39519	5.38974	-2.14894	0.0369733	0.377256	-3.69325
INTS3	-0.333531	8.83598	-2.14892	0.0369746	0.377256	-3.69327
GPAT3	0.93085	7.82314	2.14872	0.0369915	0.377256	-3.69362
RAB6B	0.358552	5.51896	2.14836	0.0370212	0.377316	-3.69424
SF3A2	-0.565482	11.7036	-2.14816	0.0370384	0.377316	-3.6946
PHC3	0.573672	10.1036	2.14778	0.0370699	0.377428	-3.69525
NOP56	-0.233971	10.9683	-2.14704	0.0371321	0.377522	-3.69653
KCNH2	0.997027	9.56993	2.14673	0.0371588	0.377522	-3.69708
HCLS1	0.458464	14.717	2.14647	0.0371807	0.377522	-3.69754
PPP4C	-0.244229	10.7385	-2.14609	0.0372126	0.377522	-3.69819
TMEM14C	0.334293	13.3335	2.14594	0.0372251	0.377522	-3.69845
ASF1A	0.291053	5.96498	2.14568	0.0372472	0.377522	-3.69891
ACTN1	1.21491	9.91821	2.14547	0.0372647	0.377522	-3.69927
POMZP3	-0.424905	7.56703	-2.14544	0.0372674	0.377522	-3.69932
GTPBP2	-0.257922	8.75833	-2.14525	0.0372832	0.377522	-3.69965
USF1	-0.513849	6.73695	-2.14483	0.0373188	0.377522	-3.70038
LSG1	0.415266	9.26689	2.14457	0.0373407	0.377522	-3.70083
MED21	0.525191	8.4346	2.14451	0.0373459	0.377522	-3.70094
ADIPOR2	0.765916	9.75059	2.14428	0.0373654	0.377522	-3.70134
IL20RB	0.438616	6.79456	2.14427	0.0373664	0.377522	-3.70136
HK1	0.739635	9.91223	2.14391	0.0373971	0.377624	-3.70199
SLU7	0.452882	9.27465	2.14309	0.0374664	0.377666	-3.70341
PRICKLE3	-0.19257	5.69356	-2.14298	0.0374754	0.377666	-3.70359
CTAG2	-1.74406	8.51596	-2.14247	0.0375185	0.377666	-3.70447
FAN1	0.33012	7.57843	2.142	0.037559	0.377666	-3.7053
KLF12	0.51746	6.78344	2.14197	0.0375616	0.377666	-3.70535
GTPBP3	-0.490165	10.0518	-2.14195	0.0375631	0.377666	-3.70538
ITPR1	0.54822	7.58413	2.14186	0.0375706	0.377666	-3.70553
CCP110	0.594573	7.39898	2.1418	0.0375761	0.377666	-3.70565
VMAC	-0.478442	8.83148	-2.14088	0.0376544	0.377666	-3.70724
RDH13	-0.536573	7.60801	-2.14082	0.0376589	0.377666	-3.70733
SBDS	0.505001	8.8662	2.14051	0.0376851	0.377666	-3.70787
COL17A1	1.00943	7.26758	2.13989	0.0377384	0.377666	-3.70895
ZNF516	0.744489	7.4484	2.13989	0.0377388	0.377666	-3.70896
DECR1	0.644478	9.85369	2.13965	0.0377589	0.377666	-3.70936
EFCAB13	-0.225934	5.30649	-2.13961	0.0377619	0.377666	-3.70943
RHBDD2	-0.417276	10.3959	-2.13948	0.0377736	0.377666	-3.70966
C9ORF78	0.238262	10.5831	2.13911	0.0378048	0.377666	-3.7103
ATXN10	0.323265	8.52096	2.13864	0.0378453	0.377666	-3.71112
FNIP1	0.441503	6.54244	2.13825	0.0378788	0.377666	-3.71179
SOCS4	0.547339	8.57456	2.13814	0.0378877	0.377666	-3.71197
PBLD	-0.466169	6.41539	-2.13809	0.037892	0.377666	-3.71206
UCHL5	0.450453	9.25209	2.13793	0.037906	0.377666	-3.71234
LRRC3	-0.211979	5.89731	-2.13749	0.0379435	0.377666	-3.7131
PELI3	-0.54216	9.02935	-2.13748	0.0379446	0.377666	-3.71312
IGFBPL1	-0.60871	6.14432	-2.13729	0.0379612	0.377666	-3.71346
MFGE8	-0.520958	6.53432	-2.13701	0.0379849	0.377666	-3.71394
MS4A14	0.254275	5.4401	2.13697	0.0379883	0.377666	-3.71401
RPL9	0.241011	16.6466	2.13673	0.0380093	0.377666	-3.71443
RUSC1	-0.50901	9.41113	-2.13668	0.0380136	0.377666	-3.71452
LGALS7B	-0.433702	6.31183	-2.13649	0.0380293	0.377666	-3.71483
AKR1C4	0.207218	5.41514	2.1364	0.0380376	0.377666	-3.715
CNOT7	0.638668	9.20692	2.13575	0.038093	0.377741	-3.71611
TJP2	0.224132	6.74696	2.13557	0.0381087	0.377741	-3.71643
PANK3	0.474283	7.75008	2.13537	0.0381263	0.377741	-3.71678
TRIM48	-0.217832	5.01895	-2.13536	0.0381272	0.377741	-3.7168
RCE1	-0.601728	7.68918	-2.13473	0.0381814	0.378013	-3.71789
PLBD1	1.57932	11.2618	2.13441	0.0382084	0.378013	-3.71843
CSF1R	1.5184	11.7075	2.13429	0.0382188	0.378013	-3.71864
UBA5	0.389718	7.23338	2.13402	0.0382427	0.378013	-3.71912
AQP5	-0.39069	7.94487	-2.13385	0.0382574	0.378013	-3.71941
RPRM	-0.795224	6.12008	-2.1335	0.0382876	0.378108	-3.72002
TTLL1	0.48432	7.4407	2.13281	0.0383473	0.378494	-3.72121
ZNF512	0.54961	7.54858	2.13226	0.0383943	0.378622	-3.72215
ROCK2	0.331443	6.22016	2.13218	0.0384013	0.378622	-3.72229
CCNDBP1	0.649804	9.3309	2.13129	0.0384788	0.37876	-3.72383
ITPK1	-0.216353	5.87276	-2.13062	0.0385373	0.37876	-3.72499
ECEL1	-0.300703	5.30946	-2.13048	0.0385492	0.37876	-3.72523
EIF3E	0.69252	12.8781	2.13045	0.038552	0.37876	-3.72529
KCNE3	1.08012	8.09227	2.1304	0.0385564	0.37876	-3.72537
MAP3K2	0.44673	7.06103	2.13039	0.0385573	0.37876	-3.72539
GIT2	0.341522	8.64164	2.12982	0.0386062	0.37876	-3.72636
IREB2	0.51974	8.918	2.12972	0.0386149	0.37876	-3.72654
CYREN	-0.269336	10.0223	-2.12967	0.0386199	0.37876	-3.72663
THOC6	-0.490489	7.68119	-2.12965	0.0386212	0.37876	-3.72666
TTF2	0.341265	6.80569	2.12828	0.0387411	0.378899	-3.72903
HMG20B	-0.369013	13.0503	-2.1282	0.0387474	0.378899	-3.72916
ENDOV	-0.209515	6.42178	-2.12795	0.0387701	0.378899	-3.7296
STXBP2	-0.432626	7.59741	-2.12785	0.0387781	0.378899	-3.72976
DLX1	-0.137273	5.12818	-2.12783	0.0387802	0.378899	-3.7298
GLRX5	0.376002	13.1975	2.1277	0.0387914	0.378899	-3.73002
KCNK5	0.810494	10.0031	2.12759	0.0388009	0.378899	-3.73021
MAST1	-0.477771	6.65961	-2.12738	0.0388194	0.378899	-3.73058
TEFM	0.422644	8.56415	2.12737	0.0388208	0.378899	-3.7306
ARHGAP9	0.849501	11.7022	2.1269	0.0388615	0.379034	-3.73141
PHF20L1	0.323673	6.6126	2.12657	0.0388901	0.379034	-3.73197
AP5M1	0.491888	8.96241	2.1265	0.0388964	0.379034	-3.73209
IFI35	-0.528055	10.8896	-2.12595	0.0389448	0.379305	-3.73305
PLCB2	0.984455	11.1679	2.1257	0.0389667	0.379317	-3.73348
B3GNT9	-0.528554	8.0446	-2.12525	0.0390061	0.3795	-3.73425
LIN7B	-0.319554	9.94545	-2.12483	0.0390433	0.379661	-3.73498
DNM3	0.390917	6.3789	2.1245	0.039072	0.379739	-3.73554
NGLY1	0.651802	12.3978	2.12419	0.0390997	0.379808	-3.73608
UBXN6	-0.374818	9.9995	-2.12305	0.0392001	0.380166	-3.73805
C4ORF33	0.481068	7.71444	2.12281	0.0392212	0.380166	-3.73846
SLC2A4RG	-0.331497	13.3364	-2.12276	0.0392252	0.380166	-3.73853
OR4F29	-0.304297	5.05555	-2.12261	0.0392385	0.380166	-3.73879
OSBPL9	0.525731	7.58337	2.12182	0.039309	0.380166	-3.74017
GPR63	-0.377248	5.76295	-2.12173	0.0393168	0.380166	-3.74032
PIK3AP1	0.44226	6.45956	2.12126	0.0393581	0.380166	-3.74112
MTHFS	0.60549	12.1668	2.12102	0.03938	0.380166	-3.74155
QSER1	0.549275	7.38379	2.12101	0.03938	0.380166	-3.74155
FBLN5	0.766901	7.08424	2.12099	0.039382	0.380166	-3.74159
SGCE	-0.953525	6.70087	-2.12086	0.0393937	0.380166	-3.74181
HBQ1	0.836957	10.5759	2.1208	0.0393989	0.380166	-3.74191
HMGB2	0.685338	12.5458	2.12073	0.0394052	0.380166	-3.74204
KBTBD6	0.540709	7.61944	2.11916	0.0395447	0.381312	-3.74474
CEP131	-0.296056	11.1862	-2.11891	0.0395667	0.381324	-3.74516
NUDT10	-0.282727	6.16888	-2.11832	0.0396197	0.381636	-3.74619
CD2	0.467502	6.68529	2.11755	0.0396883	0.382096	-3.74751
TMEM181	0.450294	8.3065	2.11706	0.0397315	0.382311	-3.74834
LIN28A	-0.413404	5.57552	-2.11619	0.0398099	0.382545	-3.74985
SGMS1	0.372131	7.85952	2.11614	0.0398139	0.382545	-3.74993
NKPD1	-0.34691	5.41395	-2.11608	0.0398196	0.382545	-3.75004
FAM219A	-0.240476	8.94078	-2.11556	0.039866	0.382545	-3.75093
AZIN1	0.885404	10.5471	2.11511	0.0399067	0.382545	-3.75171
WDR61	0.584423	10.4074	2.11493	0.039922	0.382545	-3.752
NLRP3	1.19438	8.25483	2.11481	0.0399328	0.382545	-3.75221
ITIH6	-0.729367	6.37427	-2.11475	0.0399387	0.382545	-3.75232
RPGR	0.252625	5.88944	2.1147	0.0399429	0.382545	-3.7524
CD36	1.03746	9.87865	2.11397	0.0400082	0.382971	-3.75365
POLD3	0.64596	8.52463	2.11346	0.0400547	0.383088	-3.75454
SEMA7A	-0.60732	6.73836	-2.11307	0.0400898	0.383088	-3.75521
ZDHHC17	0.395734	6.78324	2.11294	0.0401014	0.383088	-3.75543
C19ORF25	-0.319449	9.65225	-2.1129	0.0401052	0.383088	-3.7555
OXT	-0.65617	8.55965	-2.11268	0.0401245	0.383088	-3.75587
NEPRO	0.520301	7.51741	2.11159	0.0402229	0.383444	-3.75774
SPSB3	-0.243066	10.4044	-2.11128	0.0402506	0.383444	-3.75826
GLG1	0.497504	12.2205	2.11123	0.0402552	0.383444	-3.75835
TPP2	0.291211	7.51942	2.1111	0.0402667	0.383444	-3.75857
SFR1	0.454123	8.25255	2.11095	0.0402802	0.383444	-3.75883
TVP23B	0.559252	9.27502	2.11071	0.0403026	0.383444	-3.75925
PLIN5	0.600098	6.57505	2.11065	0.0403077	0.383444	-3.75935
PRR15L	-0.792372	5.83703	-2.11021	0.0403477	0.383627	-3.76011
TANK	0.340546	8.23935	2.10883	0.040473	0.384433	-3.76248
SEC11A	0.435997	13.6812	2.10871	0.0404839	0.384433	-3.76268
CSPP1	0.576683	7.11132	2.10858	0.0404953	0.384433	-3.76289
WFDC3	-0.512087	8.92439	-2.10785	0.0405618	0.384685	-3.76415
KRT17	-0.321004	5.35715	-2.1078	0.0405661	0.384685	-3.76423
ZNF394	0.275844	10.4049	2.1076	0.0405845	0.384685	-3.76458
TNFRSF10C	1.37292	8.80502	2.10726	0.0406158	0.384783	-3.76516
OTOA	-0.323982	6.53043	-2.10664	0.0406723	0.385022	-3.76623
IL12RB1	-0.468226	7.74847	-2.10652	0.0406829	0.385022	-3.76642
PYCR3	-0.355946	7.69877	-2.10603	0.0407271	0.38517	-3.76725
ZNF189	0.598091	8.49236	2.10589	0.0407403	0.38517	-3.7675
MGAT5	0.309694	7.92389	2.10525	0.0407991	0.385528	-3.7686
C10ORF62	-0.144585	4.95642	-2.10498	0.0408236	0.385561	-3.76906
NRIP1	0.77954	7.35637	2.10448	0.0408695	0.385743	-3.76992
TMEM212	-0.232425	5.06527	-2.10422	0.0408932	0.385743	-3.77036
TRAF5	0.566319	7.04488	2.10408	0.0409058	0.385743	-3.7706
ECHDC3	-0.727085	7.30875	-2.10279	0.0410242	0.386439	-3.77281
PYGL	1.16006	9.36593	2.10272	0.0410302	0.386439	-3.77292
CYP1A2	0.239031	6.23145	2.1025	0.0410505	0.386439	-3.77329
CTSG	1.55366	15.98	2.10236	0.0410637	0.386439	-3.77354
GCOM1	0.144993	6.0699	2.10109	0.0411804	0.387251	-3.77571
OLFML2B	-0.419802	7.37751	-2.10032	0.0412515	0.387251	-3.77702
PRRT4	1.22508	9.15162	2.10024	0.041259	0.387251	-3.77716
CCDC57	-0.195384	7.40288	-2.10015	0.0412675	0.387251	-3.77732
CCDC40	-0.171702	4.98205	-2.10013	0.0412694	0.387251	-3.77735
MRPL42	0.633059	8.76698	2.09986	0.0412936	0.387251	-3.7778
SPDYE4	0.300003	5.27861	2.09982	0.0412972	0.387251	-3.77787
MMP14	-0.555486	5.65429	-2.09925	0.0413502	0.387422	-3.77885
ITGBL1	-0.403635	5.61651	-2.09872	0.0413993	0.387422	-3.77975
ZFC3H1	0.465225	8.81001	2.09869	0.0414017	0.387422	-3.7798
SKI	-0.447464	7.09112	-2.09853	0.041417	0.387422	-3.78008
SLC17A7	-0.523889	8.52755	-2.09849	0.0414207	0.387422	-3.78015
KIAA2012	-0.168588	5.04715	-2.09795	0.0414709	0.387584	-3.78107
CTBS	0.400069	9.40537	2.09785	0.0414802	0.387584	-3.78124
REC8	0.67447	11.1687	2.09708	0.0415518	0.388056	-3.78256
SELENBP1	1.00313	9.95646	2.09645	0.0416097	0.388245	-3.78362
ZFYVE19	-0.307784	10.5708	-2.0964	0.0416143	0.388245	-3.7837
ALPP	-0.42169	7.64951	-2.096	0.0416519	0.388399	-3.78439
PRPF38B	0.443042	7.49379	2.09547	0.0417011	0.388661	-3.7853
PCYOX1L	0.627013	9.24477	2.09504	0.041741	0.388836	-3.78602
RBM12	0.453242	7.65257	2.09434	0.0418069	0.389253	-3.78723
JMY	0.559259	8.57851	2.09395	0.041843	0.389392	-3.78789
MAP3K10	-0.409674	9.89188	-2.09354	0.0418817	0.389402	-3.78859
GDA	-0.367065	5.12203	-2.09349	0.0418864	0.389402	-3.78868
PITPNB	0.691988	10.2733	2.09296	0.0419359	0.389665	-3.78958
PLAU	0.594545	6.88664	2.09263	0.0419669	0.389756	-3.79014
CHRFAM7A	0.379052	6.53708	2.09202	0.0420235	0.390007	-3.79117
ARL5A	0.473647	8.36745	2.09188	0.0420363	0.390007	-3.7914
KIR3DX1	-0.357812	5.21474	-2.09105	0.0421145	0.390432	-3.79282
LRMDA	0.767926	7.73561	2.09095	0.0421245	0.390432	-3.793
PPP1CC	0.52634	10.7661	2.09034	0.0421812	0.390655	-3.79403
CNOT11	-0.295952	9.65461	-2.09024	0.042191	0.390655	-3.7942
POLR3A	-0.259046	9.59044	-2.08951	0.0422592	0.390779	-3.79543
FAU	0.199052	17.0418	2.08946	0.0422644	0.390779	-3.79553
TMEM253	-0.188839	5.65282	-2.08921	0.0422882	0.390779	-3.79596
DEFA5	0.157508	4.91988	2.08881	0.042326	0.390779	-3.79664
CCDC116	-0.293485	5.44184	-2.08857	0.0423482	0.390779	-3.79704
SLC4A2	-0.451966	7.1751	-2.0885	0.042355	0.390779	-3.79716
MAGEE1	-0.50163	6.56191	-2.08845	0.0423595	0.390779	-3.79724
CRP	-0.258147	5.02193	-2.08819	0.0423845	0.390779	-3.79769
PRIMA1	-0.189431	6.25247	-2.08794	0.0424079	0.390779	-3.79811
RPL34	0.22094	16.0613	2.08784	0.0424169	0.390779	-3.79827
NEU4	-0.182843	4.99018	-2.08752	0.0424473	0.390815	-3.79882
NOP9	-0.319753	6.7586	-2.08724	0.0424742	0.390815	-3.7993
[truncated: 16,399 more rows]
